# Supplementary material for: The Heterotrimeric Transcription Factor CCAAT-Binding Complex and Ca2+-CrzA Signaling Reversely Regulate the Transition between Fungal Hyphal Growth and Asexual Reproduction
Source: mBio. 2021 Nov 16;12(6):e03007-21. doi: 10.1128/mBio.03007-21 (PMC8593669; doi:10.1128/mBio.03007-21)
Supplement: DATA SET S1 [file mbio.03007-21-sd001.xls]

gene_id	BaseMean	BaseMean_control_WT	BaseMean_case_B	FoldChange	log2FoldChange	pValue	qValue	Expression_WT_1	Expression_WT_2	Expression_WT_3	Expression_B_1	Expression_B_2	Expression_B_3	description	GO_id	GO_term	pathway	pathway_description
AFUB_000010	45.8121202595875	8.72794532538341	82.8962951937916	9.49780184262898	3.24759365684494	1.18449786877828e-18	2.79015053534439e-18	0.143510382886723	0.0424599693267071	0.208318194446526	2.40921233728838	2.48997798701805	2.26930540649154	dynamin family GTPase, putative [Aspergillus fumigatus A1163]	GO:0005737,GO:0016020,GO:0005874,GO:0005525,GO:0003924,GO:0008017,GO:0000266	cytoplasm|membrane|microtubule|GTP binding|GTPase activity|microtubule binding|mitochondrial fission
AFUB_000020	52.0270473232672	41.9469686738142	62.1071259727203	1.48061058847123	0.566192251056204	0.0450577649403839	0.0557664088866672	1.06462681904261	1.03133107501625	1.08178093158705	3.4072413514264	2.63435062623063	2.95287187328088	conserved hypothetical protein [Aspergillus fumigatus A1163]
AFUB_000030	3.57943753023656	0.471385615231273	6.68748944524184	14.186876368641	3.82648507022353	0.0139885683292055	0.0181017729836319	0	0.0944889280910937	0	1.05469706066406	1.06933697358348	0.450895780633544	cytochrome P450 monooxygenase, putative [Aspergillus fumigatus A1163]	GO:0020037,GO:0005506,GO:0004497,GO:0016705	heme binding|iron ion binding|monooxygenase activity|oxidoreductase activity, acting on paired donors, with incorporation or reduction of molecular oxygen
AFUB_000040	392.005464682077	554.357893395642	229.653035968512	0.414268541504486	-1.27136182498936	2.04841360268873e-20	5.04579242761257e-20	15.1389006591511	16.5649448790391	13.9051695738713	13.7202376268439	9.93147348525095	12.4558866625007	hypothetical protein IFM47457_01733, partial [Aspergillus lentulus]
AFUB_000050	3.39789879938363	1.40478123066774	5.39101636809951	3.83761987305095	1.94021181564376	0.235014320465086	0.267463769469501	0	0.0601392945341688	0.118022781940785	0.111880369578766	0.866218272762375	0.344377543954261	RTM1-like protein, putative [Aspergillus fumigatus A1163]	GO:0016021	integral component of membrane
AFUB_000060	1.54673812348215	1.88554246092509	1.2079337860392	0.6406293207773	-0.642438264973391	0.890895055101726	0.911227681113896	0	0.238068655604227	0	0	0.122465342011232	0.170407508818746	RTM1-like protein, putative [Aspergillus fumigatus A1163]	GO:0000324,GO:0016021,GO:0005886,GO:0035351	fungal-type vacuole|integral component of membrane|plasma membrane|heme transmembrane transport
AFUB_000070	2.04613368604733	3.16536629276273	0.926901079331924	0.292825851292845	-1.77188517143728	0.29606847779061	0.331928017065829	0.251019667140503	0.0519878841304411	0.0510128590617548	0.0967158616539331	0	0.0992332882679446	D-amino acid oxidase, putative [Aspergillus fumigatus A1163]	GO:0005777,GO:0003884,GO:0071949,GO:0046416	peroxisome|D-amino-acid oxidase activity|FAD binding|D-amino acid metabolic process
AFUB_000080	15.6929138667663	9.70133340462762	21.684494328905	2.23520761780657	1.16040884271445	0.0285681114501489	0.036004147618968	0.769278733759819	0.796614347598759	1.17251094520403	4.81644991036587	2.59532320954573	4.30825137680215	endoribonuclease L-PSP, putative, partial [Aspergillus fumigatus A1163]	GO:0005829,GO:0005739,GO:0019239,GO:0009097,GO:1901565	cytosol|mitochondrion|deaminase activity|isoleucine biosynthetic process|organonitrogen compound catabolic process
AFUB_000090	5.62981475923107	1.8289965708748	9.43063294758734	5.15617858325274	2.36630223202993	0.0218884254821926	0.027842077213349	0.0960674691534837	0.0497405692544854	0.0488076922435233	0.370140242871536	0.972311288878804	0.569661989134714	conserved hypothetical protein [Aspergillus fumigatus A1163]	GO:0005737,GO:0005634,GO:0016491	cytoplasm|nucleus|oxidoreductase activity
AFUB_000100	74.9957419668984	85.7651241861205	64.2263597476764	0.748863367915116	-0.417225575686089	0.0787596191521511	0.0950204779833442	2.62311437085315	2.8860946035955	2.24891443588313	4.02686795784687	3.14394632114082	3.92915018284535	tartrate dehydrogenase, putative [Aspergillus fumigatus A1163]
AFUB_000110	1318.3015369402	841.943308914346	1794.65976496606	2.13156841555069	1.09191536127965	5.3682493425903e-44	2.09419081991512e-43	13.4648091895129	13.3104757194651	12.3756809134191	51.2090312846738	55.3826672788217	52.9168095969009	fungal specific transcription factor, putative [Aspergillus fischeri NRRL 181]	GO:0005737,GO:0005634,GO:0000978,GO:0000982,GO:0008270,GO:0006357,GO:0006351	cytoplasm|nucleus|RNA polymerase II proximal promoter sequence-specific DNA binding|transcription factor activity, RNA polymerase II proximal promoter sequence-specific DNA binding|zinc ion binding|regulation of transcription by RNA polymerase II|transcription, DNA-templated
AFUB_000120	5.82918217807741	9.28400367574321	2.37436068041162	0.255747494652036	-1.96720798774486	0.0859945044053317	0.103356964694923	0.157242508472919	0.390791944105052	0.095865674765109	0.121168551204173	0.100514007122427	0.0932418444479932	succinate-semialdehyde dehydrogenase, putative [Aspergillus fumigatus A1163]	GO:0005829,GO:0004777,GO:0009013,GO:0006540	cytosol|succinate-semialdehyde dehydrogenase (NAD+) activity|succinate-semialdehyde dehydrogenase [NAD(P)+] activity|glutamate decarboxylation to succinate
AFUB_000130	5.20758250371338	4.5960765646991	5.81908844272765	1.26609910884037	0.340390341761561	0.817878129192851	0.84632340343248	0.191582826415281	0.148792909752642	0.146002320762953	0.276807466112981	0.663353935894175	0.236677095581592	TatD family hydrolase, putative [Aspergillus fumigatus A1163]	GO:0005829,GO:0005634,GO:0008296,GO:0046872,GO:0006309	cytosol|nucleus|3'-5'-exodeoxyribonuclease activity|metal ion binding|apoptotic DNA fragmentation
AFUB_000140	76.713554302392	77.80371900962	75.623389595164	0.971976539910818	-0.0410066022114259	0.863821090601145	0.887776095824238	4.20194266339397	3.19092021587178	4.62545167459105	7.42030098235638	8.20723615579477	6.71367398189262	2-haloalkanoic acid dehalogenase, putative [Aspergillus fumigatus A1163]
AFUB_000150	21.1102010835925	11.1673483328587	31.0530538343262	2.78070074548996	1.47544849253502	0.00143264971084617	0.00199028478713663	0.142459024770337	0.405683232573442	0.325697484778896	1.40651315046297	1.74539280174128	1.5135196830269	4-aminobutyrate aminotransferase, putative [Aspergillus fumigatus A1163]	GO:0005739,GO:0003867,GO:0034386,GO:0030170,GO:0043605,GO:0009450	mitochondrion|4-aminobutyrate transaminase activity|4-aminobutyrate:2-oxoglutarate transaminase activity|pyridoxal phosphate binding|cellular amide catabolic process|gamma-aminobutyric acid catabolic process
AFUB_000160	38.5519556287673	30.0230402068864	47.0808710506482	1.56815801218723	0.649070936948913	0.0488814450726126	0.0602642928371454	0.371218394167693	0.461291158965874	0.396059747637589	1.39451779141996	1.24579164729689	1.0455961844001	alfa-L-rhamnosidase, putative [Aspergillus fumigatus A1163]	GO:0005576,GO:0008422,GO:0102483,GO:0030245,GO:0009251	extracellular region|beta-glucosidase activity|scopolin beta-glucosidase activity|cellulose catabolic process|glucan catabolic process
AFUB_000170	7.9307824749801	2.22728286981322	13.634282080147	6.12148652734457	2.61388203612244	0.00272919585153413	0.00371813332012486	0.165354225179855	0	0	0.637096548990194	0.775127859158395	0.490259697990441	beta-glucosidase, putative [Aspergillus fumigatus A1163]	GO:0080079,GO:0102483,GO:0030245	cellobiose glucosidase activity|scopolin beta-glucosidase activity|cellulose catabolic process	afm00460,afm00500	Cyanoamino acid metabolism|Starch and sucrose metabolism
AFUB_000180	1.42596162332592	0.466697807718236	2.38522543893361	5.110856317486	2.35356503313734	0.370120258271944	0.409270387666273	0	0	0.0311901827044247	0.147834558329216	0.130810125905184	0.030336511698856	MFS alpha-glucoside transporter, putative [Aspergillus fumigatus A1163]	GO:0030659,GO:0005887,GO:0005351,GO:0005355,GO:0008645	cytoplasmic vesicle membrane|integral component of plasma membrane|carbohydrate:proton symporter activity|glucose transmembrane transporter activity|hexose transmembrane transport
AFUB_000190	3.77501558074891	1.40009342315471	6.14993773834312	4.39251955379235	2.13504870856637	0.0910866786350245	0.109224240114837	0	0	0.24545317693482	0.930714958524805	0.60049430986184	0.55704870032537	C6 finger domain protein, putative [Aspergillus fumigatus A1163]	GO:0005634,GO:0003677,GO:0000982,GO:0008270,GO:0035690,GO:0008204,GO:0045892,GO:0009405,GO:0045944,GO:0016125	nucleus|DNA binding|transcription factor activity, RNA polymerase II proximal promoter sequence-specific DNA binding|zinc ion binding|cellular response to drug|ergosterol metabolic process|negative regulation of transcription, DNA-templated|pathogenesis|positive regulation of transcription by RNA polymerase II|sterol metabolic process
AFUB_000200	3.31045439968698	0	6.62090879937396	Inf	Inf	0.00363280165485096	0.00491250462462562	0	0	0	0.232304658056232	0.17129396712182	0.344285267013222	conserved hypothetical protein [Aspergillus fumigatus A1163]
AFUB_000210	12.7620768380554	2.31693561234862	23.2072180637621	10.0163413864736	3.32428373441302	3.22340408664263e-06	5.12190804096116e-06	0.0312129323935008	0.032322055302072	0.0951475798230483	0.962087372857102	1.2303868162739	0.863738434212372	hexose transporter, putative [Aspergillus fumigatus A1163]	GO:0016021,GO:0015293,GO:0008643	integral component of membrane|symporter activity|carbohydrate transport
AFUB_000220	2.24179204480485	0.912154381680879	3.57142970792883	3.9153785583396	1.96915180121654	0.280110970613519	0.315581022663779	0.0324274433815747	0	0.032949940094363	0.0937052511744332	0.138190463748083	0.256384838170876	xylosidase/arabinosidase, putative [Aspergillus fumigatus A1163]	GO:0005576,GO:0046558,GO:0031222,GO:0045493	extracellular region|arabinan endo-1,5-alpha-L-arabinosidase activity|arabinan catabolic process|xylan catabolic process
AFUB_000230	0.955455070372829	0	1.91091014074566	Inf	Inf	0.273161625034179	0.308350772882965	0	0	0	0.168407339523282	0.186267215996105	0.115193887080271	endo-1,3(4)-beta-glucanase, putative [Aspergillus fumigatus Af293]
AFUB_000240	702.181105439642	743.175196542829	661.187014336455	0.889678527233183	-0.168643962120516	0.0603677113989033	0.0737794320568298	27.9238189721908	23.0079663381144	25.1687414397228	42.2668053358637	44.2289603696874	42.8627050243071	L-cystine transporter, putative [Aspergillus fumigatus Af293]	GO:0016021,GO:0005765,GO:0005774,GO:0015184,GO:0015811	integral component of membrane|lysosomal membrane|vacuolar membrane|L-cystine transmembrane transporter activity|L-cystine transport
AFUB_000250	0.822690777674285	0.466697807718236	1.17868374763033	2.52558235358576	1.3366160855912	0.820597159355707	0.848751106592022	0	0	0.068846622798791	0.130527097841893	0.0721848560635313	0.133924600426657	PTR family peptide transporter, putative [Aspergillus fumigatus A1163]	GO:0032153,GO:0000324,GO:0016021,GO:0005887,GO:0005886,GO:0031520,GO:0071916,GO:0035673,GO:1904680,GO:0015333,GO:0042937,GO:0140206,GO:0035442,GO:0015031,GO:0140207	cell division site|fungal-type vacuole|integral component of membrane|integral component of plasma membrane|plasma membrane|plasma membrane of cell tip|dipeptide transmembrane transporter activity|oligopeptide transmembrane transporter activity|peptide transmembrane transporter activity|peptide:proton symporter activity|tripeptide transmembrane transporter activity|dipeptide import across plasma …
AFUB_000260	486.372505051895	40.7873894981765	931.957620605613	22.8491607840526	4.51406927308451	9.44623421570237e-214	1.56505843526713e-212	1.11947278420272	0.505315071238019	0.962508984868977	37.5472960865491	36.6668404742184	38.6097242569868	monooxygenase, putative [Aspergillus fumigatus A1163]	GO:0016021,GO:0071949,GO:0004497	integral component of membrane|FAD binding|monooxygenase activity
AFUB_000270	50.1489641346675	0.471385615231273	99.8265426541038	211.772568844992	7.7263719171868	9.72523428343227e-38	3.42642457348375e-37	0	0.0310431250563066	0	3.89820586270619	4.27967912819828	4.4440807155968	MFS sugar transporter, putative [Aspergillus fumigatus A1163]	GO:0016021,GO:0015293,GO:0008643	integral component of membrane|symporter activity|carbohydrate transport
AFUB_000280	152.157627970374	57.1562408249279	247.159015115821	4.32426995807649	2.11245659130129	6.22520781206822e-30	1.87612652434633e-29	0.806206368102999	0.891776046872191	0.614397453881186	6.23014590824167	6.71517544102631	6.15690009876452	RecName: Full=Probable beta-glucosidase H; AltName: Full=Beta-D-glucoside glucohydrolase H; AltName: Full=Cellobiase H; AltName: Full=Gentiobiase H [Aspergillus fumigatus A1163]	GO:0005576,GO:0008422,GO:0102483,GO:0030245	extracellular region|beta-glucosidase activity|scopolin beta-glucosidase activity|cellulose catabolic process	afm00460,afm00500	Cyanoamino acid metabolism|Starch and sucrose metabolism
AFUB_000290	339.511129505952	10.1136831261052	668.908575885799	66.1389691119777	6.04742865374224	6.79864323760721e-184	9.41306531409155e-183	0.159924683457532	0.14720663139707	0.0902786205144062	16.0719490612422	18.1739612025198	15.8931949856005	hypothetical protein CDV57_03278 [Aspergillus fumigatus]	GO:0005794,GO:0000139,GO:0016021,GO:0000033,GO:0006493	Golgi apparatus|Golgi membrane|integral component of membrane|alpha-1,3-mannosyltransferase activity|protein O-linked glycosylation	afm00514	Other types of O-glycan biosynthesis
AFUB_000300	156.6891420468	101.988653479968	211.389630613632	2.07267792446296	1.05149595200934	1.89702182289065e-07	3.17933375213465e-07	4.11229454220833	4.1349886576789	5.14749540902046	17.5091444894111	15.1753388345623	20.4387456643986	conserved hypothetical protein [Aspergillus fumigatus Af293]
AFUB_000310	786.242085280716	745.569092549537	826.915078011895	1.10910589813238	0.149397121510879	0.096632485851286	0.115481033521879	39.9184553022427	39.5964190424089	35.7227190868416	80.6789088627112	85.7283122091654	77.8647755631876	haloalkanoic acid dehalogenase, putative [Aspergillus fumigatus Af293]
AFUB_000320	55.6320755615493	17.5168321484363	93.7473189746622	5.35184205570131	2.4200355395932	3.47479632300653e-15	7.47915767515249e-15	0.500746529128352	0.629655832687145	0.25440747738094	5.06450741647913	4.80137725009703	4.27725285010716	hypothetical protein AFUB_000320 [Aspergillus fumigatus A1163]
AFUB_000330	32.6766752597193	56.2962367256782	9.05711379376043	0.160883112629609	-2.63591519582501	2.82804108027422e-12	5.56130639723583e-12	1.10551110548818	1.17414813138139	1.23853669381907	0.382257929394116	0.39259722736594	0.308163238736848	MFS monosaccharide transporter, putative [Aspergillus fumigatus Af293]	GO:0005887,GO:0005351,GO:0005355,GO:0008645	integral component of plasma membrane|carbohydrate:proton symporter activity|glucose transmembrane transporter activity|hexose transmembrane transport
AFUB_000340	154.911683314141	291.077479663816	18.7458869644664	0.0644017083908972	-3.95675723040402	1.55201437781182e-19	3.74543097053001e-19	5.42797001287767	4.82598055974029	7.32605066091477	0.686555360030222	0.613333826355596	0.866985571183095	ADAM family of metalloprotease ADM-A [Aspergillus fumigatus A1163]	GO:0016021,GO:0046872,GO:0004222,GO:0008237	integral component of membrane|metal ion binding|metalloendopeptidase activity|metallopeptidase activity
AFUB_000350	561.582484885305	845.594363780689	277.570605989921	0.32825503323945	-1.60711096229495	3.96340350450993e-25	1.08772916891589e-24	15.8671985822673	18.0593246897031	19.3474361798675	10.629786537457	11.4829638439863	11.3585519600283	amidase family protein [Aspergillus fumigatus A1163]	GO:0005829,GO:0004040,GO:0043864	cytosol|amidase activity|indoleacetamide hydrolase activity	afm00330,afm00360,afm00380	Arginine and proline metabolism|Phenylalanine metabolism|Tryptophan metabolism
AFUB_000360	26.2775447092163	17.464974065899	35.0901153525335	2.00917076773954	1.00660018990538	0.0133813429856691	0.0173524439822054	0.633452005629621	0.614963569999042	0.281600675675815	2.21182972922581	1.72935025714199	1.91725312772319	RecName: Full=Probable pectate lyase C; Flags: Precursor [Aspergillus fumigatus A1163]	GO:0005576,GO:0046872,GO:0030570,GO:0071555,GO:0000272	extracellular region|metal ion binding|pectate lyase activity|cell wall organization|polysaccharide catabolic process
AFUB_000370	16.2699387486435	28.0075603397243	4.53231715756265	0.16182477526021	-2.6274955946054	0.000258114408511192	0.000374245012369956	1.16890404999869	1.07594665130222	0.439903096324743	0.208504325124064	0.276739863765642	0.342290407324235	extracelular cellulose binding protein (Cip2), putative [Aspergillus fumigatus A1163]	GO:0005576,GO:0052689,GO:0030248,GO:0005975,GO:0046274	extracellular region|carboxylic ester hydrolase activity|cellulose binding|carbohydrate metabolic process|lignin catabolic process
AFUB_000380	1818.50685006195	76.4885905214876	3560.52510960241	46.5497544839993	5.54070165352748	0	0	3.88373729665151	3.1599404079507	4.6510142902684	337.084691369018	353.696383648238	350.725124218311	AraC-like ligand binding domain protein, putative [Aspergillus fumigatus A1163]
AFUB_000390	3858.6240413946	4285.51620472847	3431.73187806073	0.800774449125707	-0.320532153065753	3.48012593491132e-07	5.76880468578373e-07	117.179023283819	113.310631715265	110.672287317033	176.49891121752	173.538956236371	172.14355068348	hypothetical protein Y699_04551 [Aspergillus fumigatus Z5]	GO:0020037,GO:0005506,GO:0004497,GO:0016705	heme binding|iron ion binding|monooxygenase activity|oxidoreductase activity, acting on paired donors, with incorporation or reduction of molecular oxygen
AFUB_000400	2087.63712017429	1333.93698975532	2841.33725059326	2.13003857934431	1.09087956083828	1.36541564285314e-23	3.61155551576234e-23	19.3484760020521	23.1507548457455	20.2454890453175	82.7878698330379	92.8858344573206	80.0093787672658	C6 transcription factor, putative [Aspergillus fumigatus Af293]	GO:0005634,GO:0001077,GO:0000978,GO:0008270,GO:2001158,GO:0045944,GO:0006560,GO:0006351,GO:0000972	nucleus|proximal promoter DNA-binding transcription activator activity, RNA polymerase II-specific|RNA polymerase II proximal promoter sequence-specific DNA binding|zinc ion binding|positive regulation of proline catabolic process to glutamate|positive regulation of transcription by RNA polymerase II|proline metabolic process|transcription, DNA-templated|transcription-dependent tethering of RNA p…
AFUB_000410	3120.89553714571	2287.20668476136	3954.58438953005	1.72900176266434	0.789939339764353	1.04265459195692e-33	3.38776828197474e-33	48.8455074033267	45.3184051499576	48.3128357094044	157.493288712189	148.898078873905	164.494724280682	glucooligosaccharide oxidase, putative [Aspergillus fumigatus Af293]	GO:0071949,GO:0016491	FAD binding|oxidoreductase activity
AFUB_000420	3078.10701027164	4467.56014799615	1688.65387254713	0.377981228367916	-1.40361350703621	1.62369511516941e-100	1.23984403139737e-99	42.5273525684722	42.3286812468233	43.2654303103323	30.5567805025812	30.791627158495	31.2493520071985	5-oxo-L-prolinase, putative [Aspergillus fumigatus Af293]	GO:0005829,GO:0017168,GO:1990748,GO:0006749	cytosol|5-oxoprolinase (ATP-hydrolyzing) activity|cellular detoxification|glutathione metabolic process	afm00480	Glutathione metabolism
AFUB_000430	1950.57452933721	2840.00751870441	1061.14153997002	0.373640398126164	-1.42027764673106	9.25745340019568e-22	2.35024402830618e-21	37.2060160586609	44.7691502378925	43.7662047204053	29.1425213540016	32.1903275843426	28.590669217641	conserved hypothetical protein [Aspergillus fumigatus A1163]
AFUB_000440	955.438897699136	649.907068247369	1260.9707271509	1.94023236360764	0.956229440943299	3.9905792007476e-29	1.18242049176345e-28	12.199990698294	11.5121890560109	10.8072632196701	42.6248863578577	44.5047775135718	40.8567993472934	hypothetical protein CDV58_02751 [Aspergillus fumigatus]
AFUB_000450	2189.49010758221	3178.39919001958	1200.58102514484	0.377731352598742	-1.40456755902699	2.03397162261073e-90	1.42609475502821e-89	79.8347091937908	78.8736890723356	71.0058909448812	54.662132905462	56.2378173707376	54.9198738146494	FAD binding domain protein [Aspergillus fumigatus Af293]	GO:0005615,GO:0019139,GO:0071949,GO:0009690	extracellular space|cytokinin dehydrogenase activity|FAD binding|cytokinin metabolic process
AFUB_000460	341.257858082977	482.367519880868	200.148196285086	0.414928841673497	-1.26906415256537	4.70668684386155e-26	1.3147780931365e-25	8.10610986245293	8.37016974306524	8.16612146644336	6.40259900081058	6.11929647807862	7.0270405327156	conserved hypothetical protein [Aspergillus fumigatus Af293]	GO:0008180,GO:0005737,GO:0070390,GO:0003690,GO:0003723,GO:0071033,GO:0016973,GO:0000973,GO:0006368	COP9 signalosome|cytoplasm|transcription export complex 2|double-stranded DNA binding|RNA binding|nuclear retention of pre-mRNA at the site of transcription|poly(A)+ mRNA export from nucleus|posttranscriptional tethering of RNA polymerase II gene DNA at nuclear periphery|transcription elongation from RNA polymerase II promoter
AFUB_000470	3331.74276695783	1781.13726704341	4882.34826687224	2.74114093125269	1.45477650386328	1.2309533463009e-77	7.54178874321582e-77	37.1606460018636	32.0453425026835	32.2042416563946	174.673933830288	187.950825706032	168.465267485639	hypothetical protein CDV58_02748 [Aspergillus fumigatus]	GO:0050660,GO:0004499,GO:0050661	flavin adenine dinucleotide binding|N,N-dimethylaniline monooxygenase activity|NADP binding
AFUB_000480	393.678059450749	92.4919452667748	694.864173634722	7.51269931268635	2.90933136117954	1.07587403037839e-106	8.75802327949642e-106	5.51558337412701	4.80974700436987	4.49831243128589	72.9108455226647	72.3700851281471	67.421025985472	uncharacterized protein P174DRAFT_385958 [Aspergillus novofumigatus IBT 16806]
AFUB_000490	634.316674356868	174.003025496978	1094.63032321676	6.29086948396634	2.65325943101788	6.3743538771534e-133	6.43176873295581e-132	5.05118703453486	4.36516873611529	4.54177568164059	55.1301497734465	58.4602906250567	54.1947891963456	U3 small nucleolar ribonucleoprotein protein Lcp5, putative [Aspergillus fumigatus Af293]	GO:0005730,GO:0005634,GO:0005732,GO:0032040,GO:0003723,GO:0000462,GO:0006364	nucleolus|nucleus|small nucleolar ribonucleoprotein complex|small-subunit processome|RNA binding|maturation of SSU-rRNA from tricistronic rRNA transcript (SSU-rRNA, 5.8S rRNA, LSU-rRNA)|rRNA processing
AFUB_000500	888.003938021782	753.521311776586	1022.48656426698	1.35694445304572	0.440361664783539	2.5785096174628e-07	4.295192262411e-07	9.97382248038908	10.4471762928773	11.3794611259273	27.4198354391809	27.8191370708057	27.3200032132229	endosomal integral membrane protein (P24a), putative [Aspergillus fumigatus Af293]	GO:0005768,GO:0010008,GO:0000329,GO:0016021,GO:0016020,GO:0006878,GO:0016197,GO:0001403,GO:0006811,GO:0072657,GO:0007124,GO:0007034	endosome|endosome membrane|fungal-type vacuole membrane|integral component of membrane|membrane|cellular copper ion homeostasis|endosomal transport|invasive growth in response to glucose limitation|ion transport|protein localization to membrane|pseudohyphal growth|vacuolar transport
AFUB_000510	1680.03879349417	1799.7139381407	1560.36364884764	0.867006481296504	-0.205885316550547	0.00410954999629715	0.00553366259575157	48.0110961251993	41.7456039953678	44.3590737743292	73.9541329923834	73.6317700656258	74.6111039962375	Recoverin [Penicillium expansum]	GO:0005737,GO:0005829,GO:0005634,GO:0005886,GO:0098744,GO:0005509,GO:0035584,GO:1905949,GO:0030435	cytoplasm|cytosol|nucleus|plasma membrane|1-phosphatidylinositol 4-kinase activator activity|calcium ion binding|calcium-mediated signaling using intracellular calcium source|negative regulation of calcium ion import across plasma membrane|sporulation resulting in formation of a cellular spore
AFUB_000520	659.455862774102	848.446094368375	470.465631179829	0.554502677662824	-0.850733667788836	3.57461201199167e-19	8.53026512084576e-19	23.6267277089574	19.7909721998483	20.1786506863015	22.398290486087	22.3143825316393	22.6458043796806	conserved hypothetical protein [Aspergillus fumigatus A1163]
AFUB_000530	3199.35389094109	4751.9928495154	1646.71493236678	0.346531441547667	-1.52894183774276	3.21534729388601e-119	2.93489755769707e-118	62.2440242840897	63.2494660502069	62.3728193969047	43.3653124546203	40.4030282106304	40.7035742032218	kinesin family protein (KinA), putative [Aspergillus fumigatus Af293]	GO:0005737,GO:0005874,GO:0005524,GO:0008017,GO:0003777,GO:0007018	cytoplasm|microtubule|ATP binding|microtubule binding|microtubule motor activity|microtubule-based movement	afm04144	Endocytosis
AFUB_000540	3590.51160173606	6232.73909524494	948.284108227193	0.152145644753629	-2.71647505832221	0	0	513.738171925897	511.099729397436	483.240786561025	151.887170418994	137.854079066591	148.796398654299	ubiquitin-conjugating enzyme E2 2, partial [Aspergillus nomius NRRL 13137]	GO:0005737,GO:0033503,GO:0000790,GO:0005524,GO:0061631,GO:0006325,GO:0006281,GO:0043161,GO:0000209,GO:0030435	cytoplasm|HULC complex|nuclear chromatin|ATP binding|ubiquitin conjugating enzyme activity|chromatin organization|DNA repair|proteasome-mediated ubiquitin-dependent protein catabolic process|protein polyubiquitination|sporulation resulting in formation of a cellular spore	afm04120	Ubiquitin mediated proteolysis
AFUB_000550	2532.59244687787	3715.5839096055	1349.60098415024	0.363227158095194	-1.46105601950395	2.63898728172367e-102	2.0516669261224e-101	85.1610825485366	82.9048279344304	82.3431683753648	56.9323798201463	58.7395998250882	58.202960495258	acetyl-CoA-acetyltransferase, putative [Aspergillus fumigatus Af293]	GO:0005739,GO:0005777,GO:0003985,GO:0003988,GO:0046872,GO:0006635	mitochondrion|peroxisome|acetyl-CoA C-acetyltransferase activity|acetyl-CoA C-acyltransferase activity|metal ion binding|fatty acid beta-oxidation	afm00071,afm00072,afm00280,afm00310,afm00380,afm00620,afm00630,afm00640,afm00650,afm00900	Fatty acid degradation|Synthesis and degradation of ketone bodies|Valine, leucine and isoleucine degradation|Lysine degradation|Tryptophan metabolism|Pyruvate metabolism|Glyoxylate and dicarboxylate metabolism|Propanoate metabolism|Butanoate metabolism|Terpenoid backbone biosynthesis
AFUB_000560	403.494702863676	378.960021747693	428.02938397966	1.12948427120536	0.175664180414904	0.118751051524782	0.14061836227403	6.38096097734927	6.53715770259291	6.06844523410924	12.511395770796	13.6930934861878	14.7895454179612	conserved hypothetical protein [Aspergillus fumigatus A1163]
AFUB_000570	302.413358704515	290.394418515369	314.432298893662	1.08277666113965	0.114735696229455	0.361370826374404	0.399864587091579	6.99724138982174	7.24588194125772	6.23341282050958	14.5262898255124	13.8882740576061	13.9570827350715	beta-1,4-mannosyltransferase (Alg1), putative [Aspergillus fumigatus Af293]	GO:0005789,GO:0016021,GO:0004578,GO:0006486	endoplasmic reticulum membrane|integral component of membrane|chitobiosyldiphosphodolichol beta-mannosyltransferase activity|protein glycosylation	afm00510,afm00513	N-Glycan biosynthesis|Various types of N-glycan biosynthesis
AFUB_000580	747.845579407354	826.7187020068	668.972456807909	0.809189939920347	-0.305449710875058	0.000682131715115895	0.000964632685068497	11.0675085861155	11.6573652346979	11.8823938866032	17.9565444646138	18.6878206408484	16.9230053746422	CDF zinc transporter (Msc2), putative [Aspergillus fumigatus A1163]	GO:0005783,GO:0005789,GO:0005794,GO:0016021,GO:0031965,GO:0005385,GO:0006882,GO:0055085,GO:0006829	endoplasmic reticulum|endoplasmic reticulum membrane|Golgi apparatus|integral component of membrane|nuclear membrane|zinc ion transmembrane transporter activity|cellular zinc ion homeostasis|transmembrane transport|zinc ion transport
AFUB_000590	14.7735648552423	10.2127114836666	19.334418226818	1.89317188268168	0.92080540049499	0.0926339809945713	0.110944695012087	0.203264706074749	0.4630725679131	0.247847842075648	1.01811136316677	1.21270558186733	1.08478926345592	conserved hypothetical protein [Aspergillus fumigatus Af293]	GO:0102965,GO:0080019,GO:0050062,GO:0006629,GO:0035336,GO:0009651,GO:0009611,GO:0010345	alcohol-forming fatty acyl-CoA reductase activity|fatty-acyl-CoA reductase (alcohol-forming) activity|long-chain-fatty-acyl-CoA reductase activity|lipid metabolic process|long-chain fatty-acyl-CoA metabolic process|response to salt stress|response to wounding|suberin biosynthetic process
AFUB_000600	283.445744419987	317.992386402096	248.899102437878	0.782720319986369	-0.353431196116583	0.00543832899389772	0.0072633853436992	11.0263285172241	9.29383405531886	9.68407188075918	13.955354868496	14.4336396039649	16.4727258524788	C6 transcription factor, putative [Aspergillus fumigatus Af293]	GO:0005634,GO:0003677,GO:0000982,GO:0008270,GO:0035690,GO:0008204,GO:0045892,GO:0009405,GO:0045944,GO:0016125	nucleus|DNA binding|transcription factor activity, RNA polymerase II proximal promoter sequence-specific DNA binding|zinc ion binding|cellular response to drug|ergosterol metabolic process|negative regulation of transcription, DNA-templated|pathogenesis|positive regulation of transcription by RNA polymerase II|sterol metabolic process
AFUB_000610	830.990853460605	1326.75759927948	335.224107641728	0.252664170021545	-1.98470700281373	1.11725495201863e-81	7.14724160739754e-81	24.9080201449331	25.5717037502841	27.6990827247557	13.2317223619885	11.8731163624412	12.6781000681825	RTA1 domain protein, putative [Aspergillus fumigatus Af293]
AFUB_000620	4439.04249297061	7661.4109896801	1216.67399626112	0.158805473025788	-2.65466746092601	0	0	551.908178733327	548.131949174685	566.613408904578	174.988180175423	156.875204528412	174.182018333607	ubiquitin conjugating enzyme, putative [Aspergillus fumigatus Af293]	GO:0005634,GO:0005524,GO:0061631,GO:0061186,GO:0031939,GO:0043161,GO:0000209,GO:0006511	nucleus|ATP binding|ubiquitin conjugating enzyme activity|negative regulation of chromatin silencing at silent mating-type cassette|negative regulation of chromatin silencing at telomere|proteasome-mediated ubiquitin-dependent protein catabolic process|protein polyubiquitination|ubiquitin-dependent protein catabolic process	afm04120,afm04141	Ubiquitin mediated proteolysis|Protein processing in endoplasmic reticulum
AFUB_000630	44571.8490787016	84873.1624961525	4270.53566125076	0.0503166788611695	-4.31281948911246	0	0	2817.46622160359	2776.50274924061	2750.96635868268	263.187650627925	280.65356232919	258.938917878938	conserved hypothetical protein [Aspergillus fumigatus A1163]
AFUB_000640	102.558680563864	134.960252034442	70.1571090932871	0.519835344375195	-0.943873366769255	2.92201329244526e-06	4.65651584819357e-06	15.5973027670569	12.9845702529094	16.9362692085026	17.2331694040614	13.1959214855222	14.8103406747057	hypothetical protein AFUA_6G14110 [Aspergillus fumigatus Af293]
AFUB_000650	1548.07895046296	2107.78764586959	988.370255056323	0.468913581969763	-1.09260602790659	5.22459005832757e-49	2.20857670647484e-48	77.8335991022741	78.2241183528934	80.9004663721133	70.7492795192377	73.6908043450769	68.057041671862	mitochondrial carnitine:acyl carnitine carrier, putative [Aspergillus fumigatus Af293]	GO:0016021,GO:0005743,GO:0005476,GO:0006631	integral component of membrane|mitochondrial inner membrane|carnitine:acyl carnitine antiporter activity|fatty acid metabolic process
AFUB_000660	5059.88130881134	9043.75656527838	1076.00605234429	0.118977777052889	-3.0712359661408	0	0	386.305265271612	364.220750354508	380.662812686344	91.1412120226829	81.2978258514701	84.8289351722888	hypothetical protein CDV57_08740 [Aspergillus fumigatus]	GO:0031225,GO:0005576,GO:0009277,GO:0005886	anchored component of membrane|extracellular region|fungal-type cell wall|plasma membrane
AFUB_000670	107.499085052477	175.615823457583	39.3823466473704	0.224252837084937	-2.15680185769164	2.89473273267173e-17	6.58124429858807e-17	8.7833968840765	7.66314355124394	10.3304214674269	3.33087822293628	3.09466362177761	5.05801540698519	extracellular glycine/serine-rich protein, putative [Aspergillus fumigatus Af293]
AFUB_000690	3042.07435503231	3758.84032470618	2325.30838535844	0.618623879837248	-0.69286557012842	3.39839599955963e-26	9.52014429203148e-26	92.5793520625053	99.6258662022637	91.5671392730746	114.823374659852	107.164718326071	113.651660912379	conserved hypothetical protein [Aspergillus fumigatus Af293]
AFUB_000700	859.702192989897	1159.60791579577	559.796470184019	0.482746333962253	-1.05066279168153	7.08292743603174e-34	2.30897813043654e-33	20.3842084250996	19.953973054855	21.6485418821238	19.3078239257032	18.8506395325578	19.0677989993792	FAD binding domain protein [Aspergillus fumigatus A1163]	GO:0071949,GO:0016853,GO:0016491,GO:0009405	FAD binding|isomerase activity|oxidoreductase activity|pathogenesis
AFUB_000710	111.446842936862	7.36784436603645	215.525841507687	29.2522250471517	4.87047446120402	1.41640179192007e-63	7.24968269197717e-63	0.252540998456506	0.261514811080401	0.171073426348511	13.176314990479	13.9010533419316	11.1898061977697	glycosyl transferase, putative [Aspergillus fumigatus A1163]	GO:0000136,GO:0005789,GO:0000009,GO:0033164,GO:0000032,GO:0009101,GO:0006491	alpha-1,6-mannosyltransferase complex|endoplasmic reticulum membrane|alpha-1,6-mannosyltransferase activity|glycolipid 6-alpha-mannosyltransferase activity|cell wall mannoprotein biosynthetic process|glycoprotein biosynthetic process|N-glycan processing
AFUB_000720	6.44765195256801	5.05559656120086	7.83970734393515	1.55069876502823	0.632918459160339	0.497182325096582	0.538004759692877	0.14979963359613	0.186147151326253	0	0.288582978452119	0.287268911907714	0.414532346197789	acyltransferase, putative [Aspergillus fumigatus Af293]	GO:0016021,GO:0016747	integral component of membrane|transferase activity, transferring acyl groups other than amino-acyl groups
AFUB_000730	66.7344027798491	45.7627338669852	87.7060716927131	1.91653916367063	0.938503479305193	0.000222760288616102	0.000324080715049813	0.605364620997436	0.877625976168125	0.553606862747664	2.23523704476221	2.83775623013921	2.39313208510588	conserved hypothetical protein [Aspergillus fumigatus Af293]
AFUB_000740	14.8864741014589	2.77176780133734	27.0011804015805	9.74150157475412	3.28414416937976	5.43540226321474e-07	8.92293014334237e-07	0.107881591573653	0.167572597391325	0.0548099327136006	1.92242337306944	2.35616976782128	1.86584273409954	hypothetical protein CDV58_08384 [Aspergillus fumigatus]	GO:0031225,GO:0005618,GO:0005576,GO:0005886	anchored component of membrane|cell wall|extracellular region|plasma membrane
AFUB_000750	415.416868119889	787.996399990429	42.837336249349	0.0543623501958503	-4.20124836165681	1.03954882857027e-22	2.70036162109241e-22	9.45490423409118	12.6383338014769	14.5935619195092	1.46693905899468	1.03660384671944	1.31698188922102	toxin biosynthesis protein Tri7-like, putative [Aspergillus fumigatus A1163]	GO:0016021,GO:0016746,GO:0016114	integral component of membrane|transferase activity, transferring acyl groups|terpenoid biosynthetic process
AFUB_000760	237.361142308589	259.519186290471	215.203098326708	0.829237719965097	-0.270142352331871	0.183682616372437	0.212629287214237	4.99052642351037	6.85670340284777	6.79439371378284	10.3366733236162	8.72236031800157	10.5412550954219	acetyltransferase, putative [Aspergillus fumigatus A1163]	GO:0016746,GO:0016114	transferase activity, transferring acyl groups|terpenoid biosynthetic process
AFUB_000770	1802.65165153708	1385.87017874965	2219.43312432452	1.60147260425715	0.679399118724265	3.37423707454824e-05	5.13004766824438e-05	41.4356053168451	52.6940124008733	64.2628532584304	170.501326525828	161.9194022732	153.642807483868	UbiA-like prenyltransferase, putative [Aspergillus fumigatus Af293]	GO:0031305,GO:0005739,GO:0008412,GO:0016765,GO:0016114,GO:0006744	integral component of mitochondrial inner membrane|mitochondrion|4-hydroxybenzoate octaprenyltransferase activity|transferase activity, transferring alkyl or aryl (other than methyl) groups|terpenoid biosynthetic process|ubiquinone biosynthetic process
AFUB_000780	1059.96379961138	229.067827335653	1890.85977188711	8.25458465241579	3.04519562459035	1.30507783015903e-229	2.30563749994762e-228	4.54248637137862	5.92617254293784	7.55953647074794	95.2265204023695	91.9120787875717	98.094021975598	FAD-dependent monooxygenase (PaxM), putative [Aspergillus fumigatus Af293]	GO:0016021,GO:0071949,GO:0004497,GO:0016114	integral component of membrane|FAD binding|monooxygenase activity|terpenoid biosynthetic process	afm00403	Indole diterpene alkaloid biosynthesis
AFUB_000790	270.022604824534	13.9815986017072	526.063611047361	37.6254265362135	5.2336360317947	3.53119422996378e-149	3.99203127511272e-148	0.275499271043461	0.998511096852439	0.839815002074509	52.3440630754638	51.8782418854607	48.6013481763217	integral membrane protein [Aspergillus fumigatus Af293]	GO:0016021,GO:0016829,GO:0016114	integral component of membrane|lyase activity|terpenoid biosynthetic process
AFUB_000800	655.397151817987	26.3534736463011	1284.44082998967	48.7389574227894	5.60700348552476	0	0	0.413476717428789	0.428169233136047	0.756250168626632	50.7931018662067	47.6926219462045	50.8347956572086	cytochrome P450 monooxygenase, putative [Aspergillus fumigatus Af293]	GO:0016021,GO:0020037,GO:0005506,GO:0004497,GO:0016705,GO:0016114	integral component of membrane|heme binding|iron ion binding|monooxygenase activity|oxidoreductase activity, acting on paired donors, with incorporation or reduction of molecular oxygen|terpenoid biosynthetic process
AFUB_000810	531.374656464167	27.7370136432133	1035.01229928512	37.3152031649366	5.22169163587493	1.76237187651375e-260	3.61194635315438e-259	0.417344748622959	0.432174711269019	0.742121342469597	38.9687731402058	36.3764229114898	38.513697063542	cytochrome P450 [Aspergillus fumigatus A1163]	GO:0016021,GO:0020037,GO:0005506,GO:0004497,GO:0016705,GO:0016114	integral component of membrane|heme binding|iron ion binding|monooxygenase activity|oxidoreductase activity, acting on paired donors, with incorporation or reduction of molecular oxygen|terpenoid biosynthetic process
AFUB_000820	694.784017240271	1068.68777195668	320.880262523863	0.300256324573039	-1.73573345983385	3.5684179243635e-17	8.09727732472352e-17	4.92778454165925	4.87827750478161	6.15739108271709	3.14698231909495	3.01855403794258	3.00782997469011	polyketide synthase, putative [Aspergillus fumigatus A1163]	GO:0008168,GO:0031177,GO:0019748,GO:0016114	methyltransferase activity|phosphopantetheine binding|secondary metabolic process|terpenoid biosynthetic process
AFUB_000830	1885.79355493915	132.544312999649	3639.04279687865	27.4552918531351	4.77901234227709	0	0	2.08446154260267	2.38182727791867	2.53191949834826	122.453680998569	121.911401987952	123.367851017846	adenylate-forming enzyme, putative [Aspergillus fumigatus A1163]	GO:0005524,GO:0016874,GO:0016114	ATP binding|ligase activity|terpenoid biosynthetic process
AFUB_000840	229.725384552051	241.257005356674	218.193763747429	0.904403846946755	-0.144960966177838	0.302709581791805	0.338834002191849	5.0267684454676	5.23583092660443	5.37659339952463	8.49462065320259	9.58339898595834	8.97719980320273	conserved hypothetical protein [Aspergillus fumigatus Af293]
AFUB_000850	425.001403388233	473.82102797413	376.181778802336	0.793932216159209	-0.332912255762744	0.00228975635819578	0.0031398550812483	18.8461598604989	16.6828962156701	17.451049427606	27.2785764933589	25.2058985844699	27.8884750754732	conserved hypothetical protein [Aspergillus fumigatus Af293]	GO:0016592,GO:0003712,GO:0006357	mediator complex|transcription coregulator activity|regulation of transcription by RNA polymerase II
AFUB_000860	4.70998622617637	2.82831369138764	6.5916587609651	2.33059677257054	1.22069941865202	0.302171294746446	0.338269886851064	0	0.189670082761609	0	0.323449017179637	0.162614236187076	0.36203793082371	MFS transporter, putative [Aspergillus fumigatus Af293]	GO:0005938,GO:0005887,GO:0015238,GO:0022857,GO:0006855,GO:0055085	cell cortex|integral component of plasma membrane|drug transmembrane transporter activity|transmembrane transporter activity|drug transmembrane transport|transmembrane transport
AFUB_000870	79.2995075036814	8.80104464167626	149.797970365687	17.0204761439724	4.08919949154339	8.91465578017998e-40	3.26208896366051e-39	0.413248906565192	0.427933327222474	1.15474562785245	19.0070647289232	24.3248050707641	21.9522896174563	conserved hypothetical protein [Aspergillus fumigatus A1163]
AFUB_000880	643.534238151656	1002.82288417519	284.245592128126	0.283445458428998	-1.81885694146279	4.75584841518397e-78	2.92106876491487e-77	12.2686694608247	12.7217937838509	11.6914166087873	6.83501512478976	5.81121598870607	7.2259337874103	GTPase activating protein (Evi5), putative [Aspergillus fumigatus A1163]	GO:0005935,GO:0005934,GO:0005829,GO:0005798,GO:0000131,GO:0005886,GO:0005096,GO:0017137,GO:0090630,GO:0006888,GO:0006887,GO:0006886,GO:0016192	cellular bud neck|cellular bud tip|cytosol|Golgi-associated vesicle|incipient cellular bud site|plasma membrane|GTPase activator activity|Rab GTPase binding|activation of GTPase activity|ER to Golgi vesicle-mediated transport|exocytosis|intracellular protein transport|vesicle-mediated transport
AFUB_000890	185.416969750989	84.0376210413935	286.796318460584	3.41271343603741	1.77091927708994	2.30345164015407e-15	4.98516493274177e-15	10.0006235388776	6.62783137202168	8.12940922008125	55.7423802959676	60.5174734082706	45.069377932382	conserved hypothetical protein [Aspergillus fumigatus Af293]
AFUB_000900	520.116911391441	156.804227455088	883.429595327793	5.6339654208674	2.49415070902768	5.37116136115495e-105	4.29780103070337e-104	3.95858015080574	4.20711952325595	3.84594446609746	42.846335660963	45.0225970375253	41.5249964197903	oxidoreductase, short chain dehydrogenase/reductase family [Aspergillus fumigatus A1163]	GO:0005622,GO:0050085,GO:0050664	intracellular|mannitol 2-dehydrogenase (NADP+) activity|oxidoreductase activity, acting on NAD(P)H, oxygen as acceptor	afm00051	Fructose and mannose metabolism
AFUB_000910	11.7136655193982	15.2848614711101	8.14246956768642	0.532714645996401	-0.908565149231565	0.132464789839574	0.156107339897014	0.44250546632202	0.814630207967266	0.399675969522185	0.473593894824569	0.680965102333844	0.534513228251525	conserved hypothetical protein [Aspergillus fumigatus A1163]	GO:0009507,GO:0047372,GO:0004620,GO:0050832,GO:0009695,GO:0016042	chloroplast|acylglycerol lipase activity|phospholipase activity|defense response to fungus|jasmonic acid biosynthetic process|lipid catabolic process
AFUB_000920	194.29132027336	317.907154202297	70.6754863444224	0.222314865866305	-2.16932367241306	3.72583825939181e-43	1.43250052890345e-42	11.3580488945702	11.3313425898051	9.71137874282559	4.62521505704571	4.57464026875753	4.56308195359524	hypothetical protein AFUB_000920 [Aspergillus fumigatus A1163]
AFUB_000930	1580.90879176381	3062.69229421399	99.1252893136272	0.0323654091861901	-4.9494034462239	0	0	102.58732370371	95.6320539857951	97.4391131365819	5.68872036657386	6.89791663926784	5.70708612211864	integral membrane protein Pth11-like, putative [Aspergillus fumigatus A1163]
AFUB_000940	4395.82275773971	8456.63062243908	335.014893040338	0.0396156469399763	-4.65778582754668	0	0	182.22986816383	162.959587193572	174.942031606891	13.4506209871421	11.8779094258386	14.04864579392	flavin-binding monooxygenase, putative [Aspergillus fumigatus A1163]	GO:0050660,GO:0004499,GO:0050661	flavin adenine dinucleotide binding|N,N-dimethylaniline monooxygenase activity|NADP binding
AFUB_000950	488.747976701434	936.832174721085	40.663778681783	0.0434056171201522	-4.52597443588356	3.66137577602823e-263	7.66323617836227e-262	21.2893417017252	21.0886666437966	19.2691721227328	1.95300294516922	1.30242658006579	1.85649683131693	MFS multidrug transporter, putative [Aspergillus fumigatus Af293]	GO:0000329,GO:0005887,GO:0005886,GO:0015238,GO:0022857,GO:0006855,GO:0055085	fungal-type vacuole membrane|integral component of plasma membrane|plasma membrane|drug transmembrane transporter activity|transmembrane transporter activity|drug transmembrane transport|transmembrane transport
AFUB_000960	378.711883738016	319.128818740062	438.29494873597	1.37341074512287	0.45776315595241	7.63775199373152e-05	0.000113838764974607	5.79746292108849	5.03516876088603	5.62958738066636	14.1183454595577	14.4948810832088	14.6013502647498	C6 finger domain protein, putative [Aspergillus fumigatus Af293]	GO:0005634,GO:0003677,GO:0000981,GO:0008270,GO:0009405	nucleus|DNA binding|DNA-binding transcription factor activity, RNA polymerase II-specific|zinc ion binding|pathogenesis
AFUB_000970	75.0680093134722	59.1760913645921	90.9599272623522	1.53710603665821	0.620216692214269	0.0100560746064678	0.0131615485223791	3.15634297738663	2.23634260372409	1.85680027867304	6.98731936055292	7.19738172816844	7.05973965106234	PHD finger protein [Aspergillus fumigatus Af293]
AFUB_000980	174.512155398774	147.197209665392	201.827101132156	1.37113401531829	0.455369587737163	0.00452275356963414	0.00607429219202361	2.56426244586606	2.06771483666345	2.19979284801484	5.7497762696255	5.57580223621128	6.5641631391971	alpha-1,2-mannosidase, putative subfamily [Aspergillus fumigatus A1163]	GO:0005576,GO:0030246,GO:0016798,GO:0008152	extracellular region|carbohydrate binding|hydrolase activity, acting on glycosyl bonds|metabolic process
AFUB_000990	161.994431226912	56.5552100033535	267.433652450471	4.72871822834028	2.2414491780217	1.42954630002151e-34	4.73696384054186e-34	1.25071606279991	1.08370456168999	0.855891093232137	9.09691917731175	9.65375724353474	10.0400381152934	ferric-chelate reductase, putative [Aspergillus fumigatus A1163]	GO:0016021,GO:0005886,GO:0052851,GO:0000293,GO:0046872,GO:0006879,GO:0015677,GO:0006826,GO:0015891	integral component of membrane|plasma membrane|ferric-chelate reductase (NADPH) activity|ferric-chelate reductase activity|metal ion binding|cellular iron ion homeostasis|copper ion import|iron ion transport|siderophore transport
AFUB_001000	836.951766558128	196.035949282498	1477.86758383376	7.53875801475613	2.9143268638731	9.47736377509657e-185	1.32334068123091e-183	8.74641992674118	7.2913436435882	7.76944363030317	117.417524767555	114.397988128248	111.068577282555	conserved hypothetical protein [Aspergillus fumigatus Af293]
AFUB_001010	1.89247637630637	0.466697807718236	3.31825494489449	7.11007184952936	2.82986413880896	0.188070010187164	0.217375326582842	0	0	0.302433378723261	1.72016068227352	1.26839104225919	1.17662327517706	hypothetical protein AFUA_6G13730 [Aspergillus fumigatus Af293]
AFUB_001020	14.9422496989204	8.2328284726931	21.6516709251478	2.62991886651868	1.39501829279642	0.0128129773387868	0.0166372932831612	0.108781256768067	0.0625814993883483	0.0491262341073317	0.360913578006628	0.360557859728501	0.382253246758029	class V chitinase, putative [Aspergillus fumigatus A1163]	GO:0008061,GO:0004568,GO:0090729,GO:0006032,GO:0000272	chitin binding|chitinase activity|toxin activity|chitin catabolic process|polysaccharide catabolic process	afm00520	Amino sugar and nucleotide sugar metabolism
AFUB_001030	33.3191230508344	17.5311877708693	49.1070583307994	2.80112556962046	1.48600665838855	5.28913926646423e-05	7.96157197874552e-05	0.375257918907229	0.356209667625461	0.476630465530092	2.10851465744597	1.83238480776656	2.53426551576597	hypothetical protein AFUB_001030 [Aspergillus fumigatus A1163]
AFUB_001040	96.7776346040651	132.251915734477	61.3033534736528	0.463534710504548	-1.10925071979534	8.98620664225086e-08	1.52209665084723e-07	5.43989961730158	5.00729018490649	5.5833854533525	4.8693779313589	4.4491255020784	4.88751206612008	hypothetical protein Y699_04489 [Aspergillus fumigatus Z5]
AFUB_001050	3246.19500490345	3122.13810554565	3370.25190426126	1.07946919397156	0.110322072134274	0.0878164237274588	0.105443886127319	23.9127893770273	23.0791150493869	22.146644624243	48.1065045231606	47.3069386321234	47.2264422092138	DNA topoisomerase II [Aspergillus fumigatus Af293]	GO:0005634,GO:0005524,GO:0003677,GO:0003918,GO:0046872,GO:0006265	nucleus|ATP binding|DNA binding|DNA topoisomerase type II (ATP-hydrolyzing) activity|metal ion binding|DNA topological change
AFUB_001060	723.770499430173	636.789182418424	810.751816441922	1.2731871690452	0.348444522934622	0.0001370072304131	0.000201434344133086	5.86409409637836	5.91508348527296	6.01005905803246	13.8954823908478	14.8833544639563	14.5325491753251	APSES transcription factor Xbp1, putative [Aspergillus fumigatus A1163]
AFUB_001070	7387.71112584093	6697.44523780368	8077.97701387819	1.20612811707397	0.270383161010994	5.05176645775863e-06	7.96422736935624e-06	120.495433307131	115.358135001991	114.205491323086	269.365265948742	275.573125353745	262.120006684328	cwl1 [Aspergillus fumigatus Z5]	GO:0032153,GO:0032541,GO:0005789,GO:0016021,GO:0031965,GO:0007049,GO:0051301,GO:1990809,GO:0071790	cell division site|cortical endoplasmic reticulum|endoplasmic reticulum membrane|integral component of membrane|nuclear membrane|cell cycle|cell division|endoplasmic reticulum tubular network membrane organization|establishment of spindle pole body localization to nuclear envelope
AFUB_001080	3121.20933364425	3354.62055197273	2887.79811531577	0.860841955319673	-0.216179701871315	0.000891797983417849	0.00125339956095426	28.6268435416019	29.085208500667	29.1000233256369	47.8141707432144	47.4852036416687	47.5977519646355	hypothetical protein CDV57_00371 [Aspergillus fumigatus]	GO:0032133,GO:0000941,GO:0005737,GO:0072686,GO:0005634,GO:0000070,GO:1902412	chromosome passenger complex|condensed nuclear chromosome inner kinetochore|cytoplasm|mitotic spindle|nucleus|mitotic sister chromatid segregation|regulation of mitotic cytokinesis
AFUB_001100	1024.17407425486	1076.7370794702	971.611069039522	0.902366127780789	-0.148215180740901	0.0666007682961273	0.0810455960823631	11.6619825358665	10.2831359642686	10.2140000177901	18.1398762857935	18.2331212324759	19.0666453454828	putative nuclear serine protease HtrA2/Nma111 [Aspergillus fumigatus Z5]	GO:0005634,GO:0004252,GO:0006915	nucleus|serine-type endopeptidase activity|apoptotic process
AFUB_001110	1599.97465051844	853.658166711986	2346.2911343249	2.74851366251441	1.4586516508484	4.00233435391551e-82	2.57203468454362e-81	15.8488861468751	13.8438553841088	14.8082353825878	79.015259984415	80.6006487250638	74.138938083334	hypothetical protein CDV58_02660 [Aspergillus fumigatus]
AFUB_001120	76.6039145603074	54.8870598873912	98.3207692332235	1.79132876555864	0.841030141853794	0.00311572217310415	0.00423068721521497	1.18293820632504	0.960113839657072	1.7217818440869	5.29686307278088	3.88302833141753	4.07605172948165	conserved hypothetical protein [Aspergillus fumigatus A1163]
AFUB_001130	58.601756677559	6.9414312220198	110.262082133098	15.8846322330936	3.9895597835139	2.40298745866576e-29	7.15021139979689e-29	0.125635974106503	0.0433667777168504	0.468087842446052	6.45420423499614	7.27253356390823	5.75303742084059	endo-1,4-beta-xylanase, putative [Aspergillus fumigatus Af293]	GO:0005576,GO:0030248,GO:0031176,GO:0045493	extracellular region|cellulose binding|endo-1,4-beta-xylanase activity|xylan catabolic process
AFUB_001140	465.713153298777	243.84726986913	687.579036728423	2.81971185118225	1.49554773988981	2.51879383724851e-41	9.41253587854275e-41	4.75968333420935	4.600226692638	4.86324388165886	26.3873194454735	24.3402295830257	25.9504232229161	TPR repeat protein [Aspergillus fumigatus Af293]	GO:0005737,GO:0030544,GO:0051879,GO:0043022,GO:0006457,GO:0042026	cytoplasm|Hsp70 protein binding|Hsp90 protein binding|ribosome binding|protein folding|protein refolding
AFUB_001150	331.064148802221	137.250991340745	524.877306263697	3.82421504672862	1.93516365253564	1.39504385720986e-49	5.97927928016294e-49	3.97495425212842	5.09847574773009	4.58977485325274	30.2822866993193	35.0337168095005	34.6864715105041	3-isopropylmalate dehydrogenase [Aspergillus fumigatus Af293]	GO:0005737,GO:0003862,GO:0000287,GO:0051287,GO:0009098	cytoplasm|3-isopropylmalate dehydrogenase activity|magnesium ion binding|NAD binding|leucine biosynthetic process	afm00290,afm00660	Valine, leucine and isoleucine biosynthesis|C5-Branched dibasic acid metabolism
AFUB_001160	2.38339477736446	2.31693561234862	2.4498539423803	1.05736815875386	0.0804777876291377	1	1	0.106163731835219	0.109936162619786	0.323622978506419	0	0.678629602227848	0.419687282865702	conserved hypothetical protein [Aspergillus fumigatus Af293]
AFUB_001170	283.77282229985	452.873312714061	114.672331885638	0.25321061909877	-1.98159018538223	1.21326970606647e-39	4.41996037043728e-39	15.6872526100042	17.0996681424708	18.719034388345	8.20138529628863	8.1365518252664	8.61885656058488	cytochrome c peroxidase, putative [Aspergillus fumigatus Af293]	GO:0020037,GO:0046872,GO:0004601,GO:0034599,GO:0042744,GO:0000302	heme binding|metal ion binding|peroxidase activity|cellular response to oxidative stress|hydrogen peroxide catabolic process|response to reactive oxygen species
AFUB_001180	81.077904921197	52.8666000128223	109.289209829572	2.06726382636797	1.04772251876049	7.50905625591436e-06	1.17480204048252e-05	0.734400834591909	0.611704184538639	0.519119362712723	2.07605599584736	2.58537944245935	2.69811888963015	conserved hypothetical protein [Aspergillus fumigatus A1163]
AFUB_001190	14860.6276306483	18325.8552607199	11395.4000005766	0.621820910317995	-0.685428963083194	4.15841609105205e-33	1.33660468945521e-32	1757.01059127703	1747.70756861924	1759.3872786364	2136.42164904328	2016.72193858208	2105.03419350778	ribosomal protein S13p/S18e [Aspergillus novofumigatus IBT 16806]	GO:0005829,GO:0022627,GO:0005739,GO:0005634,GO:0019843,GO:0003735,GO:0002181,GO:0042254	cytosol|cytosolic small ribosomal subunit|mitochondrion|nucleus|rRNA binding|structural constituent of ribosome|cytoplasmic translation|ribosome biogenesis	afm03010	Ribosome
AFUB_001200	9177.78726969609	9889.36253722838	8466.2120021638	0.85609279367531	-0.224160913074551	0.000116956601595325	0.000172469435830473	222.470978908672	222.856768713045	223.06685455684	368.493833215859	376.432347409305	349.197563475709	carboxypeptidase CpyA/Prc1, putative [Aspergillus fumigatus A1163]	GO:0000324,GO:0004185,GO:0046938,GO:0051603	fungal-type vacuole|serine-type carboxypeptidase activity|phytochelatin biosynthetic process|proteolysis involved in cellular protein catabolic process
AFUB_001210	865.900890288432	621.079546142437	1110.72223443443	1.7883735526845	0.838648115893078	6.53065067596592e-22	1.66699001459534e-21	18.3736288172333	20.4600237011208	18.6270544734454	64.6099279083475	65.1157059060478	66.7891644673071	UPF0023 family protein [Aspergillus fumigatus A1163]	GO:0005737,GO:0005634,GO:0005085,GO:0042256	cytoplasm|nucleus|guanyl-nucleotide exchange factor activity|mature ribosome assembly	afm03008	Ribosome biogenesis in eukaryotes
AFUB_001220	1221.98820957121	1402.20578901627	1041.77063012615	0.742951311630951	-0.428660426209832	4.40307251051563e-08	7.5382926031023e-08	38.6141212564039	37.7772610175449	35.4890153045846	55.4083283253224	49.2663991381629	54.1706125647676	tryptophan synthase [Aspergillus fumigatus A1163]	GO:0005737,GO:0004834,GO:0000162	cytoplasm|tryptophan synthase activity|tryptophan biosynthetic process	afm00260,afm00400	Glycine, serine and threonine metabolism|Phenylalanine, tyrosine and tryptophan biosynthesis
AFUB_001230	4438.33714267307	6817.62810810696	2059.04617723919	0.3020179664524	-1.72729371970523	1.96319238481314e-163	2.43742449993551e-162	152.347836070027	144.068992592435	137.99343595288	84.1210218178796	85.7218504968866	80.8894534499609	conserved hypothetical protein [Aspergillus fumigatus Af293]
AFUB_001250	2672.16635024027	2754.57487696623	2589.75782351431	0.94016606525017	-0.089012486658233	0.192255345836089	0.221874642853215	61.2107130396822	64.2454719220851	68.4588659577404	118.442839111232	115.457602996145	114.867283722266	conserved hypothetical protein [Aspergillus fumigatus Af293]
AFUB_001260	48338.2013450838	95552.3465254779	1124.05616468963	0.0117637735289935	-6.4095052743017	0	0	2115.57118234901	2295.27596554403	2393.39680365118	50.933646661944	50.0375349926901	52.1636318661829	glutamate decarboxylase [Aspergillus fumigatus Af293]	GO:0005829,GO:0005516,GO:0004351,GO:0030170,GO:0006538,GO:0046686	cytosol|calmodulin binding|glutamate decarboxylase activity|pyridoxal phosphate binding|glutamate catabolic process|response to cadmium ion	afm00250,afm00410,afm00430,afm00650	Alanine, aspartate and glutamate metabolism|beta-Alanine metabolism|Taurine and hypotaurine metabolism|Butanoate metabolism
AFUB_001270	29.1013515630188	57.2880588999636	0.914644226074009	0.015965704609946	-5.9688799654077	2.89668525995487e-13	5.8659661652907e-13	8.05605785076255	5.6094926976746	3.95179614865061	0.535161101151763	0	0	glutamate decarboxylase [Aspergillus fumigatus Z5]
AFUB_001280	59.7873241020077	5.02029190490615	114.554356299109	22.8182660428887	4.51211726046794	7.88245025191697e-18	1.82022006520022e-17	0.286550817732884	0.148366569037018	0.0970559840028802	5.61229120405574	8.4971296756504	8.96795963315465	conserved hypothetical protein [Aspergillus fumigatus Af293]	GO:0031305,GO:0043227,GO:0102200,GO:0070290,GO:0008270,GO:0070291,GO:0070292,GO:0009395	integral component of mitochondrial inner membrane|membrane-bounded organelle|N-acetylphosphatidylethanolamine-hydrolysing phospholipas activity|N-acylphosphatidylethanolamine-specific phospholipase D activity|zinc ion binding|N-acylethanolamine metabolic process|N-acylphosphatidylethanolamine metabolic process|phospholipid catabolic process
AFUB_001290	962.115253558962	977.121245493645	947.109261624279	0.969285302097588	-0.0450067199187429	0.585373441614227	0.625269410275549	14.8680026845891	14.2950734154992	14.9205414622146	27.2833665679212	28.3030177846941	26.1138181612302	conserved hypothetical protein [Aspergillus fumigatus A1163]
AFUB_001300	935.117714527917	1294.71859733996	575.516831715871	0.444511133846603	-1.16970853962509	1.98572644904469e-43	7.68562675095507e-43	38.653203678043	39.0404253684313	35.6871386893448	31.8038597255905	31.4983775494366	33.0238932566361	nitrilase [Aspergillus fumigatus Af293]	GO:0005886,GO:0047558,GO:0047427,GO:0006807	plasma membrane|3-cyanoalanine hydratase activity|cyanoalanine nitrilase activity|nitrogen compound metabolic process	afm00380,afm00460,afm00910	Tryptophan metabolism|Cyanoamino acid metabolism|Nitrogen metabolism
AFUB_001310	5534.82183514457	9229.92566767505	1839.71800261409	0.199320998765692	-2.32683438662073	1.36227169333454e-67	7.37062258665856e-67	125.01779086086	139.522177429197	142.248409033909	54.9048328446745	43.8576251709278	56.3339561040588	choline sulfatase, putative [Aspergillus fumigatus Af293]	GO:0005829,GO:0005634,GO:0004065,GO:0046872,GO:0046505	cytosol|nucleus|arylsulfatase activity|metal ion binding|sulfolipid metabolic process
AFUB_001320	1946.40181617223	2181.69078715557	1711.11284518889	0.784305849051962	-0.350511735362318	6.81943882060921e-07	1.11596991855189e-06	28.7495563988844	29.2894717105497	28.0675488278297	45.0799032755532	41.6458840601524	42.3811705206351	hypothetical protein CDV57_00392 [Aspergillus fumigatus]	GO:0005737,GO:0005768,GO:0010008,GO:0005794,GO:0000139,GO:0016021,GO:0016020,GO:0005634,GO:0005802,GO:0005774,GO:0006878,GO:0006882,GO:0006811,GO:0072657	cytoplasm|endosome|endosome membrane|Golgi apparatus|Golgi membrane|integral component of membrane|membrane|nucleus|trans-Golgi network|vacuolar membrane|cellular copper ion homeostasis|cellular zinc ion homeostasis|ion transport|protein localization to membrane
AFUB_001330	5976.63057416585	9271.23028648119	2682.03086185051	0.289285324490462	-1.7894349580072	3.4008759365699e-185	4.76219246913439e-184	182.065240939099	169.212713123393	168.8546901108	95.22711591974	97.9053441516081	94.439720100866	ubiquitin-like protein DskB, putative [Aspergillus fumigatus Af293]	GO:0005829,GO:0005634,GO:0031593,GO:0042177,GO:0030433	cytosol|nucleus|polyubiquitin modification-dependent protein binding|negative regulation of protein catabolic process|ubiquitin-dependent ERAD pathway	afm04141	Protein processing in endoplasmic reticulum
AFUB_001340	4851.56398782005	4348.22858078529	5354.89939485481	1.23151285526202	0.300431687622473	9.94119284179625e-07	1.61530046208056e-06	37.4405842439985	38.6613752183251	36.7291145220384	85.1008122247895	91.6446095191112	88.9317944752737	hypothetical protein CDV58_01621 [Aspergillus fumigatus]	GO:0005634,GO:0005681,GO:0003676,GO:0000398	nucleus|spliceosomal complex|nucleic acid binding|mRNA splicing, via spliceosome	afm03040	Spliceosome
AFUB_001350	201.317802343099	395.093923234122	7.54168145207693	0.0190883256070935	-5.7111656320453	2.69967334679835e-156	3.21806286006507e-155	15.8703010651967	17.7634774592909	17.1931787764262	0.674415390016224	0.372969127945527	0.807298116457537	arsenate reductase (Arc2), putative [Aspergillus fumigatus Af293]
AFUB_001360	333.293233927101	575.538230428938	91.0482374252641	0.158196680275101	-2.66020876941863	7.15221460280638e-15	1.52578514508689e-14	7.25286238249014	9.66619250000423	10.8430715660045	2.87045218146257	3.01145603284851	2.53371024286593	FAD dependent oxidoreductase, putative [Aspergillus fumigatus Af293]
AFUB_001370	7372.67490776778	13798.9223699022	946.42744563334	0.068587054862897	-3.86591988228971	9.0020474865592e-255	1.80370292931912e-253	225.173711113735	224.387581984325	244.563745098874	31.6848575307828	26.3931807570832	32.960481564312	conserved hypothetical protein [Aspergillus fumigatus A1163]
AFUB_001400	1939.67779819504	1438.27094802238	2441.08464836771	1.6972355950902	0.76318684082449	5.30630387834038e-27	1.50834900901613e-26	8.90804440335269	9.82678192134822	9.21273357650177	29.5012861470163	31.0810564085723	30.1385572733546	SSU processome component Utp10, putative [Aspergillus fumigatus Af293]	GO:0030686,GO:0016021,GO:0032040,GO:0034455,GO:0030515,GO:0000462,GO:0045943	90S preribosome|integral component of membrane|small-subunit processome|t-UTP complex|snoRNA binding|maturation of SSU-rRNA from tricistronic rRNA transcript (SSU-rRNA, 5.8S rRNA, LSU-rRNA)|positive regulation of transcription by RNA polymerase I	afm03008	Ribosome biogenesis in eukaryotes
AFUB_001410	1155.76434992744	1514.63074500209	796.897954852786	0.526133486648383	-0.926499219146333	3.19690575374336e-31	9.86696835328806e-31	15.4999655649748	15.8582521613062	16.4035298281951	16.238474247416	15.1271137570666	16.6894102646075	conserved hypothetical protein [Aspergillus fumigatus A1163]	GO:0005634,GO:1902802	nucleus|regulation of heterochromatin domain assembly
AFUB_001420	863.570987048887	612.945329151826	1114.19664494595	1.81777491719814	0.86217357139918	1.11289887529349e-22	2.8893750625871e-22	11.4034458967793	8.86220284359978	9.59248772109278	34.120946431617	35.5306152393594	34.0063330346717	NADPH oxidase (NoxA), putative [Aspergillus fumigatus Af293]	GO:0005887,GO:0005509,GO:0016174,GO:0004601,GO:0009060,GO:0033198,GO:0010053	integral component of plasma membrane|calcium ion binding|NAD(P)H oxidase activity|peroxidase activity|aerobic respiration|response to ATP|root epidermal cell differentiation
AFUB_001430	1712.01097787547	2854.42253930323	569.599416447714	0.199549789354856	-2.32517933894905	4.32952346333368e-207	6.98534243887781e-206	74.6365143631096	68.000152442617	68.2211968519201	27.9508840179867	26.4222664104355	26.0321992889575	conserved hypothetical protein [Aspergillus fumigatus A1163]	GO:0005634,GO:0097507,GO:0097509,GO:0008263,GO:0004844,GO:0097508,GO:0006285,GO:0006281	nucleus|hypoxanthine DNA N-glycosylase activity|oxanine DNA N-glycosylase activity|pyrimidine-specific mismatch base pair DNA N-glycosylase activity|uracil DNA N-glycosylase activity|xanthine DNA N-glycosylase activity|base-excision repair, AP site formation|DNA repair	afm03410	Base excision repair
AFUB_001440	11021.2237330812	16859.8998586241	5182.54760753841	0.307388991096971	-1.70186259795956	3.14783648311886e-66	1.67014919540289e-65	1831.97263057316	1706.59937130342	1946.32205258066	1084.19850342189	1088.54890704612	1051.48470419407	RNA binding protein, putative [Aspergillus fumigatus Af293]	GO:0005737,GO:0005634,GO:0016070,GO:0006364	cytoplasm|nucleus|RNA metabolic process|rRNA processing
AFUB_001450	54.6668976296477	13.1681554425769	96.1656398167184	7.30289372995886	2.86846823695672	4.5106617669461e-17	1.02009873132724e-16	0.390007896631107	0.170049039717305	0.0417149487894153	2.66921485180374	2.44930684022465	3.20528409444785	Rho guanyl nucleotide exchange factor, putative [Aspergillus fumigatus A1163]
AFUB_001460	1490.56066827623	1346.44490393675	1634.6764326157	1.21406856517947	0.279849900877862	0.000203053524018124	0.000295978358682635	46.4941269789926	42.0144189906802	41.8504125967998	99.9624604204004	105.283132249841	97.1890825296249	26S proteasome non-ATPase regulatory subunit Nas2, putative [Aspergillus fumigatus Af293]	GO:0005737,GO:0005829,GO:0005634,GO:0008540,GO:0070682,GO:0006511	cytoplasm|cytosol|nucleus|proteasome regulatory particle, base subcomplex|proteasome regulatory particle assembly|ubiquitin-dependent protein catabolic process	afm03050	Proteasome
AFUB_001470	14414.2057173417	12703.1381136796	16125.2733210037	1.26939289935287	0.344138677702564	1.32935569513406e-09	2.39970489702098e-09	718.331825026327	738.902834407365	705.20743176515	1757.26093797639	1774.02103802202	1716.97661964216	GTP-binding nuclear protein Ran, putative [Aspergillus fumigatus Af293]	GO:0005634,GO:0005525,GO:0003924,GO:0006913,GO:0015031	nucleus|GTP binding|GTPase activity|nucleocytoplasmic transport|protein transport	afm03008,afm03013	Ribosome biogenesis in eukaryotes|RNA transport
AFUB_001480	958.346254988862	390.365077189354	1526.32743278837	3.90999995127124	1.9671685895529	2.52008061053219e-90	1.76316214752494e-89	3.71181535603733	3.329584318096	3.14702307278559	26.0862570795466	23.6010690671718	26.4030925011362	SWI/SNF family DNA-dependent ATPase Ris1, putative [Aspergillus fumigatus A1163]	GO:0005737,GO:0000790,GO:0005634,GO:0005524,GO:0004003,GO:0140083,GO:0061630,GO:0008270,GO:0042262,GO:0000724,GO:1990505,GO:0032435,GO:0070647	cytoplasm|nuclear chromatin|nucleus|ATP binding|ATP-dependent DNA helicase activity|protein-DNA unloading ATPase activity|ubiquitin protein ligase activity|zinc ion binding|DNA protection|double-strand break repair via homologous recombination|mitotic DNA replication maintenance of fidelity|negative regulation of proteasomal ubiquitin-dependent protein catabolic process|protein modification by sm…
AFUB_001490	1515.66701986752	966.896403920322	2064.43763581472	2.13511771007149	1.0943156085133	5.8697000778145e-47	2.39898438503712e-46	88.6807429195347	72.248495691943	67.3108135209719	306.276814813009	313.601554486776	310.447525681331	lipid transfer protein, putative [Aspergillus fumigatus Af293]	GO:0005829,GO:0005777,GO:0008289	cytosol|peroxisome|lipid binding
AFUB_001500	143.047468850647	95.5798415707426	190.515096130552	1.99325603599734	0.995127037893415	1.83458093562445e-08	3.18235067101633e-08	1.00037497106622	1.14922638767373	1.14355553267789	4.62222607840676	4.01333358229057	3.92379402925566	exo-beta-1,3-glucanase, putative [Aspergillus fumigatus Af293]	GO:0004338,GO:0071555,GO:0008152	glucan exo-1,3-beta-glucosidase activity|cell wall organization|metabolic process	afm00500	Starch and sucrose metabolism
AFUB_001510	1439.89174257117	1655.23952013817	1224.54396500417	0.739798651558263	-0.434795424044242	6.02214409370695e-09	1.06295965041653e-08	14.1860183855963	13.8534030185486	14.1096481009894	19.3569697459533	20.548988949177	19.7125140395314	conserved hypothetical protein [Aspergillus fumigatus A1163]	GO:0031965,GO:0005643,GO:0046907,GO:0051028,GO:0015031	nuclear membrane|nuclear pore|intracellular transport|mRNA transport|protein transport
AFUB_001520	8165.9352769404	10598.3085163496	5733.56203753121	0.540988406658126	-0.88633041735291	9.47798973521466e-51	4.13242029233729e-50	529.840727877075	525.694343134145	550.033259473389	563.815743628268	531.260709623177	565.797403765429	60S ribosomal protein L31e [Aspergillus fumigatus Af293]	GO:0022625,GO:0003735,GO:0002181	cytosolic large ribosomal subunit|structural constituent of ribosome|cytoplasmic translation	afm03010	Ribosome
AFUB_001530	904.949607342556	821.350446080672	988.548768604439	1.2035651448436	0.267314232048585	0.00181442572283411	0.0025065314988367	28.9108935033008	27.4904369407717	26.0048715392372	62.5262770182042	65.3313633384739	61.6828707148729	nitrilase family protein (Nit3), putative [Aspergillus fumigatus Af293]	GO:0005739,GO:0050152,GO:0006528,GO:1990748,GO:0006541,GO:0006107	mitochondrion|omega-amidase activity|asparagine metabolic process|cellular detoxification|glutamine metabolic process|oxaloacetate metabolic process	afm00250	Alanine, aspartate and glutamate metabolism
AFUB_001540	919.331472489157	982.614169412559	856.048775565754	0.871195228212036	-0.198932042868453	0.0315518516827581	0.0396061082988099	39.1543150388011	33.5497196392554	34.27339685981	61.1318642469514	54.1655511951751	62.7230715152077	hypothetical protein AFUA_6G13220 [Aspergillus fumigatus Af293]
AFUB_001550	5608.20336390854	6235.46537675296	4980.94135106413	0.798808276545654	-0.324078814096574	6.97023502354797e-08	1.18531269384399e-07	111.498887439503	100.103229902671	96.7916890787003	157.333047923286	155.258564809872	158.040748837357	oxidoreductase, short-chain dehydrogenase/reductase family [Aspergillus fumigatus Af293]
AFUB_001560	3969.89733433921	4922.78110617361	3017.0135625048	0.612867705761119	-0.706352408965646	1.33130793655916e-27	3.82959837718126e-27	25.7750127708251	25.1944149636085	22.7502123696304	27.304108175724	29.3540451763653	29.6777277977223	autophagy regulatory protein Atg2, putative [Aspergillus fumigatus Z5]	GO:0019898,GO:0005770,GO:0000407,GO:0000045,GO:0000422,GO:0030242,GO:0015031	extrinsic component of membrane|late endosome|phagophore assembly site|autophagosome assembly|autophagy of mitochondrion|autophagy of peroxisome|protein transport	afm04136,afm04138	Autophagy - other|Autophagy - yeast
AFUB_001570	4014.82236347473	2396.92939105805	5632.71533589141	2.34997132452242	1.23264315244062	4.602682391252e-48	1.91771948490965e-47	27.9863603341822	26.5272577750387	26.8583173848069	123.760532927586	113.117845067843	128.593700800997	H+/nucleoside cotransporter [Aspergillus fumigatus Af293]
AFUB_001580	2359.23515013514	2008.57420439354	2709.89609587674	1.34916404380238	0.432065775114669	1.83887783455296e-10	3.41258616209019e-10	44.1186928294834	42.054310471931	42.2964914494082	113.69613933339	103.302178276518	114.277745087892	CECR1 family adenosine deaminase, putative [Aspergillus fumigatus Af293]	GO:0005737,GO:0005634,GO:0000034,GO:0008270,GO:0006146,GO:0043103,GO:0009117,GO:0009168,GO:0010389	cytoplasm|nucleus|adenine deaminase activity|zinc ion binding|adenine catabolic process|hypoxanthine salvage|nucleotide metabolic process|purine ribonucleoside monophosphate biosynthetic process|regulation of G2/M transition of mitotic cell cycle	afm00230	Purine metabolism
AFUB_001590	619.910808795306	813.173529228007	426.648088362606	0.524670409239277	-0.930516668824256	6.64130876957735e-21	1.65621102581567e-20	60.901233089319	53.4869633387738	50.0643562317275	55.3097819377179	53.2724237748861	56.206388760381	ubiquitin conjugating enzyme (UbcK), putative [Aspergillus fumigatus Af293]	GO:0005829,GO:0005634,GO:0005524,GO:0061631,GO:0031145,GO:0007049,GO:0051301,GO:1902426,GO:0045842,GO:0006511	cytosol|nucleus|ATP binding|ubiquitin conjugating enzyme activity|anaphase-promoting complex-dependent catabolic process|cell cycle|cell division|deactivation of mitotic spindle assembly checkpoint|positive regulation of mitotic metaphase/anaphase transition|ubiquitin-dependent protein catabolic process	afm04120	Ubiquitin mediated proteolysis
AFUB_001600	1111.32016485737	490.854049423935	1731.78628029081	3.52810837014226	1.81889487570995	1.16216018325352e-101	8.97850712109187e-101	12.0719500970918	12.4674012459146	10.5235070810113	79.24540888123	79.6845121966095	77.4697903198129	serine/threonine protein kinase, putative [Aspergillus fumigatus A1163]	GO:0005737,GO:0005829,GO:0000790,GO:0005654,GO:0005634,GO:0035861,GO:0005524,GO:0016301,GO:0004674,GO:0051598,GO:0033314,GO:0007095,GO:0010972,GO:1990260,GO:1902402,GO:0072434	cytoplasm|cytosol|nuclear chromatin|nucleoplasm|nucleus|site of double-strand break|ATP binding|kinase activity|protein serine/threonine kinase activity|meiotic recombination checkpoint|mitotic DNA replication checkpoint|mitotic G2 DNA damage checkpoint|negative regulation of G2/M transition of mitotic cell cycle|negative regulation of transcription from RNA polymerase II promoter by transcriptio…	afm04111,afm04113	Cell cycle - yeast|Meiosis - yeast
AFUB_001610	639.903087495269	345.547946626663	934.258228363874	2.70370070921957	1.43493545886032	9.37222296949344e-48	3.88852584315094e-47	5.26914573553769	5.67908938126857	5.44145939731245	27.6764605602099	29.4430385164424	27.6316691718999	conserved hypothetical protein [Aspergillus fumigatus A1163]
AFUB_001620	1713.15677589399	2206.80710910312	1219.50644268486	0.552611253450459	-0.855663153200475	4.56098260007589e-32	1.43740941405205e-31	54.3905778820574	56.1790633574696	58.8759442122876	62.4193125570395	57.7241583521746	58.9507925876661	3,4-dihydroxy-2-butanone 4-phosphate synthase [Aspergillus fumigatus Af293]	GO:0008686,GO:0046872,GO:0009231	3,4-dihydroxy-2-butanone-4-phosphate synthase activity|metal ion binding|riboflavin biosynthetic process	afm00740	Riboflavin metabolism
AFUB_001630	659.994045820876	452.688977351349	867.299114290404	1.91588299623487	0.938009457782874	1.20994731107568e-22	3.13803225271877e-22	12.7838503966661	10.9687220250085	12.7300372648277	44.3999984432558	45.1006129693886	44.1117698869155	transcription initiation factor TFIIE, beta subunit, putative [Aspergillus fumigatus Af293]	GO:0005730,GO:0005634,GO:0005673,GO:0003677,GO:0016251,GO:0006367	nucleolus|nucleus|transcription factor TFIIE complex|DNA binding|RNA polymerase II general transcription initiation factor activity|transcription initiation from RNA polymerase II promoter	afm03022	Basal transcription factors
AFUB_001640	3001.46155116075	3437.4443981568	2565.4787041647	0.746333149574824	-0.422108327743942	9.36210094681498e-11	1.75292670719282e-10	20.1391539168554	20.5182804699316	19.44892541062	27.9795354596464	28.8611736348963	28.919307583144	filament-forming protein (Tpr/p270), putative [Aspergillus fumigatus A1163]	GO:0005634,GO:0006606	nucleus|protein import into nucleus	afm03013	RNA transport
AFUB_001650	151.320766401903	171.796983860921	130.844548942886	0.761623085588117	-0.392850885991079	0.0179616355148694	0.0230494406281675	9.12265384547824	8.23933083798991	8.64237605701367	12.2228152732193	14.2498252895786	11.388551206652	conserved hypothetical protein [Aspergillus fumigatus A1163]
AFUB_001660	358.70516719677	226.858052090965	490.552282302576	2.16237544923411	1.11261703728248	3.05447451938123e-20	7.50898000300753e-20	8.09909652796429	6.65481528055654	7.29034827725156	30.1452102664624	29.7312646771811	31.1908743914453	magnesium dependent phosphatase, putative [Aspergillus fischeri NRRL 181]	GO:0005829,GO:0005634,GO:0046872,GO:0004725	cytosol|nucleus|metal ion binding|protein tyrosine phosphatase activity
AFUB_001670	5.93543842485405	3.20784876027391	8.66302808943419	2.70057248231817	1.43326527018498	0.131960372991401	0.155531486961887	0.0766918983042764	0.0264723581768504	0.0779276190575273	0.246239770468603	0.43576624764733	0.252649169516546	conserved hypothetical protein [Aspergillus fumigatus A1163]
AFUB_001680	169.937666024204	21.9176591367268	317.957672911682	14.5069175010067	3.85866909613565	2.97482046476679e-75	1.76767812788855e-74	0.0578739788129494	0.227735814649182	0.270509855413583	4.66036125586327	5.47522133241885	5.38795408091494	DEAD/DEAH box DNA helicase (Mer3), putative [Aspergillus fumigatus A1163]	GO:0005634,GO:0005524,GO:0003678,GO:0000404,GO:0046872,GO:0032406,GO:0006268,GO:0051321,GO:1990166,GO:0007131,GO:0007129	nucleus|ATP binding|DNA helicase activity|heteroduplex DNA loop binding|metal ion binding|MutLbeta complex binding|DNA unwinding involved in DNA replication|meiotic cell cycle|protein localization to site of double-strand break|reciprocal meiotic recombination|synapsis
AFUB_001690	1218.07737036335	413.020590165215	2023.13415056148	4.89838569489282	2.29230637500474	8.14744416540282e-159	9.89131829834249e-158	9.59561386284834	9.64623043338435	9.14875103038738	87.9564778023823	93.2350394913738	84.6728898959191	hypothetical protein CDV57_00430 [Aspergillus fumigatus]	GO:0005794,GO:0000139,GO:0030173,GO:0015136,GO:0005459,GO:0008643,GO:0097624,GO:0072334	Golgi apparatus|Golgi membrane|integral component of Golgi membrane|sialic acid transmembrane transporter activity|UDP-galactose transmembrane transporter activity|carbohydrate transport|UDP-galactose transmembrane import into Golgi lumen|UDP-galactose transmembrane transport
AFUB_001700	1916.4380559124	2182.51622340286	1650.35988842193	0.756173022095011	-0.403211715522572	1.08513218350571e-08	1.8966725292552e-08	25.1564631771024	26.2268245945038	23.2165400395366	35.03415238395	35.4324330373855	37.3545084387066	conserved hypothetical protein [Aspergillus fumigatus A1163]
AFUB_001710	557.373646655904	283.265182792934	831.482110518873	2.93534878632325	1.55353193856611	4.91468294199392e-50	2.12030391431843e-49	3.47265997367844	3.08469174739182	3.39912379781989	19.6401907781724	18.243980744824	17.9788336319186	hypothetical protein CDV58_01583 [Aspergillus fumigatus]	GO:0005737,GO:0030998,GO:0003677,GO:0046872,GO:0061659,GO:0070647,GO:0007131	cytoplasm|linear element|DNA binding|metal ion binding|ubiquitin-like protein ligase activity|protein modification by small protein conjugation or removal|reciprocal meiotic recombination	afm04113	Meiosis - yeast
AFUB_001720	2470.08839454629	1850.30149694164	3089.87529215095	1.66993070981037	0.739788242407808	1.01431955651751e-27	2.92629856252549e-27	16.7963209424362	16.2444399094982	16.1848167044359	53.1121905958599	52.1034364193243	51.9206654491802	cell division control protein Cdc4, putative [Aspergillus fumigatus Z5]	GO:0007049,GO:0051301,GO:0030435	cell cycle|cell division|sporulation resulting in formation of a cellular spore	afm04111,afm04120	Cell cycle - yeast|Ubiquitin mediated proteolysis
AFUB_001730	275.106324704321	259.959320786899	290.253328621744	1.11653364743047	0.159026728320828	0.221811130820659	0.253285547043907	7.29917594635916	7.16892971954941	7.11093921621102	15.8373860860036	14.7511301348067	15.4687448185805	GTP binding protein (EngB), putative [Aspergillus fumigatus A1163]	GO:0005739,GO:0005525,GO:0046872	mitochondrion|GTP binding|metal ion binding
AFUB_001740	256.345684864067	201.5941327075	311.097237020633	1.54318596896873	0.625911931216569	9.47555210501442e-06	1.47535864851032e-05	10.3522079601663	8.02319268056823	10.5851682553141	31.4198099621523	26.9136724279372	27.0899124370843	clathrin adaptor complex small subunit, putative [Aspergillus fischeri NRRL 181]	GO:0030123,GO:0030659,GO:0005829,GO:0005794,GO:0005634,GO:0008565,GO:0006896,GO:0006886	AP-3 adaptor complex|cytoplasmic vesicle membrane|cytosol|Golgi apparatus|nucleus|protein transporter activity|Golgi to vacuole transport|intracellular protein transport
AFUB_001750	12024.993192889	14022.8237112114	10027.1626745667	0.715060167700024	-0.483863454408419	4.87574009172123e-12	9.49526784357722e-12	636.837092413627	689.654553201888	694.453454290601	958.127251450298	895.046356573347	911.038638029445	cytosolic large ribosomal subunit protein L7A [Aspergillus fumigatus Af293]	GO:0022625,GO:0003723,GO:0003735,GO:0002181,GO:0000470,GO:0006412	cytosolic large ribosomal subunit|RNA binding|structural constituent of ribosome|cytoplasmic translation|maturation of LSU-rRNA|translation	afm03010	Ribosome
AFUB_001760	2071.08769184341	2236.38630893391	1905.7890747529	0.852173467141904	-0.23078096172221	0.000930290415799881	0.00130545237280501	31.2336725656833	29.6182728470335	29.3413435849058	50.347393068883	45.9124178586189	50.6283449172128	spindle pole body component, putative [Aspergillus fumigatus A1163]	GO:0005813,GO:0000942,GO:0005881,GO:1904511,GO:0005829,GO:0000776,GO:0015630,GO:0072686,GO:1990498,GO:0044732,GO:0005634,GO:0000922,GO:0005816,GO:0099070,GO:0070850,GO:0008017,GO:0061863,GO:0051010,GO:0051315,GO:0051301,GO:0051298,GO:0031122,GO:0071963,GO:0030951,GO:0046785,GO:0090307,GO:0140210,GO:0007051	centrosome|condensed nuclear chromosome outer kinetochore|cytoplasmic microtubule|cytoplasmic microtubule plus-end|cytosol|kinetochore|microtubule cytoskeleton|mitotic spindle|mitotic spindle microtubule|mitotic spindle pole body|nucleus|spindle pole|spindle pole body|static microtubule bundle|TACC/TOG complex|microtubule binding|microtubule plus end polymerase|microtubule plus-end binding|attach…
AFUB_001770	628.654403762747	666.068729573631	591.240077951863	0.887656260834122	-0.17192698452449	0.103156232635447	0.122889926443534	19.7305749306917	16.1904490090674	16.4658172860442	31.766614081188	27.9642281496375	29.0736571669818	nuclear migration protein NudF [Aspergillus fumigatus Af293]	GO:0005737,GO:0005874,GO:0005875,GO:0000922,GO:0070840,GO:0051301,GO:0000132,GO:0051012	cytoplasm|microtubule|microtubule associated complex|spindle pole|dynein complex binding|cell division|establishment of mitotic spindle orientation|microtubule sliding	afm00565	Ether lipid metabolism
AFUB_001780	1172.28156179538	1673.34803242827	671.215091162495	0.401121032896225	-1.31789047862396	3.01814515186565e-61	1.49964087233324e-60	54.3705914324008	55.287307707233	54.8390962874242	40.6522109190417	43.6340084216759	41.8865301756881	hypothetical protein AFUB_001780 [Aspergillus fumigatus A1163]
AFUB_001790	3685.77162643021	2356.82016030011	5014.7230925603	2.12774957420669	1.08932836262942	2.57463382640959e-64	1.33302207251816e-63	34.9926215605088	32.0976178717947	32.3699707472642	135.173712780784	138.467558087151	130.811711301176	alpha,alpha-trehalose-phosphate synthase subunit TPS1, putative [Aspergillus fumigatus A1163]	GO:0003825,GO:0005992	alpha,alpha-trehalose-phosphate synthase (UDP-forming) activity|trehalose biosynthetic process	afm00500	Starch and sucrose metabolism
AFUB_001800	284.749523751038	189.408156559405	380.090890942671	2.00672926576665	1.00484599124845	2.32912263062341e-14	4.88937199588705e-14	5.28879129459876	5.17033350604964	4.99820370872229	19.5579216034827	19.7013401534342	20.0304447496118	metallo-beta-lactamase domain-containing protein [Aspergillus fumigatus Z5]	GO:0016787,GO:0046872	hydrolase activity|metal ion binding
AFUB_001810	46220.0714549418	39392.4822295396	53047.660680344	1.34664427520043	0.429368803895119	6.10119568510641e-15	1.30439356026413e-14	622.752503832289	634.9901477415	599.41365098708	1598.97903776437	1548.47455038309	1633.35524379047	mitochondrial aconitate hydratase, putative [Aspergillus fumigatus A1163]	GO:0005829,GO:0005622,GO:0005739,GO:0051539,GO:0003994,GO:0046872,GO:0019878,GO:0006099	cytosol|intracellular|mitochondrion|4 iron, 4 sulfur cluster binding|aconitate hydratase activity|metal ion binding|lysine biosynthetic process via aminoadipic acid|tricarboxylic acid cycle	afm00020,afm00630	Citrate cycle (TCA cycle)|Glyoxylate and dicarboxylate metabolism
AFUB_001820	1274.01386781474	511.868562788762	2036.15917284071	3.97789456290753	1.9920050369594	6.53671370631262e-128	6.38009145711186e-127	44.5501028017903	37.0769887709546	34.7088973902646	297.609034584953	299.355945121839	286.645766531714	C2H2 finger domain protein, putative [Aspergillus fumigatus Af293]	GO:0005730,GO:0005634,GO:0030687,GO:0003676,GO:0043023,GO:0008270,GO:0000055,GO:0042254	nucleolus|nucleus|preribosome, large subunit precursor|nucleic acid binding|ribosomal large subunit binding|zinc ion binding|ribosomal large subunit export from nucleus|ribosome biogenesis
AFUB_001830	1287.50387613148	1413.91564187139	1161.09211039156	0.821189097855086	-0.284213620600624	0.000201930804381166	0.000294472465915611	61.4073375194242	54.2213109947291	55.488566222594	88.9881370500711	88.9626111942451	90.5458055904345	mitochondrial carrier protein, putative [Aspergillus fumigatus Af293]	GO:0016021,GO:0005743,GO:0005739,GO:0015181,GO:0005290,GO:0015189,GO:0000064,GO:0006844,GO:0006972,GO:0006561	integral component of membrane|mitochondrial inner membrane|mitochondrion|arginine transmembrane transporter activity|L-histidine transmembrane transporter activity|L-lysine transmembrane transporter activity|L-ornithine transmembrane transporter activity|acyl carnitine transport|hyperosmotic response|proline biosynthetic process
AFUB_001840	1025.78093653262	1127.10177144409	924.460101621152	0.820209962439056	-0.285934827844845	0.000470442336123674	0.00067163223019655	19.3776001755536	17.5751931565998	18.445068247122	30.5935749317672	28.0718384524233	28.1760656006764	dsDNA-dependent ATPase Rad54, putative [Aspergillus fumigatus Af293]	GO:0000775,GO:0072686,GO:0005634,GO:0035861,GO:0005524,GO:0003677,GO:0015616,GO:0004386,GO:0033170,GO:0006338,GO:0030702,GO:0006281,GO:0030491,GO:0006311,GO:0007131,GO:0061806	chromosome, centromeric region|mitotic spindle|nucleus|site of double-strand break|ATP binding|DNA binding|DNA translocase activity|helicase activity|protein-DNA loading ATPase activity|chromatin remodeling|chromatin silencing at centromere|DNA repair|heteroduplex formation|meiotic gene conversion|reciprocal meiotic recombination|regulation of DNA recombination at centromere	afm03440	Homologous recombination
AFUB_001850	1616.49578274421	1460.37035277765	1772.62121271077	1.21381621404408	0.279549997244857	0.00012739373352383	0.000187551885465639	18.7332082454192	19.6778623147869	19.4365589515682	45.5521286422174	45.8862328348336	42.8503881550472	vacuole-associated enzyme activator complex component (Vac14), putative [Aspergillus fumigatus A1163]	GO:0010008,GO:0000306,GO:0000329,GO:0070772,GO:0042802,GO:0030674,GO:0032947,GO:0006661,GO:0090218,GO:1903778,GO:0015031	endosome membrane|extrinsic component of vacuolar membrane|fungal-type vacuole membrane|PAS complex|identical protein binding|protein binding, bridging|protein-containing complex scaffold activity|phosphatidylinositol biosynthetic process|positive regulation of lipid kinase activity|protein localization to vacuolar membrane|protein transport
AFUB_001860	205.611453517214	338.811407860855	72.4114991735742	0.213722140086005	-2.22619172625427	2.24389481028669e-47	9.24375889670131e-47	58.661666212897	51.5557770415647	51.6886138181573	20.8504325124064	22.3698056543894	22.8906709898082	conserved hypothetical protein [Aspergillus fischeri NRRL 181]
AFUB_001870	1285.28934921678	1211.62748113766	1358.9512172959	1.12159161000533	0.165547462513091	0.0304556198777834	0.038289950357759	15.9248024352414	18.1081821414164	16.8588462635494	36.1646581841186	37.6864346476051	35.3363502001174	ABC iron exporter Atm1, putative [Aspergillus fumigatus Af293]	GO:0016021,GO:0005743,GO:0005524,GO:0042626,GO:0006879,GO:0006811	integral component of membrane|mitochondrial inner membrane|ATP binding|ATPase activity, coupled to transmembrane movement of substances|cellular iron ion homeostasis|ion transport	afm02010	ABC transporters
AFUB_001880	1420.88480464971	1553.82233457035	1287.94727472908	0.828889665230104	-0.2707480197275	0.000335786342851734	0.000484086248586194	33.9571201867752	35.4090125198205	32.1277717845129	54.5236958473626	52.9254748929892	53.3681207014588	protein Fmp26 [Aspergillus fumigatus Z5]	GO:0005739	mitochondrion
AFUB_001890	808.196973151941	626.334395947303	990.059550356578	1.58072038955989	0.660582194849428	1.2523913972842e-11	2.4122849539718e-11	8.97794755768294	7.42709124279977	6.94484208178557	22.2372712702683	24.4697160842457	23.7667576845585	kinesin family protein [Aspergillus fumigatus Af293]	GO:0005871,GO:0005874,GO:0005524,GO:0016887,GO:0008017,GO:0003777,GO:0007018	kinesin complex|microtubule|ATP binding|ATPase activity|microtubule binding|microtubule motor activity|microtubule-based movement
AFUB_001900	3247.30635139497	3384.21417943746	3110.39852335248	0.919090328931103	-0.121721437184906	0.0625103648599026	0.0762468667147883	34.3236908232859	36.7389544544656	35.3257359745192	60.4664920332134	61.5943417420006	64.9282726232111	protein transport protein Sec24, putative [Aspergillus fumigatus Af293]	GO:0030127,GO:0005789,GO:0000139,GO:0008270,GO:0006888,GO:0006886	COPII vesicle coat|endoplasmic reticulum membrane|Golgi membrane|zinc ion binding|ER to Golgi vesicle-mediated transport|intracellular protein transport	afm04141	Protein processing in endoplasmic reticulum
AFUB_001910	2134.59342649927	1492.76145546278	2776.42539753577	1.85992570170901	0.895244991270466	2.5457555876137e-14	5.34072325658563e-14	296.13718561471	225.798336197228	231.075673036556	917.54470438568	823.654917359654	932.175760227259	hypothetical protein AFUB_001910 [Aspergillus fumigatus A1163]
AFUB_001920	706.366684229294	714.910910599473	697.822457859115	0.976097087781148	-0.0349034418797263	0.69727084812386	0.73350720529346	20.3077796000197	19.6406640873487	20.4792588590169	35.2468173517196	38.9439787595719	38.5878336636228	conserved hypothetical protein [Aspergillus fumigatus Af293]	GO:0005737,GO:0005634,GO:0003700,GO:0042802,GO:0000978,GO:0043565,GO:0034605,GO:0061408	cytoplasm|nucleus|DNA-binding transcription factor activity|identical protein binding|RNA polymerase II proximal promoter sequence-specific DNA binding|sequence-specific DNA binding|cellular response to heat|positive regulation of transcription from RNA polymerase II promoter in response to heat stress
AFUB_001930	297.761398852657	250.479165999949	345.043631705366	1.37753425650354	0.462088196163592	0.000284872008455185	0.000411890328446937	9.36387971805023	8.72695493155944	7.80210154548996	23.1802926397758	22.7455292521986	22.2104168797467	serine-threonine rich protein, putative [Aspergillus fumigatus A1163]
AFUB_001940	2907.87144504018	2665.76346793167	3149.97942214869	1.18164250506168	0.24079362757517	0.000265180542926777	0.000384207788385093	26.1320963488093	23.2222825940113	23.3517129190621	54.2936607143293	54.2465180074884	55.6091871995467	sensor histidine kinase/response regulator, putative [Aspergillus fumigatus A1163]	GO:0016021,GO:0005622,GO:0005886,GO:0019955,GO:0000155,GO:0004673,GO:0009736,GO:0006468	integral component of membrane|intracellular|plasma membrane|cytokine binding|phosphorelay sensor kinase activity|protein histidine kinase activity|cytokinin-activated signaling pathway|protein phosphorylation
AFUB_001950	256.857970753659	229.381835633675	284.334105873643	1.23956679084096	0.309836009398788	0.0222327607031602	0.0282581943027016	5.53551333497509	5.47885525305691	4.47490415784289	12.8144080184046	12.7723486970981	11.0926429135041	FluG domain protein [Aspergillus fumigatus A1163]	GO:0005737,GO:0016787,GO:0008134,GO:0001896,GO:0048315,GO:0006598,GO:0075307,GO:0010914,GO:1900376,GO:0010913,GO:0000905,GO:0030435,GO:0045461	cytoplasm|hydrolase activity|transcription factor binding|autolysis|conidium formation|polyamine catabolic process|positive regulation of conidium formation|positive regulation of sterigmatocystin biosynthetic process|regulation of secondary metabolite biosynthetic process|regulation of sterigmatocystin biosynthetic process|sporocarp development involved in asexual reproduction|sporulation result…
AFUB_001960	431.629812932143	397.615484037905	465.64414182638	1.17109157092582	0.227853888610648	0.0353895035657364	0.0442166953296616	6.53605651763941	7.05229429295611	6.45559804382594	14.17638821881	14.1459224009181	16.5555412018286	hypothetical protein CDV57_05836 [Aspergillus fumigatus]
AFUB_001970	191.775476329408	243.710446851571	139.840505807246	0.57379774898371	-0.80138578648174	1.23043187743258e-07	2.07449930694893e-07	7.12688114264844	6.58656613838361	6.8913095400114	7.86133203760866	6.85805915262901	7.87661374095538	hypothetical protein AFUB_001970 [Aspergillus fumigatus A1163]
AFUB_001980	0	0	0					0	0	0	0	0	0	hypothetical protein AFUA_1G01580 [Aspergillus fumigatus Af293]
AFUB_001990	317.094784839277	310.592069453596	323.597500224957	1.04187302912866	0.0591794701232688	0.623474689122083	0.662307487647144	3.929734552552	4.25953173009105	4.38489525963802	8.5786933768911	8.35377339400527	8.13049707885843	C6 transcription factor, putative [Aspergillus fumigatus A1163]	GO:0005634,GO:0003677,GO:0000981,GO:0008270,GO:0006351	nucleus|DNA binding|DNA-binding transcription factor activity, RNA polymerase II-specific|zinc ion binding|transcription, DNA-templated
AFUB_002000	1968.99020736166	2231.72461538994	1706.25579933338	0.764545852820313	-0.387325066613579	0.00204754217248227	0.00281790740420636	46.9932764248794	41.7826713321746	50.9819211097514	70.5373328724223	61.2284984215613	72.5417313946468	deoxyribodipyrimidine photo-lyase Phr1, putative [Aspergillus fumigatus Af293]	GO:0003904,GO:0003677,GO:0000166,GO:0006281,GO:0018298	deoxyribodipyrimidine photo-lyase activity|DNA binding|nucleotide binding|DNA repair|protein-chromophore linkage
AFUB_002010	1096.48015816393	424.073258249068	1768.88705807879	4.17118274654301	2.06045652051192	2.63045038964955e-125	2.51512899526336e-124	9.74778009611161	10.3008648340532	11.0542116390825	82.9019023161444	86.4126208670474	78.9112615687607	conserved hypothetical protein [Aspergillus fumigatus Af293]
AFUB_002020	81.5257719876483	122.319418762242	40.7321252130549	0.332998027829317	-1.58641446188298	2.31010842925403e-12	4.55825638422463e-12	2.22092329561103	1.74162774572044	1.86233231917558	0.913858542717111	1.47021781871182	1.3212276880384	conserved hypothetical protein [Aspergillus fumigatus A1163]	GO:0016021,GO:0046527,GO:0035252,GO:0045227,GO:0006688,GO:0009405	integral component of membrane|glucosyltransferase activity|UDP-xylosyltransferase activity|capsule polysaccharide biosynthetic process|glycosphingolipid biosynthetic process|pathogenesis
AFUB_002030	73.6133877372474	51.4974156383431	95.7293598361516	1.85891580479381	0.89446142826858	0.00025617682022728	0.000371544960100122	1.99086487116546	1.4383314609422	1.83476249758778	5.35161101151763	7.39894774651196	5.94848433561734	oxidoreductase CipA-like, putative [Aspergillus fumigatus A1163]
AFUB_002040	918.736236758705	1326.35313923844	511.119334278966	0.385356900178513	-1.37573287088168	4.80012075287991e-58	2.29483949475704e-57	34.82749900548	35.8389489787608	35.7954336109837	26.9216414203856	25.162884301238	26.3635546940327	kinesin family protein [Aspergillus fumigatus A1163]	GO:0005871,GO:0005874,GO:0005524,GO:0016887,GO:0008017,GO:0003777,GO:0007018	kinesin complex|microtubule|ATP binding|ATPase activity|microtubule binding|microtubule motor activity|microtubule-based movement
AFUB_002050	159.566573401095	183.869333699361	135.26381310283	0.735651836994176	-0.442904953446993	0.00686046910108902	0.00909378840910791	4.88327460937932	6.18517354632773	5.29002113292212	7.15275854323906	8.85723914255572	7.01985411631058	C6 finger domain protein, putative [Aspergillus fumigatus A1163]	GO:0005634,GO:0003677,GO:0000981,GO:0008270	nucleus|DNA binding|DNA-binding transcription factor activity, RNA polymerase II-specific|zinc ion binding
AFUB_002060	36.0165534965642	32.4624432143617	39.5706637787668	1.21896751632238	0.285659680785824	0.436549990179637	0.476939788380308	0.418539143675332	0.841328299162648	0.500332916056207	1.11458959028654	1.36394191841166	1.6302402246914	alpha-L-rhamnosidase A, putative [Aspergillus fumigatus A1163]
AFUB_002070	6.08156326775755	8.30592778898595	3.85719874652914	0.464391076412194	-1.10658784477597	0.197167343835359	0.227171070071174	0.215067172879089	0.25982761875085	0.182110421596802	0.103579567964857	0.267316821809464	0.212551301322307	formaldehyde dehydrogenase, putative [Aspergillus fumigatus A1163]	GO:0005794,GO:0016491,GO:0008270,GO:0070458,GO:0071500	Golgi apparatus|oxidoreductase activity|zinc ion binding|cellular detoxification of nitrogen compound|cellular response to nitrosative stress
AFUB_002080	1377.64570096206	2110.79492297592	644.496478948201	0.305333536637256	-1.71154203667889	1.04935489572582e-107	8.61327274110335e-107	68.2937317983882	66.4509134955298	69.4832728843567	40.9820737987271	40.2346990089271	38.0173172963787	branched-chain amino acid aminotransferase [Aspergillus fumigatus A1163]			afm00270,afm00280,afm00290,afm00770	Cysteine and methionine metabolism|Valine, leucine and isoleucine degradation|Valine, leucine and isoleucine biosynthesis|Pantothenate and CoA biosynthesis
AFUB_002090	2167.63479278294	739.827739767548	3595.44184579834	4.85983648967801	2.28090777483949	1.06281598928349e-208	1.72606919643438e-207	15.7579675645083	17.7983004172731	19.4123319582837	162.488680536839	164.040296471205	166.17223447676	cytochrome P450 alkane hydroxylase, putative [Aspergillus fumigatus A1163]
AFUB_002100	116.458188814915	90.8681832222394	142.04819440759	1.56323356944618	0.644533353709565	0.000871428982255693	0.00122564515723736	0.930223998321476	0.978098326044269	0.959754236772614	2.5915643478786	3.14084696554852	2.84288886349305	conserved serine-rich protein [Aspergillus fumigatus A1163]
AFUB_002110	3.489307629055	0.445456573962644	6.53315868414736	14.6662078101809	3.87442398152986	0.0151573652070476	0.0195552030115267	0.32681776270842	0	0	4.72200971604497	1.04455732891933	3.22994624558408	hypothetical protein AFUB_002110 [Aspergillus fumigatus A1163]
AFUB_002120	4067.68474827875	4826.01396564227	3309.35553091522	0.685732688399877	-0.544281798776116	2.71975418629014e-18	6.36093399014191e-18	46.3377083735515	43.5089923950392	42.0512716900562	57.2773463833009	59.3015217603053	56.2716147620338	hypothetical protein CDV58_06199 [Aspergillus fumigatus]	GO:0005789,GO:0030176,GO:0005634,GO:0005524,GO:0004521,GO:0042802,GO:0046872,GO:0042803,GO:0004674,GO:0051082,GO:0030968,GO:0031505,GO:0006020,GO:0006397,GO:0051260,GO:0034067,GO:0006468,GO:0036290,GO:0034976	endoplasmic reticulum membrane|integral component of endoplasmic reticulum membrane|nucleus|ATP binding|endoribonuclease activity|identical protein binding|metal ion binding|protein homodimerization activity|protein serine/threonine kinase activity|unfolded protein binding|endoplasmic reticulum unfolded protein response|fungal-type cell wall organization|inositol metabolic process|mRNA processing…	afm04141	Protein processing in endoplasmic reticulum
AFUB_002130	903.399533359855	127.061669024409	1679.7373976953	13.2198593847576	3.72463492634781	5.55266784066043e-271	1.211022114452e-269	2.76761442122428	1.613607201764	2.15051232275405	55.0643436264154	54.9077632954175	54.7967140915946	glycosyl hydrolase, putative [Aspergillus fumigatus Af293]	GO:0046658,GO:0008496,GO:0007117,GO:0016052,GO:0071555,GO:0030447,GO:0009272	anchored component of plasma membrane|mannan endo-1,6-alpha-mannosidase activity|budding cell bud growth|carbohydrate catabolic process|cell wall organization|filamentous growth|fungal-type cell wall biogenesis
AFUB_002140	3027.32358177863	3281.10938344825	2773.537780109	0.845304881970799	-0.242456312811348	0.000202276867681033	0.000294889878970663	66.2672027562393	68.308474643712	64.6225395831307	105.924787241728	107.013949795451	108.981088317363	t-complex protein 1, beta subunit, putative [Aspergillus fumigatus Af293]	GO:0005832,GO:0005856,GO:0005829,GO:0005634,GO:0005524,GO:0051082,GO:0006457	chaperonin-containing T-complex|cytoskeleton|cytosol|nucleus|ATP binding|unfolded protein binding|protein folding
AFUB_002150	487.435842339604	507.134758877855	467.736925801354	0.922312891422238	-0.1166718319492	0.284335932560605	0.319756288293685	8.90357580567803	10.7566155680002	9.96251129911917	17.8670637904404	16.9387674959892	17.4678984794966	peptidyl-prolyl cis-trans isomerase, putative [Aspergillus fumigatus A1163]	GO:0003755,GO:0006457	peptidyl-prolyl cis-trans isomerase activity|protein folding
AFUB_002160	2421.52463827207	3237.90224929515	1605.14702724899	0.495736715831497	-1.0123539815574	1.04755996165842e-32	3.34094018182748e-32	91.0871399573336	83.1242457231037	76.8197772596336	80.2967140955658	76.2424154868103	81.1721329401993	integral membrane protein [Aspergillus fumigatus Af293]
AFUB_002170	83.3983841857059	19.7962653006806	147.000503070731	7.4256684701875	2.89252090540362	9.42328612151992e-28	2.72179181324182e-27	0.877247678848917	0.605613246712507	1.06965910790543	10.7032220230353	12.9598411054694	12.6001903011943	short chain oxidoreductase/dehydrogenase, putative [Aspergillus fumigatus A1163]
AFUB_002180	3.60421273596523	5.06746217993038	2.14096329200008	0.422492209311269	-1.24300335631295	0.296426017399507	0.332215516089625	0.194943928633093	0.201871082237502	0.148563764986865	0.0469439562413827	0.103844880652799	0.288995190394365	alcohol dehydrogenase, putative [Aspergillus fumigatus A1163]	GO:0008106,GO:0008270,GO:0006066	alcohol dehydrogenase (NADP+) activity|zinc ion binding|alcohol metabolic process
AFUB_002190	1437.50690159701	2362.79071838171	512.223084812313	0.216787327302157	-2.20564767109549	4.04677186256008e-174	5.3049304549358e-173	136.269757680653	126.884159149064	128.318940579736	56.7704681627208	52.0725944105868	53.3508553510462	conserved hypothetical protein [Aspergillus fumigatus A1163]
AFUB_002200	182.759729860829	8.79855463797282	356.720905083684	40.5431255202016	5.34138540714264	5.73007872725523e-107	4.67221803914657e-106	0.224632154961313	0.372182803909573	0.273901927900312	21.8103392167511	24.1233617093824	21.6676286145813	conserved hypothetical protein [Aspergillus fumigatus A1163]	GO:0005783,GO:0016021,GO:0046943,GO:1905039	endoplasmic reticulum|integral component of membrane|carboxylic acid transmembrane transporter activity|carboxylic acid transmembrane transport
AFUB_002210	95.537538258432	5.02029190490615	186.054784611958	37.0605510867073	5.21181242914376	3.27274201051518e-44	1.28485427079485e-43	0.467318856956899	0.241962301840745	0.15828288979909	17.1051492143835	21.0766287209051	22.938655626349	hypothetical protein AFUB_002210 [Aspergillus fumigatus A1163]
AFUB_002220	1.83288566418241	0.466697807718236	3.19907352064658	6.85470012444966	2.77709355317701	0.257121459320561	0.291479225618915	0	0	0.0397565004894427	0.0376874014895608	0.375157913907648	0.116005111637175	conserved hypothetical protein [Aspergillus fumigatus A1163]
AFUB_002230	188.120012666726	128.610183819076	247.629841514375	1.92542949680198	0.94518029712796	1.54704813919471e-09	2.785534348161e-09	4.87835294579397	4.94645697543538	4.5955120718193	18.5511637807791	16.8912563188663	17.6278255311587	thiamin pyrophosphokinase, putative [Aspergillus fumigatus A1163]	GO:0044715	8-oxo-dGDP phosphatase activity
AFUB_002240	768.014244006716	455.761057033415	1080.26743098002	2.37024952946082	1.24503894771665	1.70594112619893e-41	6.40166258929159e-41	5.78739788129494	5.95880176676056	4.88933962269271	24.4326526537739	26.0548659930742	24.8561666881153	C6 finger domain protein, putative [Aspergillus fumigatus A1163]
AFUB_002250	481.066173002982	491.383441928686	470.748904077277	0.958007258505866	-0.0618915080587391	0.560818231750781	0.60105959215038	19.1625535962571	18.1944349135746	20.1724989935668	37.171540178726	35.9108164512236	32.315920780659	integral membrane protein, putative [Aspergillus fumigatus A1163]	GO:0012505,GO:0005783,GO:0005789,GO:0016021	endomembrane system|endoplasmic reticulum|endoplasmic reticulum membrane|integral component of membrane
AFUB_002260	1426.77168874695	1847.27388013635	1006.26949735754	0.544732163529137	-0.876381041745986	2.83505070467641e-31	8.76005544487967e-31	83.8600471970967	84.9605652448414	86.1651243211052	82.7054978350685	90.8764876159821	92.0328513209829	conserved hypothetical protein [Aspergillus fumigatus A1163]	GO:0016021,GO:0001405,GO:0030150	integral component of membrane|PAM complex, Tim23 associated import motor|protein import into mitochondrial matrix
AFUB_002270	133.443551075899	29.1015102101794	237.785591941618	8.17090213615247	3.03049537280206	9.73930261584018e-37	3.35582122289243e-36	0.793700280863305	0.951677959119654	0.933829379917437	13.8819984885232	15.8437617910271	12.1790830237625	enoyl-CoA hydratase/isomerase family protein [Aspergillus fumigatus Af293]	GO:0005777,GO:0004300,GO:0009405	peroxisome|enoyl-CoA hydratase activity|pathogenesis
AFUB_002280	33.3301769726544	39.410735112587	27.2496188327218	0.691426301866133	-0.532352610103796	0.117372378932153	0.139086057400308	2.09916209911856	1.22622014754169	1.36729837528277	1.65905701971698	2.29375344563557	2.23419101981951	hypothetical protein CDV58_06184 [Aspergillus fumigatus]	GO:0016787	hydrolase activity
AFUB_002290	234.97140064657	384.979873102772	84.9629281903676	0.220694467753868	-2.17987762949319	4.51588468294325e-38	1.600200977874e-37	8.5345075144515	6.67681313811373	7.53025131742411	3.06665350098201	3.53439301663236	2.98782988977545	integral membrane protein [Aspergillus fumigatus Af293]
AFUB_002300	199.816172472043	51.3062694696598	348.326075474426	6.78915226296876	2.76323144157381	1.19693515293649e-52	5.34392515292025e-52	1.46434625461602	2.14077240698375	1.26912611639942	21.4064440460705	19.042253115054	22.8149381315985	plasma membrane protein Pth11-like, putative [Aspergillus fumigatus A1163]
AFUB_002310	55.0570454852909	8.66890943162967	101.445181538952	11.7021849563701	3.54870602054389	1.95568325988018e-24	5.27184183098137e-24	0.318085990422317	0.0988166652555713	0.193926746662243	4.99415607754222	3.89715568327729	4.71547495777065	hypothetical protein CDV58_04997 [Aspergillus fumigatus]	GO:0016021,GO:0055085	integral component of membrane|transmembrane transport
AFUB_002320	268.469020273619	218.933589909898	318.004450637341	1.45251558140629	0.538553639772325	0.0150642436215578	0.0194426962059855	6.12132561745461	6.33884130574529	5.35815596640679	15.0602858554213	20.3503801735922	14.0674163253469	conserved hypothetical protein [Aspergillus fumigatus A1163]
AFUB_002330	589.939886092542	503.214935449481	676.664836735604	1.34468353196074	0.427266677917524	1.35572659714057e-05	2.09708972142032e-05	10.7129347688938	10.1862162479841	10.4834453269137	25.8656156859671	27.7956173794346	27.0137804963488	conserved hypothetical protein [Aspergillus fumigatus Af293]
AFUB_002340	891.771686765891	1318.92543504306	464.617938488726	0.352270057233037	-1.50524624315205	1.40219475145237e-36	4.82135886285924e-36	19.8986181018717	19.0706023122417	16.3762329404905	11.5697314456527	12.4120090361099	13.2608260568415	hypothetical protein IFM47457_03054 [Aspergillus lentulus]	GO:0005634,GO:0003677,GO:0000982,GO:0008270,GO:0035690,GO:0008204,GO:0045892,GO:0009405,GO:0045944,GO:0016125	nucleus|DNA binding|transcription factor activity, RNA polymerase II proximal promoter sequence-specific DNA binding|zinc ion binding|cellular response to drug|ergosterol metabolic process|negative regulation of transcription, DNA-templated|pathogenesis|positive regulation of transcription by RNA polymerase II|sterol metabolic process
AFUB_002350	1327.47183777542	1689.91311246543	965.030563085399	0.571053361245008	-0.808302532475063	4.92681928690426e-26	1.37588058159496e-25	24.5237003065367	24.4252434330644	22.3356761350665	26.107515186922	25.9438332909805	25.7480795148264	VeA-like protein [Aspergillus fumigatus A1163]	GO:0005737,GO:0005634,GO:0030435	cytoplasm|nucleus|sporulation resulting in formation of a cellular spore
AFUB_002360	86.1527108230564	19.7441150182495	152.561306627863	7.72692554145124	2.94989449585721	2.46444720692556e-29	7.32866382077592e-29	1.14603044172904	1.06183215210691	0.429024913605011	12.8399931265483	12.9164742807625	13.0549829735568	IgE binding protein [Aspergillus fumigatus Z5]	GO:0005576	extracellular region
AFUB_002370	613.105190310522	174.014598915814	1052.19578170523	6.04659487342364	2.59612292053365	1.36142214460366e-125	1.30553497096331e-124	4.35621436043208	3.96324312946614	3.63597565459452	44.8975853498946	46.5097763261762	46.6812654213992	ribosome biogenesis protein Rsa4, putative [Aspergillus fumigatus Af293]	GO:0005730,GO:0000027	nucleolus|ribosomal large subunit assembly
AFUB_002380	182.284909892075	35.2860441631192	329.283775621031	9.33184162267747	3.22216182252606	1.27991418133425e-25	3.55119448342049e-25	0.682836176084116	0.404057218836671	0.436127104081612	8.60684377271778	10.745939559741	7.75111485684332	DNA mismatch repair protein Msh4, putative [Aspergillus fumigatus A1163]	GO:0032300,GO:0000228,GO:0000795,GO:0005524,GO:0003684,GO:0003677,GO:0008094,GO:0030983,GO:0051026,GO:0045143,GO:0006298,GO:0007131,GO:0000712	mismatch repair complex|nuclear chromosome|synaptonemal complex|ATP binding|damaged DNA binding|DNA binding|DNA-dependent ATPase activity|mismatched DNA binding|chiasma assembly|homologous chromosome segregation|mismatch repair|reciprocal meiotic recombination|resolution of meiotic recombination intermediates
AFUB_002390	1829.56517874001	1499.57243409642	2159.5579233836	1.44011577852513	0.526184802215876	1.40607795864122e-13	2.88113001793498e-13	17.9776500672214	20.4762749091175	20.3271367634055	52.9090105729735	53.783929977561	55.2703301629223	C2H2 finger domain-containing protein [Aspergillus fumigatus Z5]	GO:0005737,GO:0005829,GO:0003676,GO:0061630,GO:0008270,GO:0070647,GO:2000765,GO:0072344	cytoplasm|cytosol|nucleic acid binding|ubiquitin protein ligase activity|zinc ion binding|protein modification by small protein conjugation or removal|regulation of cytoplasmic translation|rescue of stalled ribosome
AFUB_002400	637.280887694832	661.653864097918	612.907911291745	0.926327109307172	-0.110406359671537	0.230364147908211	0.262474545778911	17.7535499305808	15.2472505097404	14.5971883797061	27.5180884129698	28.4582328960303	28.2343594253236	SWIB/MDM2 domain protein [Aspergillus fumigatus A1163]	GO:0005829,GO:0005634,GO:0000500,GO:0001181,GO:0006361	cytosol|nucleus|RNA polymerase I upstream activating factor complex|RNA polymerase I general transcription initiation factor activity|transcription initiation from RNA polymerase I promoter
AFUB_002410	4154.07888152918	4428.73862795665	3879.41913510172	0.875964797428477	-0.191055201768486	0.00241979915820457	0.00331172846058318	71.7993484842498	73.7450591958384	74.1676026742118	125.340363164492	120.180479186259	122.51173032795	eukaryotic translation initiation factor 3 subunit EifCb, putative [Aspergillus fumigatus Af293]	GO:0016282,GO:0033290,GO:0005852,GO:0003743,GO:0031369,GO:0001732	eukaryotic 43S preinitiation complex|eukaryotic 48S preinitiation complex|eukaryotic translation initiation factor 3 complex|translation initiation factor activity|translation initiation factor binding|formation of cytoplasmic translation initiation complex	afm03013	RNA transport
AFUB_002420	619.66213500322	329.397466778875	909.926803227566	2.76239769578557	1.46592103590106	1.98779364000725e-48	8.30676969189974e-48	17.3014589741039	14.5692586005705	14.2316178520117	80.2131201802376	77.241638527845	85.7458619469334	extracellular SCP domain protein Pry1, putative [Aspergillus fumigatus Af293]	GO:0005576,GO:0005615,GO:0015485,GO:0000287,GO:0032934,GO:0015918	extracellular region|extracellular space|cholesterol binding|magnesium ion binding|sterol binding|sterol transport
AFUB_002430	803.519849968603	762.71090009693	844.328799840275	1.107010270514	0.146668607079604	0.201181013173024	0.231497890493716	9.43516017238214	8.0806809185341	9.66926904407886	18.3009534558651	21.119632947265	18.1226596212247	secretion pathway protein Sls2/Rcy1, putative [Aspergillus fumigatus Af293]	GO:0032153,GO:0030428,GO:0051286,GO:0005737,GO:0005829,GO:0000145,GO:0005634,GO:0000151,GO:0030674,GO:0007049,GO:0006897,GO:0006887,GO:0006893,GO:0070647,GO:0000920,GO:0048278	cell division site|cell septum|cell tip|cytoplasm|cytosol|exocyst|nucleus|ubiquitin ligase complex|protein binding, bridging|cell cycle|endocytosis|exocytosis|Golgi to plasma membrane transport|protein modification by small protein conjugation or removal|septum digestion after cytokinesis|vesicle docking
AFUB_002440	108.842020093703	13.4724183264778	204.211621860928	15.1577554164558	3.92198422773023	1.87018399906832e-26	5.26149368231036e-26	0.215067172879089	0.5196552375017	0.327798758874244	10.5996424550704	8.32500959349474	11.9382980909363	AAA family ATPase, putative [Aspergillus fumigatus A1163]	GO:0005694,GO:0005634,GO:0005524,GO:0051598,GO:0007131,GO:0007129	chromosome|nucleus|ATP binding|meiotic recombination checkpoint|reciprocal meiotic recombination|synapsis
AFUB_002450	8071.94494183953	12162.2799731933	3981.60991048578	0.327373643696872	-1.61098991735876	1.83140432290581e-158	2.21793412963212e-157	452.528215134214	476.375379864058	468.23491777382	302.382745935157	290.223725356931	282.095430223699	cytochrome C1/Cyt1, putative [Aspergillus fumigatus Af293]	GO:0016021,GO:0005750,GO:0045153,GO:0020037,GO:0046872,GO:0042776,GO:0006122	integral component of membrane|mitochondrial respiratory chain complex III|electron transporter, transferring electrons within CoQH2-cytochrome c reductase complex activity|heme binding|metal ion binding|mitochondrial ATP synthesis coupled proton transport|mitochondrial electron transport, ubiquinol to cytochrome c	afm00190	Oxidative phosphorylation
AFUB_002460	3409.65717067396	6195.3689823662	623.94535898172	0.100711573557224	-3.31169861060743	0	0	199.285929751224	194.462413519386	190.467889098698	37.955271943225	39.3396360183774	35.1840529105509	conserved hypothetical protein [Aspergillus fumigatus A1163]	GO:0016021,GO:0003839,GO:2001310,GO:0043386,GO:0009405	integral component of membrane|gamma-glutamylcyclotransferase activity|gliotoxin biosynthetic process|mycotoxin biosynthetic process|pathogenesis
AFUB_002470	1396.20155186563	2141.77845943294	650.624644298326	0.303777751350897	-1.71891188400433	3.82378601854586e-81	2.42255029375482e-80	67.8613740138126	58.6783826826759	63.1644004911008	39.0418491931744	36.8973529034725	34.1881774113244	quinone oxidoreductase [Aspergillus fumigatus Z5]
AFUB_002480	102.267595315062	99.4146252587424	105.120565371382	1.05739537917876	0.0805149272632497	0.714051468646156	0.749241019469272	1.09546486352098	0.875922320640344	1.07084564047105	1.92337434024594	1.93529881156685	2.28863994789015	conserved hypothetical protein [Aspergillus fumigatus A1163]
AFUB_002490	3148.1139464711	2008.48161424901	4287.7462786932	2.13481978041229	1.09411428395363	1.86967396123873e-62	9.44223663416566e-62	36.1321229677372	37.2546528013394	41.6236309742472	156.002936057824	153.645972362684	160.089223505545	Phe-inhibited DAHP synthase AroG [Aspergillus fumigatus Af293]	GO:0003849,GO:0009073,GO:0009405	3-deoxy-7-phosphoheptulonate synthase activity|aromatic amino acid family biosynthetic process|pathogenesis	afm00400	Phenylalanine, tyrosine and tryptophan biosynthesis
AFUB_002500	3557.84718798167	5881.12770675844	1234.56666920491	0.209920057982448	-2.25208807132893	2.53742201094766e-82	1.63382796759778e-81	64.6098599582457	54.8414350879983	55.8430496337587	22.5088412387779	22.9255517000995	24.8558490252441	F-box domain protein [Aspergillus fumigatus A1163]
AFUB_002510	2104.02976862987	3206.67008170027	1001.38945555947	0.312283281424605	-1.67907276040383	8.83692152255467e-125	8.40872320167412e-124	38.7166547882044	35.7787776930005	36.736956158022	21.5460805484144	23.646860223244	21.2058511052816	DUF221 domain protein, putative [Aspergillus fumigatus Af293]	GO:0016021,GO:0005886,GO:0005227,GO:0006812	integral component of membrane|plasma membrane|calcium activated cation channel activity|cation transport
AFUB_002520	2132.53510798541	1222.13701322309	3042.93320274774	2.48984620367789	1.31605663062918	8.46279459664199e-77	5.13076439936635e-76	9.19687918293327	9.41175823332195	7.89738000231414	41.5488604961803	44.0918547730046	40.4745458949489	glycogen debranching enzyme Gdb1, putative [Aspergillus fumigatus A1163]	GO:0005739,GO:0004134,GO:0004135,GO:0102500,GO:0005978,GO:0005980	mitochondrion|4-alpha-glucanotransferase activity|amylo-alpha-1,6-glucosidase activity|beta-maltose 4-alpha-glucanotransferase activity|glycogen biosynthetic process|glycogen catabolic process	afm00500	Starch and sucrose metabolism
AFUB_002530	1975.4634827483	1941.98065825442	2008.94630724217	1.03448316990342	0.0489101740578759	0.476695372691215	0.517482984692215	41.5527073614205	42.0938263219799	41.185927393404	84.1475339817999	81.3366843182993	81.4132796939818	glycerol 3-phosphate dehydrogenase (GfdA), putative [Aspergillus udagawae]	GO:0009331,GO:0004367,GO:0051287,GO:0005975,GO:0046168	glycerol-3-phosphate dehydrogenase complex|glycerol-3-phosphate dehydrogenase [NAD+] activity|NAD binding|carbohydrate metabolic process|glycerol-3-phosphate catabolic process	afm00564,afm04011	Glycerophospholipid metabolism|MAPK signaling pathway - yeast
AFUB_002540	308.540846344509	206.21115830606	410.870534382958	1.99247479020093	0.994561470623681	7.04198318405538e-15	1.50324534925115e-14	11.6816400311676	9.66263699402199	11.0737144824825	40.4115241767165	43.3312734693162	39.7034930803335	conserved hypothetical protein [Aspergillus fumigatus Af293]
AFUB_002550	570.712861586067	640.154168960098	501.271554212035	0.783048175764174	-0.35282702517693	0.000278866548036973	0.000403443855378409	13.0681074412564	12.0198591571696	11.767924144875	17.4367044225035	19.6193694236148	18.0967974153992	ATP-dependent Clp protease, putative [Aspergillus fumigatus Af293]	GO:0005743,GO:0005759,GO:0005524,GO:0004176,GO:0042623,GO:0051082,GO:1904287,GO:0030163,GO:0030150,GO:0042026	mitochondrial inner membrane|mitochondrial matrix|ATP binding|ATP-dependent peptidase activity|ATPase activity, coupled|unfolded protein binding|positive regulation of protein-pyridoxal-5-phosphate linkage|protein catabolic process|protein import into mitochondrial matrix|protein refolding
AFUB_002560	202.023819864012	155.505335258187	248.542304469836	1.59828795621178	0.676527355433071	7.38882948063363e-06	1.15654304573017e-05	1.80683534525941	1.55194755953764	1.45168021787165	4.99183884267611	4.79004146547295	4.90028987544327	conserved hypothetical protein [Aspergillus fumigatus A1163]
AFUB_002570	4618.27072040961	4569.05206168735	4667.48937913187	1.02154436327612	0.0307518582940454	0.633095293648461	0.671514246264959	154.635192165024	149.545919861557	140.071153357017	283.427920276067	294.28907230708	289.586166462123	Ras GTPase Rab11, putative [Aspergillus fumigatus Af293]	GO:0090726,GO:0005737,GO:0005829,GO:0005768,GO:0010008,GO:0000139,GO:0090619,GO:0005634,GO:0005886,GO:0005628,GO:0055037,GO:0005525,GO:0003924,GO:0006887,GO:0006886,GO:0061796,GO:0000281,GO:1903024,GO:0045921,GO:1990896,GO:1902441,GO:0032482,GO:0007264,GO:0042144	cortical dynamic polarity patch|cytoplasm|cytosol|endosome|endosome membrane|Golgi membrane|meiotic spindle pole|nucleus|plasma membrane|prospore membrane|recycling endosome|GTP binding|GTPase activity|exocytosis|intracellular protein transport|membrane addition at site of mitotic cytokinesis|mitotic cytokinesis|positive regulation of ascospore-type prospore membrane assembly|positive regulation …	afm04144	Endocytosis
AFUB_002580	1177.29962450674	604.295537955493	1750.30371105799	2.89643659620552	1.53427908436375	2.1645252820446e-77	1.32286982209521e-76	14.521188718718	14.4703739509086	13.9372518019744	76.7592628986189	83.5961988019301	77.3571085911963	F-box domain-containing protein [Aspergillus fumigatus Z5]
AFUB_002590	880.943808042676	460.790279948901	1301.09733613645	2.82362148845834	1.49754670570409	4.87434103718047e-63	2.47304446446346e-62	12.0358381538071	10.6830176720086	12.9428752056557	64.8615254595937	61.7960115788678	65.8909034099152	hypothetical protein CDV57_02556 [Aspergillus fumigatus]	GO:0005730,GO:0030687,GO:0008097,GO:0042134,GO:0000464,GO:0000465,GO:0000027	nucleolus|preribosome, large subunit precursor|5S rRNA binding|rRNA primary transcript binding|endonucleolytic cleavage in ITS1 upstream of 5.8S rRNA from tricistronic rRNA transcript (SSU-rRNA, 5.8S rRNA, LSU-rRNA)|exonucleolytic trimming to generate mature 5'-end of 5.8S rRNA from tricistronic rRNA transcript (SSU-rRNA, 5.8S rRNA, LSU-rRNA)|ribosomal large subunit assembly
AFUB_002600	0.609399272280597	0	1.21879854456119	Inf	Inf	0.513249909332248	0.553874994106533	0	0	0	0.154373394563009	0.512234843989289	0.158391594735373	hypothetical protein AFUB_002600 [Aspergillus fumigatus A1163]
AFUB_002610	22.4801538221311	7.3278519022287	37.6324557420334	5.13553715933968	2.36051518532345	1.0384061586218e-06	1.68503833937345e-06	0.729212133043162	0.215749719141331	0.740961777871989	5.4185061491616	5.66019502608165	5.4565904386336	conserved hypothetical protein [Aspergillus fumigatus Af293]
AFUB_002620	1.31850405361601	0	2.63700810723202	Inf	Inf	0.141858084395817	0.166500416236929	0	0	0	0.317289190406184	0.35093823303614	0.0651095883497186	conserved hypothetical protein [Aspergillus fumigatus A1163]
AFUB_002630	0.945493636319013	0.471385615231273	1.41960165740675	3.01155065308953	1.59050652468432	0.704277108068563	0.740008924679162	0	0.0784544433241202	0	0.0729765137934222	0.0807157935983122	0.299504106408705	conserved hypothetical protein [Aspergillus fumigatus Af293]
AFUB_002640	35.1442760964954	0.466697807718236	69.8218543852726	149.608275913365	7.22504617308137	1.27022826913229e-24	3.44008524096321e-24	0	0	0.0896098899920772	9.76881375118298	9.58339898595834	6.62395325284862	conserved hypothetical protein [Aspergillus fumigatus A1163]
AFUB_002650	47.7057142998506	0.916842189193917	94.4945864105073	103.065268509935	6.6874144372219	2.09343074621522e-34	6.91589822258366e-34	0.106163731835219	0.109936162619786	0	14.3164116231682	14.2512216467848	13.7447585138517	conserved hypothetical protein [Aspergillus fumigatus Af293]
AFUB_002660	2346.452433948	1261.98850728676	3430.91636060923	2.71865895830192	1.44289518408577	1.06099468977456e-70	5.95970692410119e-70	18.1288911246729	13.3892384315231	15.8313546016278	80.1596046923956	80.6779452139542	85.016728839042	ARS binding protein Abp2, putative [Aspergillus fumigatus Af293]	GO:0044732,GO:0005634,GO:0003688	mitotic spindle pole body|nucleus|DNA replication origin binding
AFUB_002670	701.279845933682	173.041527971581	1229.51816389578	7.10533580180656	2.82890283358529	3.40246531734987e-157	4.08544495717844e-156	2.86069845911157	3.13372641703153	3.02690768832812	40.4672883721993	43.5247036799069	38.6232848711311	conserved hypothetical protein [Aspergillus fumigatus A1163]
AFUB_002680	43109.0720843723	84230.6025783857	1987.54159035876	0.0235964308638198	-5.40528753207207	0	0	9955.29360975283	9584.93331691803	9412.29204190287	436.031259798231	410.57936579149	459.081013944783	conserved hypothetical protein [Aspergillus fumigatus Af293]	GO:0030246	carbohydrate binding
AFUB_002690	37.9350163587246	10.1442999748868	65.7257327425623	6.47908016376414	2.69578900795994	1.72175701457216e-12	3.41236040403143e-12	0.945685441028619	1.22411188165294	0.480461537829861	10.3616298308107	12.719893147195	9.69671096280667	conserved hypothetical protein [Aspergillus fumigatus A1163]
AFUB_002700	24.012692878753	0.445456573962644	47.5799291835433	106.811599524252	6.73892451907933	5.60831967531471e-18	1.3020917418571e-17	0.0562464765966122	0	0	4.38844142564269	3.11604728492022	3.78001808088377	hypothetical protein CDV57_02546 [Aspergillus fumigatus]
AFUB_002710	18.1747713803957	3.20316095276087	33.1463818080306	10.3480225617327	3.37128319952558	1.6705646908696e-08	2.90448443079232e-08	0.217404859540818	0	0.294543812321784	3.28077022879994	3.62870132959369	3.22292462331107	conserved hypothetical protein [Aspergillus fumigatus A1163]
AFUB_002720	2142.59185578197	3281.74888604857	1003.43482551538	0.305762220193385	-1.70951793575829	2.02999028346919e-129	1.99517888478955e-128	138.75182057492	126.252491384737	130.770209790241	77.0631985658539	73.1840838087779	81.013405831863	conserved hypothetical protein [Aspergillus fumigatus A1163]
AFUB_002730	2837.10519062546	3803.93917083464	1870.27121041627	0.491666960595984	-1.02424668377161	2.77684753067841e-45	1.11096440573976e-44	105.924207370584	102.202338865152	106.184699082522	100.261530343871	86.7123422193464	108.42385173463	conserved hypothetical protein [Aspergillus fumigatus Af293]
AFUB_002740	317.665404873552	298.637182067759	336.693627679346	1.12743371521284	0.173042616146019	0.165837141914974	0.192944948070083	5.30502169313545	4.31310267112875	4.83363053692906	11.0645320167984	10.229426397808	9.83597221002899	C2H2 type zinc finger domain-containing protein [Aspergillus fumigatus Z5]
AFUB_002750	105.313630765593	90.9319069235062	119.69535460768	1.31631853611484	0.396508649305216	0.0465293966098764	0.0574723457937804	1.33802041305657	1.4749570786356	1.51308058962453	3.97040109141079	3.42580541323178	3.49787704765627	hypothetical protein AFUB_002750 [Aspergillus fumigatus A1163]
AFUB_002760	71.4768127101985	27.6517565082971	115.3018689121	4.16978461666633	2.05997286556624	1.58699082137061e-09	2.85588819223649e-09	0.99016074642353	1.16516499986317	0.594522501468588	7.84678158214421	8.48714582192154	5.56010098531013	hypothetical protein CDV58_07668 [Aspergillus fumigatus]	GO:0005739,GO:0047621,GO:0005507	mitochondrion|acylpyruvate hydrolase activity|copper ion binding
AFUB_002770	65.6044136601727	30.4141486946083	100.794678625737	3.31407200108828	1.72860494670076	1.16678613210417e-10	2.17720569568103e-10	2.07985238243556	2.33323786385079	1.40890974351495	13.188892302215	13.2950243043043	10.3632573387345	conserved hypothetical protein [Aspergillus fumigatus Af293]
AFUB_002780	579.372267155648	629.704067502639	529.040466808657	0.84014141580313	-0.251295906631424	0.0103360743101158	0.0135136632028013	14.3003158089517	15.2391356322475	14.888313430891	22.5877017549468	24.1992456047147	24.5984274726075	alpha/beta hydrolase, putative [Aspergillus fumigatus A1163]	GO:0005739,GO:0008474,GO:0006631	mitochondrion|palmitoyl-(protein) hydrolase activity|fatty acid metabolic process
AFUB_002790	527.829858839982	270.686192553202	784.973525126762	2.89993929030007	1.5360226979989	3.00675498968342e-47	1.23553942010417e-46	3.85095100726924	3.82418933454302	4.11366728405573	21.9517503813673	22.2178829013743	21.2154656417588	conserved hypothetical protein [Aspergillus fumigatus A1163]
AFUB_002800	1767.60341055974	1613.88433414034	1921.32248697914	1.19049577862255	0.251562504966824	0.000453390807906094	0.000648321233585477	43.4778881512908	43.4804540363124	39.3497999482656	94.5527188077498	93.661233005633	99.1517902907713	AAA family ATPase Rvb2/Reptin, putative [Aspergillus fumigatus Af293]	GO:0031011,GO:0035267,GO:0097255,GO:0000812,GO:0005524,GO:0043141,GO:0004003,GO:0000492,GO:0006338,GO:0006281,GO:0016573,GO:0006357,GO:0006364	Ino80 complex|NuA4 histone acetyltransferase complex|R2TP complex|Swr1 complex|ATP binding|ATP-dependent 5'-3' DNA helicase activity|ATP-dependent DNA helicase activity|box C/D snoRNP assembly|chromatin remodeling|DNA repair|histone acetylation|regulation of transcription by RNA polymerase II|rRNA processing
AFUB_002810	376.811611175022	242.959138924802	510.664083425241	2.10185171747458	1.07166089289191	9.99647291814306e-13	1.99282568305469e-12	6.39659765827335	5.86687832752741	7.3167654256031	26.1243116483295	29.2453145138446	23.3724860231443	conserved hypothetical protein [Aspergillus fumigatus A1163]	GO:0005634,GO:0005682,GO:0000244	nucleus|U5 snRNP|spliceosomal tri-snRNP complex assembly
AFUB_002820	1015.25261559775	850.794623169655	1179.71060802584	1.38659857020582	0.471550178001922	1.10736721368024e-08	1.9345075301187e-08	26.7549149221921	27.3918084977357	27.0980307336042	70.6829662170575	73.1515706553847	71.5814814316806	hypothetical protein CDV57_02534 [Aspergillus fumigatus]	GO:0005829,GO:0000836,GO:0005634,GO:1990112,GO:0034098,GO:0032183,GO:0034067,GO:1990116,GO:0035103,GO:0030433	cytosol|Hrd1p ubiquitin ligase complex|nucleus|RQC complex|VCP-NPL4-UFD1 AAA ATPase complex|SUMO binding|protein localization to Golgi apparatus|ribosome-associated ubiquitin-dependent protein catabolic process|sterol regulatory element binding protein cleavage|ubiquitin-dependent ERAD pathway	afm04141	Protein processing in endoplasmic reticulum
AFUB_002830	113.995019685086	129.175592849345	98.8144465208258	0.764962206413645	-0.386539622855284	0.0394935843094134	0.0491017472723165	6.48188562705033	5.27388202345475	4.76332571489136	7.13548134869017	8.69376360215155	8.29355989100495	indole-diterpene biosynthesis protein PaxU, putative [Aspergillus fumigatus A1163]
AFUB_002840	308.472759435858	322.939921060837	294.005597810878	0.910403386627111	-0.135422170523787	0.282992250899959	0.318390505520634	6.48031349859361	6.97432029278597	6.69974656295603	11.2029480088306	11.6373263028331	12.2496671025224	conserved hypothetical protein [Aspergillus fumigatus A1163]
AFUB_002850	933.700474176998	481.758994113066	1385.64195424093	2.87621398079333	1.5241710115024	3.62555785055999e-67	1.94666390472878e-66	5.21819934862336	4.84314107248149	4.69590145414768	26.4684174924352	27.2350276417819	27.4042516679872	DNA-directed RNA polymerase III, beta subunit, putative [Aspergillus fumigatus Af293]	GO:0005829,GO:0005666,GO:0003677,GO:0003899,GO:0046872,GO:0032549,GO:0006383	cytosol|RNA polymerase III complex|DNA binding|DNA-directed 5'-3' RNA polymerase activity|metal ion binding|ribonucleoside binding|transcription by RNA polymerase III	afm03020	RNA polymerase
AFUB_002860	1.43605758773754	0.938083422949509	1.93403175252557	2.06168417990439	1.04382334968853	0.734262441571268	0.768484886825519	0	0.152743163993862	0.149878488570819	0.284156336894741	0.628583171385086	0.291552669955377	hypothetical protein AFUB_002860 [Aspergillus fumigatus A1163]			afm00190	Oxidative phosphorylation
AFUB_002870	367.996448904007	290.974767567859	445.018130240156	1.52940453895671	0.612970060821093	1.57400062347262e-07	2.64696317744679e-07	7.41146534110997	6.33424418139208	7.03759536042632	21.0427423268412	18.5850073881318	21.1106777915262	conserved hypothetical protein [Aspergillus fumigatus A1163]
AFUB_002880	509.81482145786	445.628914877152	574.000728038568	1.28806885925884	0.365209720980326	0.000403026329363549	0.00057797985959643	10.425004242557	10.4133074773749	9.40556647926067	25.9484017311224	26.079243127189	22.4296525445191	origin recognition complex subunit Orc5, putative [Aspergillus fumigatus Af293]	GO:0031261,GO:0000790,GO:0005664,GO:0005656,GO:0043596,GO:0005634,GO:0005524,GO:0016887,GO:0003688,GO:0006270,GO:1902975,GO:0007064	DNA replication preinitiation complex|nuclear chromatin|nuclear origin of replication recognition complex|nuclear pre-replicative complex|nuclear replication fork|nucleus|ATP binding|ATPase activity|DNA replication origin binding|DNA replication initiation|mitotic DNA replication initiation|mitotic sister chromatid cohesion	afm04111,afm04113	Cell cycle - yeast|Meiosis - yeast
AFUB_002890	2570.04059855253	2650.94579315526	2489.13540394981	0.938961260685433	-0.0908624579560466	0.183969943711903	0.21292780112954	24.0775169605744	26.7925522779546	25.744017074733	45.2354915565948	46.5138777442059	45.8559236050655	hypothetical protein CDV57_08766 [Aspergillus fumigatus]	GO:0005829,GO:0003729,GO:0000288	cytosol|mRNA binding|nuclear-transcribed mRNA catabolic process, deadenylation-dependent decay
AFUB_002900	2.92165959981501	3.22191218281302	2.621407016817	0.81361839431895	-0.297575798812957	0.908815460090646	0.928115902369584	0.595275210647479	0.821903691966974	0	0.382257929394116	0.634195521129596	1.17662327517706	hypothetical protein AFUA_1G02520 [Aspergillus fumigatus Af293]
AFUB_002910	453.72980535769	720.036289743816	187.423320971563	0.260297048414389	-1.94176914220053	5.09902779087756e-38	1.80553936646807e-37	16.6346350530934	19.5202126842156	16.3650061598031	9.2060451329083	8.66733878877115	8.26904690610543	MFS sugar transporter [Aspergillus fumigatus Z5]	GO:0005887,GO:0005351,GO:0005355,GO:0008645	integral component of plasma membrane|carbohydrate:proton symporter activity|glucose transmembrane transporter activity|hexose transmembrane transport
AFUB_002920	3532.92443986988	4888.87730294454	2176.97157679522	0.445290695981273	-1.16718062683416	1.14593045465307e-73	6.68041538850971e-73	45.9738883326391	47.2916364539787	43.8345432335977	37.9047506926607	40.3808763845222	38.4265900224194	EF hand domain protein [Aspergillus fumigatus A1163]	GO:0030479,GO:0005938,GO:0005509,GO:0000147,GO:0006897,GO:0006886	actin cortical patch|cell cortex|calcium ion binding|actin cortical patch assembly|endocytosis|intracellular protein transport	afm04144	Endocytosis
AFUB_002930	18173.5010125454	24621.3641867513	11725.6378383395	0.4762383493214	-1.07024429589156	1.92063844016361e-78	1.18409341733164e-77	473.027385775944	493.628082378491	464.266148919485	445.026775964627	426.12325487372	431.719073803927	tubulin alpha-1 subunit [Aspergillus fischeri NRRL 181]	GO:0005737,GO:0005881,GO:0005874,GO:0045298,GO:0005525,GO:0003924,GO:0005200,GO:0000226,GO:0046785,GO:0007017,GO:0000278,GO:0000280,GO:0098863	cytoplasm|cytoplasmic microtubule|microtubule|tubulin complex|GTP binding|GTPase activity|structural constituent of cytoskeleton|microtubule cytoskeleton organization|microtubule polymerization|microtubule-based process|mitotic cell cycle|nuclear division|nuclear migration by microtubule mediated pushing forces	afm04145	Phagosome
AFUB_002940	271.754976899248	163.324250475615	380.18570332288	2.32779701860406	1.21896526227514	1.93750380912141e-19	4.66192642184985e-19	5.36563135076769	7.27046998750237	7.88812538478203	29.0856392988989	31.9877795725914	30.4632601381457	hypothetical protein Y699_07012 [Aspergillus fumigatus Z5]
AFUB_002950	18887.0017767791	19302.6788473498	18471.3247062084	0.956930633943817	-0.063513744567139	0.245556338431562	0.279074750318001	230.676403579687	212.253439245458	231.560698167819	397.246508603441	429.807382315528	406.97598933031	aspartyl-tRNA synthetase, cytoplasmic [Aspergillus fumigatus Af293]	GO:0017101,GO:0005829,GO:0004815,GO:0005524,GO:0003723,GO:0006422,GO:0002181	aminoacyl-tRNA synthetase multienzyme complex|cytosol|aspartate-tRNA ligase activity|ATP binding|RNA binding|aspartyl-tRNA aminoacylation|cytoplasmic translation	afm00970	Aminoacyl-tRNA biosynthesis
AFUB_002960	3926.25996596048	4269.31851985518	3583.20141206578	0.839291187903057	-0.252756661504405	0.000235302755027554	0.000342025148785259	107.735724956039	92.0971320181924	99.9045956554991	158.587434707721	166.425491831085	155.736419605305	lipase, putative [Aspergillus fumigatus A1163]	GO:0005829,GO:0005634,GO:0016787	cytosol|nucleus|hydrolase activity
AFUB_002970	1115.62099270734	277.759466785375	1953.4825186293	7.03300067946475	2.81414035668594	8.99804132451381e-91	6.33138410971143e-90	3.39895053703971	3.59230085970429	3.73855977622867	44.9580328003317	52.787110874344	46.6303966931241	RNA polymerase I specific transcription initiation factor RRN3 superfamily [Aspergillus fumigatus A1163]	GO:0005829,GO:0005634,GO:0000120,GO:0001042,GO:0001181,GO:0006360,GO:0006361	cytosol|nucleus|RNA polymerase I transcription factor complex|RNA polymerase I core binding|RNA polymerase I general transcription initiation factor activity|transcription by RNA polymerase I|transcription initiation from RNA polymerase I promoter
AFUB_002980	3824.28921909676	4073.54673594791	3575.0317022456	0.877621378612633	-0.18832942506836	0.00262489661404751	0.00358148523477929	65.4418683189229	63.9927947851119	58.8973484288982	106.962718788645	108.821256106554	100.099241093509	conserved hypothetical protein [Aspergillus fumigatus Af293]
AFUB_002990	722.023319669187	208.339170488653	1235.70746884972	5.93122966723641	2.56833123645999	1.13683698126051e-138	1.20117245029647e-137	7.10678257619628	9.15943592919023	7.22129269933086	90.4192437160709	92.5458568441017	83.5258154421701	rRNA processing protein, putative [Aspergillus fumigatus A1163]	GO:0005730,GO:0032040,GO:0070181,GO:0006364	nucleolus|small-subunit processome|small ribosomal subunit rRNA binding|rRNA processing
AFUB_003000	397.444279894092	500.737128447103	294.15143134108	0.587436829885791	-0.767494375312611	6.9089054757187e-12	1.33886357734686e-11	43.3787730425676	37.6178997477192	37.1295132647941	46.8265963507793	42.0032572071217	43.716080146963	conserved hypothetical protein [Aspergillus fumigatus Af293]
AFUB_003010	917.464084778046	370.229853683383	1464.69831587271	3.95618641041656	1.98411040563381	1.38017029770419e-105	1.11339761004648e-104	8.06144445931689	7.25779664612831	7.3187202119845	55.34247708642	57.2863016881185	58.5078368089981	rRNA processing protein Pwp1, putative [Aspergillus fumigatus Af293]	GO:0005829,GO:0005730,GO:0005634,GO:0006364	cytosol|nucleolus|nucleus|rRNA processing
AFUB_003040	629.555694729622	406.223719236642	852.887670222603	2.09955162594964	1.07008126308878	8.24863027022196e-28	2.38740449805778e-27	13.7939635019002	11.9492152139814	13.8814514202316	51.3584314049623	55.3449141781531	52.3456911704764	conserved hypothetical protein [Aspergillus fumigatus Af293]	GO:0046872,GO:0004721	metal ion binding|phosphoprotein phosphatase activity
AFUB_003050	5.92834550719536	2.77645560885038	9.08023540554033	3.27044141336014	1.7094853702455	0.0709312170379092	0.0860708933480685	0.0646035112330597	0.133798275436484	0	0.404482227614705	0.481791946284499	0.35116276042106	conserved hypothetical protein [Aspergillus fumigatus Af293]
AFUB_003060	22.719918698137	4.62669341348077	40.8131439827931	8.82123372685039	3.14098044343998	1.30499311497167e-09	2.3561578987895e-09	0.132283380143884	0.228306581101937	0.0896098899920772	2.46343998942875	2.81864676057598	2.30966791053274	F-box domain protein [Aspergillus fumigatus A1163]
AFUB_003070	2676.81589666754	3736.31047118301	1617.32132215207	0.432865880559435	-1.20800800625121	1.22447360974449e-72	7.05898295021119e-72	83.1717543286293	80.3061344231769	79.1588662652849	65.9108066015341	66.3161720328923	68.5280908330313	ARP2/3 complex 34 kDa subunit, putative [Aspergillus fumigatus Af293]	GO:0030479,GO:0005885,GO:0032153,GO:0051286,GO:0005829,GO:0005634,GO:0051015,GO:0005200,GO:0000147,GO:0030041,GO:0034314,GO:0006897	actin cortical patch|Arp2/3 protein complex|cell division site|cell tip|cytosol|nucleus|actin filament binding|structural constituent of cytoskeleton|actin cortical patch assembly|actin filament polymerization|Arp2/3 complex-mediated actin nucleation|endocytosis	afm04138,afm04144	Autophagy - yeast|Endocytosis
AFUB_003080	2.48052480354497	1.38822780442519	3.57282180266475	2.57365670913364	1.36381963045847	0.549718826316531	0.590318974926837	0.0677549020249163	0.140325020579727	0	0	0.216554568190594	0.803547602559942	conserved hypothetical protein [Aspergillus fumigatus A1163]	GO:0005730,GO:0005654,GO:0034388,GO:0032040,GO:0030515,GO:0000480,GO:0000447,GO:0000472,GO:0000462,GO:0031167	nucleolus|nucleoplasm|Pwp2p-containing subcomplex of 90S preribosome|small-subunit processome|snoRNA binding|endonucleolytic cleavage in 5'-ETS of tricistronic rRNA transcript (SSU-rRNA, 5.8S rRNA, LSU-rRNA)|endonucleolytic cleavage in ITS1 to separate SSU-rRNA from 5.8S rRNA and LSU-rRNA from tricistronic rRNA transcript (SSU-rRNA, 5.8S rRNA, LSU-rRNA)|endonucleolytic cleavage to generate mature…	afm03008	Ribosome biogenesis in eukaryotes
AFUB_003090	702.905605401689	1059.69266194123	346.118548862146	0.326621634076524	-1.61430774262451	3.80919547287047e-41	1.41809097324612e-40	26.0028348689871	23.8476752662529	21.1497827858606	13.9992688535513	15.4839144345694	14.8134585639403	zinc metallopeptidase, putative [Aspergillus fumigatus Af293]	GO:0000324,GO:0005635,GO:0046872,GO:0004222,GO:0008237,GO:0032183,GO:0061665,GO:0006974,GO:1990466,GO:0016925,GO:1990414,GO:0010224,GO:0010225,GO:0019985	fungal-type vacuole|nuclear envelope|metal ion binding|metalloendopeptidase activity|metallopeptidase activity|SUMO binding|SUMO ligase activity|cellular response to DNA damage stimulus|protein autosumoylation|protein sumoylation|replication-born double-strand break repair via sister chromatid exchange|response to UV-B|response to UV-C|translesion synthesis
AFUB_003100	760.128809046744	504.190496397418	1016.06712169607	2.01524449380969	1.0109548802465	3.75725066349629e-28	1.09227298852098e-27	11.9083609626108	10.5299323031426	10.942028756783	40.3345175457154	45.922299318843	42.3033829480874	conserved hypothetical protein [Aspergillus fumigatus Af293]	GO:0005737,GO:0005739,GO:0003824	cytoplasm|mitochondrion|catalytic activity
AFUB_003110	613.531300953484	740.795488634247	486.267113272721	0.656412087726423	-0.607326288786502	2.16476309156088e-10	4.00229455300209e-10	33.7071821880387	32.4025600494787	35.1317405886411	42.0767928972483	43.3044733535629	41.7023282733757	conserved hypothetical protein [Aspergillus fumigatus Af293]
AFUB_003120	964.672670111993	495.963014937377	1433.38232528661	2.89009922537792	1.53111902542603	1.91972273721566e-69	1.06318127772314e-68	14.6026803886267	17.0003141525169	16.7714028710747	89.0830116165014	86.320184010457	92.1014884389036	phosphate carrier protein (Ptp) [Aspergillus fumigatus Z5]	GO:0031305,GO:0005743,GO:0005758,GO:0005739,GO:0005315,GO:0035435	integral component of mitochondrial inner membrane|mitochondrial inner membrane|mitochondrial intermembrane space|mitochondrion|inorganic phosphate transmembrane transporter activity|phosphate ion transmembrane transport
AFUB_003130	0.492004530706867	0	0.984009061413734	Inf	Inf	0.632451933492808	0.67090403103111	0	0	0	0.0405425076630124	0.134526322663854	0	polyketide synthase, putative [Aspergillus fumigatus Af293]	GO:0048037,GO:0050637,GO:0016491,GO:0031177,GO:0008757,GO:0016747,GO:2001293,GO:0032259,GO:0070995,GO:0030639,GO:0046500	cofactor binding|lovastatin nonaketide synthase activity|oxidoreductase activity|phosphopantetheine binding|S-adenosylmethionine-dependent methyltransferase activity|transferase activity, transferring acyl groups other than amino-acyl groups|malonyl-CoA metabolic process|methylation|NADPH oxidation|polyketide biosynthetic process|S-adenosylmethionine metabolic process
AFUB_003140	5.18522518038639	2.27445314483744	8.09599721593534	3.55953572150372	1.83168907940379	0.296115276857426	0.331942733597965	0.282503489798804	0.0975139973520138	0.0956851367712011	0.634936899671583	2.30746844975966	0.279198743262353	hypothetical protein AFUB_003140 [Aspergillus fumigatus A1163]	GO:0000166,GO:0016491	nucleotide binding|oxidoreductase activity
AFUB_003150	2120.27872655087	2236.41766258704	2004.1397905147	0.89613841995701	-0.158206502825672	0.0216315555685929	0.0275331019748469	37.8491234331367	36.8684064308092	33.9620299319775	63.1164902388764	62.0925168349289	60.9077406355194	cell cycle inhibitor Nif1, putative [Aspergillus fumigatus A1163]	GO:0051285,GO:0032153,GO:0051286,GO:0005829,GO:0035838,GO:0004860,GO:0007049,GO:0051301,GO:0010972,GO:0023052	cell cortex of cell tip|cell division site|cell tip|cytosol|growing cell tip|protein kinase inhibitor activity|cell cycle|cell division|negative regulation of G2/M transition of mitotic cell cycle|signaling
AFUB_003160	251.947505299128	25.8230521373161	478.071958460941	18.5133792829273	4.2104963520487	1.27171678450252e-103	9.98135673696324e-103	0.647988566233973	0.55917853773131	0.841326548154557	22.8512634336293	26.6937415027507	23.0547005451539	conserved hypothetical protein [Aspergillus fumigatus Af293]
AFUB_003170	608.029698761013	986.194030566525	229.865366955501	0.23308330798094	-2.1010824038285	6.72272332896238e-98	5.03208857835316e-97	21.4384624366359	20.7429789852288	22.9400245207382	8.6811462456295	10.5268861351571	9.82445206531071	L-asparaginase [Aspergillus fumigatus Af293]	GO:0009986,GO:0005618,GO:0030287,GO:0005737,GO:0005576,GO:0030907,GO:0000790,GO:0004067,GO:0001077,GO:0006530,GO:0006531,GO:0071931	cell surface|cell wall|cell wall-bounded periplasmic space|cytoplasm|extracellular region|MBF transcription complex|nuclear chromatin|asparaginase activity|proximal promoter DNA-binding transcription activator activity, RNA polymerase II-specific|asparagine catabolic process|aspartate metabolic process|positive regulation of transcription involved in G1/S transition of mitotic cell cycle	afm00250,afm00460	Alanine, aspartate and glutamate metabolism|Cyanoamino acid metabolism
AFUB_003180	37.6421834198702	14.8134758558788	60.4708909838617	4.0821540853873	2.0293306395065	1.68711341292581e-08	2.93170527492027e-08	1.19055042129496	2.05475922991743	1.07531867990493	11.9774151210156	11.6973840563903	10.066665798737	conserved hypothetical protein [Aspergillus fumigatus A1163]			afm00520	Amino sugar and nucleotide sugar metabolism
AFUB_003190	473.690949312664	494.798430819215	452.583467806112	0.914682504260958	-0.128657038939734	0.224676477101267	0.256349619359292	16.2885497130036	16.4433088947023	16.9208585904785	30.4150704075879	29.9566495840579	26.485265315132	mRNA cleavage and polyadenylation specificity factor complex subunit [Aspergillus fumigatus var. RP-2014]	GO:0005634,GO:0046872,GO:0003723,GO:0098789	nucleus|metal ion binding|RNA binding|pre-mRNA cleavage required for polyadenylation	afm03015	mRNA surveillance pathway
AFUB_003200	716.985810021703	614.989252999077	818.982367044329	1.33170191682286	0.413271191082249	7.88850793629257e-06	1.23240746808197e-05	26.8362844142938	22.8557643322557	24.6531235247535	60.6144682038377	66.2258499282538	62.3545898643666	NADH-quinone oxidoreductase, putative [Aspergillus fumigatus A1163]	GO:0005737,GO:0010181,GO:0003955	cytoplasm|FMN binding|NAD(P)H dehydrogenase (quinone) activity	afm00130	Ubiquinone and other terpenoid-quinone biosynthesis
AFUB_003210	1484.85294280663	1613.13980929058	1356.56607632268	0.840947615643597	-0.24991216004904	0.000817331704929951	0.00115136552546434	22.526539873922	22.9665826315644	23.3021058947611	37.2501926555752	37.2865765787099	36.0985836836803	endoplasmic reticulum and nuclear membrane proteinc Npl4, putative [Aspergillus fumigatus Af293]	GO:0005789,GO:0031965,GO:0005634,GO:0048471,GO:0043130,GO:0031625,GO:0051028,GO:0015031,GO:0006511	endoplasmic reticulum membrane|nuclear membrane|nucleus|perinuclear region of cytoplasm|ubiquitin binding|ubiquitin protein ligase binding|mRNA transport|protein transport|ubiquitin-dependent protein catabolic process	afm04141	Protein processing in endoplasmic reticulum
AFUB_003220	1280.78616955619	1269.22775759196	1292.34458152042	1.01821329843299	0.0260398132384753	0.750330160804557	0.782973930899896	15.1272623405473	14.2572823675614	15.3872532207726	27.8790352982482	29.7794041440681	29.5055124719328	hypothetical protein Y699_06987 [Aspergillus fumigatus Z5]	GO:0016021,GO:0046872,GO:0055114	integral component of membrane|metal ion binding|oxidation-reduction process
AFUB_003230	390.875020752401	437.483199273056	344.266842231747	0.786925858647367	-0.345700378341976	0.00407734711467411	0.00549330160673191	16.5763760027972	13.7606944153703	13.7810190545898	24.1042424737945	22.5738855082622	19.6318787556939	L-cystine transporter, putative [Aspergillus fumigatus Z5]	GO:0016021,GO:0005765,GO:0005774,GO:0015184,GO:0015811	integral component of membrane|lysosomal membrane|vacuolar membrane|L-cystine transmembrane transporter activity|L-cystine transport
AFUB_003240	30.3672203357704	21.3116483077455	39.4227923637952	1.84982371117054	0.887387787963991	0.0179517610983155	0.0230397683774502	0.54203921619933	0.982275144058091	0.596670730922856	2.39299679376805	2.88739424254125	2.23207667377762	C2H2 transcription factor, putative [Aspergillus fumigatus A1163]	GO:0003676	nucleic acid binding
AFUB_003250	616.034500706947	748.858412172012	483.210589241882	0.645262951430783	-0.632040901144725	3.26734118622492e-11	6.20964900979473e-11	22.5699857922301	22.7263544551865	23.3560021753165	27.225153275551	31.0866512801081	26.4138721275408	conserved hypothetical protein [Aspergillus fumigatus A1163]
AFUB_003260	478.993099545389	415.403130147629	542.58306894315	1.30616028037709	0.385331942456326	0.000300430073044725	0.000433939876934051	14.9324378868173	13.9971324637444	12.945805778554	32.5495245084086	38.4826367177488	33.4870207740802	Phosphotransferase enzyme family domain protein [Aspergillus fumigatus Af293]	GO:0005777,GO:0050660,GO:0016627,GO:0006631,GO:0048767	peroxisome|flavin adenine dinucleotide binding|oxidoreductase activity, acting on the CH-CH group of donors|fatty acid metabolic process|root hair elongation
AFUB_003270	1653.1353225258	1022.42785090263	2283.84279414896	2.23374470103951	1.15946430686359	7.91485092518008e-55	3.62231199723423e-54	48.5422032331976	48.2041603563579	52.9680132616515	219.842474660392	216.91002827862	202.922981417787	dUTPase (Dut), putaive [Aspergillus fumigatus Af293]	GO:0004170,GO:0000287,GO:0006226,GO:0046081	dUTP diphosphatase activity|magnesium ion binding|dUMP biosynthetic process|dUTP catabolic process	afm00240	Pyrimidine metabolism
AFUB_003280	366.855578796995	273.823139800993	459.888017792998	1.67950750300808	0.748038240662242	1.91606289000782e-10	3.55181421017246e-10	9.09147594443423	8.90186059895463	9.19223252270663	28.6559261093775	27.8109863091214	30.8251998625593	hypothetical protein CDV58_04258 [Aspergillus fumigatus]	GO:0005829,GO:0005634,GO:0005524,GO:0046872,GO:0008478,GO:0009443	cytosol|nucleus|ATP binding|metal ion binding|pyridoxal kinase activity|pyridoxal 5'-phosphate salvage	afm00750	Vitamin B6 metabolism
AFUB_003290	3674.16191412145	3362.36342373366	3985.96040450925	1.18546388423507	0.245451711045447	0.000112717393373789	0.000166342524532756	111.219055720245	109.387909549059	100.649828439101	249.120967658231	248.327904419036	230.404230430126	conserved hypothetical protein [Aspergillus fumigatus A1163]
AFUB_003300	566.330688569702	644.533170314845	488.128206824559	0.757336052365025	-0.400994486222097	4.19101933467711e-05	6.34153009996117e-05	8.99440806880599	8.71432090342834	8.0359930989312	12.2023703845679	12.8601906108755	12.1980445509126	hypothetical protein Y699_06979 [Aspergillus fumigatus Z5]	GO:0005938,GO:0005886,GO:0051666,GO:0030010,GO:0030448	cell cortex|plasma membrane|actin cortical patch localization|establishment of cell polarity|hyphal growth
AFUB_003310	755.934443872758	903.748336051075	608.120551694442	0.67288704989668	-0.571563738981462	1.64956305070227e-10	3.06529548611178e-10	28.1292760556809	25.7854870140825	26.5731294118879	35.0251926492304	33.0211634052563	35.4582403943188	myosin regulatory light chain 1 [Aspergillus lentulus]	GO:0005826,GO:0120106,GO:0005737,GO:0005829,GO:0071341,GO:0016460,GO:0005634,GO:0005509,GO:0017022,GO:1902404,GO:1903116	actomyosin contractile ring|actomyosin contractile ring, distal actin filament layer|cytoplasm|cytosol|medial cortical node|myosin II complex|nucleus|calcium ion binding|myosin binding|mitotic actomyosin contractile ring contraction|positive regulation of actin filament-based movement
AFUB_003320	445.100827675914	502.337451454073	387.864203897755	0.772118827244591	-0.373105202984202	0.000470369343132055	0.000671625287455939	13.5222438901167	11.1820477002433	11.2688795122722	18.4599344813633	16.8937841932032	17.6905538337905	mitotic check point protein (Bub2), putative [Aspergillus fumigatus A1163]	GO:1990334,GO:0005829,GO:0044732,GO:0005634,GO:0005096,GO:0017137,GO:0090630,GO:0006886,GO:0010974,GO:0031030,GO:0045737	Bfa1-Bub2 complex|cytosol|mitotic spindle pole body|nucleus|GTPase activator activity|Rab GTPase binding|activation of GTPase activity|intracellular protein transport|negative regulation of division septum assembly|negative regulation of septation initiation signaling|positive regulation of cyclin-dependent protein serine/threonine kinase activity	afm04111	Cell cycle - yeast
AFUB_003330	1502.54154109813	229.804145369966	2775.2789368263	12.0767139877234	3.5941560529842	1.3554401020126e-213	2.23817898251929e-212	7.04269263301243	6.44210428985382	6.36104007831084	151.088792571649	144.519165279757	162.329819550953	hypothetical protein CDV57_05393 [Aspergillus fumigatus]	GO:0001651,GO:0005730,GO:1990904,GO:0005732,GO:0008139,GO:0003723,GO:0006364	dense fibrillar component|nucleolus|ribonucleoprotein complex|small nucleolar ribonucleoprotein complex|nuclear localization sequence binding|RNA binding|rRNA processing
AFUB_003340	312.916127031608	51.7235991985443	574.108654864671	11.0995496013516	3.47242923082492	2.00630694141877e-112	1.73037391325514e-111	7.11426471261621	8.84047629652282	7.22889539387306	165.051515221074	162.199371574755	164.928145425428	conserved hypothetical protein [Aspergillus fumigatus Af293]
AFUB_003350	1366.91620774456	1434.7117809634	1299.12063452572	0.905492414409088	-0.143225539565293	0.0678339912861027	0.0824953720822108	22.0513318342177	21.7199200458559	24.3540925440095	40.0126265163469	37.5568293365584	40.4156413357329	salicylate hydroxylase, putative [Aspergillus fumigatus Af293]	GO:0016021,GO:0071949,GO:0004497	integral component of membrane|FAD binding|monooxygenase activity
AFUB_003360	9786.14737896696	14394.1511166767	5178.1436412572	0.359739424665198	-1.47497581850505	1.02334234372744e-103	8.04474387915878e-103	254.149509588259	259.899374539479	271.701356421156	177.231050414601	190.725826108899	172.718977007674	6-phosphogluconolactonase, putative [Aspergillus fumigatus A1163]	GO:0005829,GO:0005634,GO:0017057,GO:0005975,GO:0009051	cytosol|nucleus|6-phosphogluconolactonase activity|carbohydrate metabolic process|pentose-phosphate shunt, oxidative branch	afm00030	Pentose phosphate pathway
AFUB_003370	789.436622362989	994.138322852112	584.734921873866	0.588182658723288	-0.765663844737044	5.63411519453147e-18	1.30777272398614e-17	12.4611223862998	13.3237048972722	12.8589086623597	14.9909244654673	14.4025199278596	14.0746871577048	hypothetical protein AFUB_003370 [Aspergillus fumigatus A1163]
AFUB_003380	4590.93008218925	3613.03077915288	5568.82938522563	1.54131800297902	0.624164547764404	9.489734226858e-17	2.1338914235485e-16	37.8046978251201	33.5189212552055	32.4145656971055	99.9366381921948	108.470690697941	97.0755513891592	WD repeat-containing protein [Aspergillus fumigatus Z5]	GO:0080008,GO:0005829,GO:0070647	Cul4-RING E3 ubiquitin ligase complex|cytosol|protein modification by small protein conjugation or removal
AFUB_003390	358.180372719288	248.438099161646	467.922646276929	1.88345768163552	0.913383618535932	1.9560279264565e-14	4.11492174541362e-14	5.07797491520072	6.37196303127084	4.91698138311366	18.5292338248245	20.5579365343945	19.8676424708212	MYND domain protein, putative [Aspergillus fumigatus A1163]
AFUB_003400	1296.46236032142	1160.24274040394	1432.6819802389	1.23481227707584	0.304291732079586	8.54159081048931e-05	0.000126811750315969	16.6488082723946	15.9097071802178	15.8225462900296	37.7525212173046	38.9778580605364	37.4651792064314	cell cycle control protein (Cwf22), putative [Aspergillus fumigatus Af293]	GO:0071013,GO:0005737,GO:0071006,GO:0003723,GO:0000398	catalytic step 2 spliceosome|cytoplasm|U2-type catalytic step 1 spliceosome|RNA binding|mRNA splicing, via spliceosome
AFUB_003410	1086.52561495918	1240.06882489205	932.982405026312	0.752363406206533	-0.410498414777242	3.61977478347858e-07	5.99424488754105e-07	194.803812684388	186.192007618968	189.05110503991	293.803444532318	263.476529253291	262.534068273881	dolichol phosphate-mannose biosynthesis regulatory protein Dpm2, putative [Aspergillus fumigatus Af293]	GO:0005737,GO:0033185,GO:0005783,GO:0030176,GO:0097713,GO:0030234,GO:0019348,GO:0006506,GO:0097502,GO:0006487,GO:0006493	cytoplasm|dolichol-phosphate-mannose synthase complex|endoplasmic reticulum|integral component of endoplasmic reticulum membrane|dolichol-phosphate-mannose synthase regulator activity|enzyme regulator activity|dolichol metabolic process|GPI anchor biosynthetic process|mannosylation|protein N-linked glycosylation|protein O-linked glycosylation	afm00510,afm00563	N-Glycan biosynthesis|Glycosylphosphatidylinositol (GPI)-anchor biosynthesis
AFUB_003420	2114.11453404998	1976.98162275893	2251.24744534103	1.13872957615021	0.18742517859282	0.00787392142853676	0.0103924377349733	21.9272261137236	20.7088518843071	23.0768152777698	46.7854673330596	50.6874749419275	45.6351103182595	conserved hypothetical protein [Aspergillus fumigatus A1163]
AFUB_003430	452.834553404234	489.752819207945	415.916287600523	0.849237148390826	-0.235760614097415	0.0834474991114543	0.100405888714844	22.6106993945936	24.404476427462	26.723211660957	44.1507908450205	35.1510665071994	40.5067029159315	hypothetical protein CDV58_04273 [Aspergillus fumigatus]
AFUB_003440	44358.1438200916	67564.4399743824	21151.8476658008	0.313061836578839	-1.67548044567049	4.97240059071488e-188	7.127628456658e-187	4407.83402699439	4515.79488645585	4647.66395290597	2682.73628067537	2707.86932215295	2734.83255109296	hypothetical protein CDV58_04273 [Aspergillus fumigatus]
AFUB_003450	4205.2648839637	3648.066171714	4762.4635962134	1.30547620905018	0.384576166269623	5.53919401267649e-09	9.79292944350159e-09	36.8015938786776	31.7599136105346	32.2195992299892	80.9732494940888	82.9482033852205	87.4216959843638	DEAD box helicase Mph1, putative [Aspergillus fumigatus Af293]	GO:0005634,GO:0005524,GO:0003677,GO:0004386,GO:0006281	nucleus|ATP binding|DNA binding|helicase activity|DNA repair
AFUB_003460	2433.41120768622	2950.65983993153	1916.1625754409	0.649401381178987	-0.622817641864907	3.01800648725378e-20	7.4211793343347e-20	126.056810691098	131.381017782007	121.929294756318	157.909948692998	157.519975660706	155.569344501906	F-actin capping protein beta subunit [Aspergillus fumigatus A1163]	GO:0030479,GO:0005884,GO:0008290,GO:0005634,GO:0051015,GO:0030036,GO:0051016,GO:0000902	actin cortical patch|actin filament|F-actin capping protein complex|nucleus|actin filament binding|actin cytoskeleton organization|barbed-end actin filament capping|cell morphogenesis	afm04144	Endocytosis
AFUB_003470	724.86778472626	840.118658080857	609.616911371664	0.725631915810864	-0.462690182888843	2.81391125231603e-07	4.68098837754495e-07	66.9684611978414	59.8962315520932	57.1599085786963	85.1479537725394	85.7220946060171	84.2266161147577	conserved hypothetical protein [Aspergillus fumigatus A1163]
AFUB_003480	1194.70453802155	1044.64806959413	1344.76100644896	1.28728616420211	0.364332800865346	5.88426505415754e-05	8.82237032758708e-05	14.91770348629	18.0334720429527	16.1989668357893	40.9079612532141	38.4707388079843	41.6563809969854	transcription initiation factor TFIID subunit, putative [Aspergillus fumigatus Af293]	GO:0005829,GO:0005634,GO:0000124,GO:0005669,GO:0016251,GO:0006338,GO:0016573,GO:0006367	cytosol|nucleus|SAGA complex|transcription factor TFIID complex|RNA polymerase II general transcription initiation factor activity|chromatin remodeling|histone acetylation|transcription initiation from RNA polymerase II promoter	afm03022	Basal transcription factors
AFUB_003490	344.318224973309	441.292980389703	247.343469556915	0.560497176588868	-0.835220989174231	2.04067498480116e-12	4.03469193745885e-12	13.3420828685739	11.8482981153149	13.3559177606244	15.1777281419289	12.7381409184605	13.3816442792108	ribosomal protein/carboxylic ester hydrolase (Ppe1), putative [Aspergillus fumigatus Af293]	GO:0051723,GO:0006482	protein methylesterase activity|protein demethylation
AFUB_003500	3101.1827871109	3449.55323657087	2752.81233765094	0.798019960517395	-0.325503262500751	5.05122613126073e-07	8.30608627222157e-07	42.055817120191	39.166656765819	42.2060837914127	64.1620492438294	62.7415409427867	61.4080565107165	mitochondrial integral membrane protein [Aspergillus fumigatus Af293]	GO:0005737,GO:0071627,GO:0016787	cytoplasm|integral component of fungal-type vacuolar membrane|hydrolase activity
AFUB_003510	5992.3516894424	8829.77599711852	3154.92738176629	0.357305483490845	-1.48477004006201	6.61184138562397e-130	6.5179532379481e-129	395.843079860235	389.617700688774	378.425456078155	275.464106582096	258.72449539416	260.729596288697	ATP synthase delta chain, mitochondrial precursor, putative [Aspergillus fumigatus Af293]	GO:0000275,GO:0046933,GO:0015986	mitochondrial proton-transporting ATP synthase complex, catalytic core F(1)|proton-transporting ATP synthase activity, rotational mechanism|ATP synthesis coupled proton transport	afm00190	Oxidative phosphorylation
AFUB_003520	6735.31355071031	8401.27421144362	5069.35288997701	0.603402860374668	-0.728806559426003	3.86779514964262e-34	1.27053397484762e-33	1534.69164762019	1565.1661443162	1579.69201890215	1740.24659892714	1764.98535334976	1894.11388627972	60S ribosomal protein L29 [Aspergillus fischeri NRRL 181]	GO:0022625,GO:0003735,GO:0002181	cytosolic large ribosomal subunit|structural constituent of ribosome|cytoplasmic translation	afm03010	Ribosome
AFUB_003530	749.729288987426	732.031629317664	767.426948657188	1.04835217212201	0.0681234417088149	0.475046855125186	0.515807015951546	19.087761355731	17.6482387845669	18.3216491028586	35.3600310392913	39.9815532216425	35.0003316170255	conserved hypothetical protein [Aspergillus fumigatus Af293]
AFUB_003540	691.509719753541	680.154386410541	702.86505309654	1.03339045831323	0.0473854679853966	0.596033690333505	0.635210823708939	14.4465894346609	14.0321877802111	13.5414291319942	28.7746475608084	25.3237893532353	28.8872213717601	conserved hypothetical protein [Aspergillus fumigatus Af293]	GO:0005829,GO:0005846,GO:0005634,GO:0003729,GO:0000340,GO:0000184	cytosol|nuclear cap binding complex|nucleus|mRNA binding|RNA 7-methylguanosine cap binding|nuclear-transcribed mRNA catabolic process, nonsense-mediated decay
AFUB_003550	387.580365619537	426.039447636598	349.121283602475	0.819457647734694	-0.287258706858614	0.0339711733301828	0.0424876714906042	5.16723073997161	4.61435103231734	3.8788726866498	7.08836024544411	7.73184670172512	6.55561890965121	glycosyl hydrolase, putative [Aspergillus fumigatus A1163]	GO:0005576,GO:0016020,GO:0061634,GO:0030246,GO:0005975	extracellular region|membrane|alpha-D-xyloside xylohydrolase|carbohydrate binding|carbohydrate metabolic process
AFUB_003560	2753.30429718176	3587.55869737313	1919.04989699039	0.534918048419821	-0.902610213083104	7.89301312021487e-10	1.43506682661524e-09	70.7715358929342	66.8741376021194	79.094697240585	77.2743306167192	61.2705849334169	83.1579305637738	c-14 sterol reductase [Aspergillus fumigatus A1163]	GO:0030176,GO:0050613,GO:0050661,GO:0006696,GO:0016126	integral component of endoplasmic reticulum membrane|delta14-sterol reductase activity|NADP binding|ergosterol biosynthetic process|sterol biosynthetic process	afm00100	Steroid biosynthesis
AFUB_003570	42.3312244910654	10.6959627176274	73.9664862645033	6.9153650042743	2.78980540118908	1.73676100529916e-14	3.66146064804087e-14	0.293704068689505	0.7603514330972	0.671482039103627	6.36535230444828	7.97912955218558	8.56291476031938	c-14 sterol reductase [Aspergillus fumigatus Z5]
AFUB_003580	213.901624834296	88.8913995498741	338.911850118719	3.81265062576235	1.93079433500492	8.25694127778573e-35	2.74989618636526e-34	0.798106666877814	1.00613331896582	1.58667338178199	8.25581629327113	8.52136966003556	8.02488101904241	esterase, putative [Aspergillus fumigatus A1163]
AFUB_003600	26.5496385448579	47.0050552387185	6.09422185099723	0.129650349734668	-2.94730199698933	7.58710301488709e-12	1.46884645563152e-11	2.80017459088574	2.5682846566584	2.92658731922925	0.770631985658539	0.255707634119453	1.02789809319468	Glutathione-dependent formaldehyde-activating enzyme [Aspergillus fumigatus Z5]
AFUB_003610	851.949596234304	1682.2739873924	21.6252050762108	0.0128547461580446	-6.28155506814038	6.43666087741466e-234	1.16213558479036e-232	39.3738835330669	33.4350421892165	33.3305778023331	0.743109414742162	0.761034625355515	1.10131938556573	MFS transporter, putative [Aspergillus fumigatus A1163]	GO:0016021,GO:0055085	integral component of membrane|transmembrane transport
AFUB_003620	36.5400793029671	70.515859571199	2.56429903473519	0.0363648553719471	-4.78131135126104	7.71411406249761e-28	2.23335496117772e-27	3.26653532676908	2.99230766246268	3.51065881834539	0.181524494109266	0	0.496665101079763	hypothetical protein AFUB_003620 [Aspergillus fumigatus A1163]	GO:0005634,GO:0003677,GO:0000981,GO:0008270	nucleus|DNA binding|DNA-binding transcription factor activity, RNA polymerase II-specific|zinc ion binding
AFUB_003629	12.0712470286115	0.912154381680879	23.230339675542	25.4675525789112	4.67058841877428	7.20862672441262e-08	1.22521796981482e-07	0.0655348855758693	0	0.0665908356821858	1.95688004221942	2.65314823518437	1.81351110302519	hypothetical protein AFUB_003629 [Aspergillus fumigatus A1163]
AFUB_003630	67.0835836988037	17.5499390009214	116.617228396686	6.64487941471268	2.73224301900867	3.17346196335251e-21	7.96232833665793e-21	0.634960224690644	0.821903691966974	0.59142527394771	8.56257761842821	8.62505908736251	8.83774815577434	MYB family conidiophore development protein FlbD, putative [Aspergillus fumigatus Af293]	GO:0005634,GO:0003677	nucleus|DNA binding
AFUB_003640	1.17199384381879	1.40009342315471	0.943894264482875	0.67416520131641	-0.568825933871856	0.954418809045683	0.966775649360085	0	0	0.577372813926225	0.364882568967111	0.201789483995781	0.187190066505441	hypothetical protein AFUA_1G03220 [Aspergillus fumigatus Af293]
AFUB_003650	2.84363491352213	0.890913147925287	4.79635667911898	5.38364114424452	2.42858224786183	0.129300658742042	0.152542591416833	0.238110084258992	0	0	0.344032136454705	0.887873729581435	1.17662327517706	ABC multidrug transporter, putative [Aspergillus fumigatus Af293]	GO:0016021,GO:0005886,GO:0005524,GO:0042626,GO:0035690	integral component of membrane|plasma membrane|ATP binding|ATPase activity, coupled to transmembrane movement of substances|cellular response to drug
AFUB_003660	0	0	0					0	0	0	0	0	0	hypothetical protein AFUA_1G03240 [Aspergillus fumigatus Af293]
AFUB_003670	0.125891334149205	0	0.251782668298411	Inf	Inf	1	1	0	0	0	0	0.0662592335508533	0	short chain dehydrogenase/reductase, putative [Aspergillus fumigatus A1163]	GO:0005507,GO:0016491	copper ion binding|oxidoreductase activity
AFUB_003680	0.251782668298411	0	0.503565336596821	Inf	Inf	0.948940057395209	0.962808880794769	0	0	0	0	0.0714107557304103	0	tartrate MFS transporter, putative [Aspergillus fumigatus A1163]	GO:0016021,GO:0005886,GO:0055085	integral component of membrane|plasma membrane|transmembrane transport
AFUB_003690	1.39450221151834	1.40478123066774	1.38422319236893	0.98536566559261	-0.0212688921049887	1	1	0	0.0837862986956624	0.164429798140802	0.311744330768017	0	0.159929377208532	hypothetical protein BA78_7481 [Aspergillus fumigatus var. RP-2014]
AFUB_003700	10.9019551745567	16.0202003714236	5.78370997768983	0.361026069811628	-1.46982507652845	0.016552713931127	0.0213024352393016	0.810346044618303	0.493612322153664	0.387483756915217	0.413232118143878	0.609408088940546	0.141329392442621	MFS alpha-glucoside transporter, putative [Aspergillus fumigatus Af293]	GO:0005887,GO:0005352,GO:0005351,GO:0005355,GO:0005364,GO:0015574,GO:0000017,GO:0046352,GO:0008645,GO:0000023,GO:0015768,GO:0015771	integral component of plasma membrane|alpha-glucoside:proton symporter activity|carbohydrate:proton symporter activity|glucose transmembrane transporter activity|maltose:proton symporter activity|trehalose transmembrane transporter activity|alpha-glucoside transport|disaccharide catabolic process|hexose transmembrane transport|maltose metabolic process|maltose transport|trehalose transport
AFUB_003710	3.1580601544622	4.63387122469725	1.68224908422716	0.363033196792616	-1.46182661647823	0.255425193007816	0.289622906909483	0.284918049540674	0.295042350962503	0.868526626077056	0.274441590334237	0.455319861323813	0.28158505730733	Myo-inositol transporter 1 [Aspergillus fumigatus Af293]	GO:0005887,GO:0016020,GO:0005886,GO:0005351,GO:0005355,GO:0005365,GO:0008645,GO:0015798,GO:0007124,GO:0055085	integral component of plasma membrane|membrane|plasma membrane|carbohydrate:proton symporter activity|glucose transmembrane transporter activity|myo-inositol transmembrane transporter activity|hexose transmembrane transport|myo-inositol transport|pseudohyphal growth|transmembrane transport
AFUB_003720	17.118589123297	29.2074241790635	5.02975406753052	0.172208067260376	-2.5377753660671	0.000357339882803065	0.000513806383411992	0.44820721742869	0.899259333563865	0.455429087959734	0.161897475978685	0.238755960895848	0.193796774735045	carboxylesterase, putative [Aspergillus fumigatus Af293]	GO:0005576,GO:0004806,GO:0016042	extracellular region|triglyceride lipase activity|lipid catabolic process
AFUB_003730	0.11739474157373	0	0.23478948314746	Inf	Inf	1	1	0	0	0	0	0	0.222604403411876	hypothetical protein AFUA_1G03310 [Aspergillus fumigatus Af293]
AFUB_003740	7.02299116528632	6.49817245186675	7.54780987870588	1.1615280964939	0.216024052280307	0.835274913453377	0.86218133551209	0.146636708781197	0.303694619319175	0.248332393086548	0.517897839824287	0.312448233283789	0.72460670905332	hypothetical protein AFUB_003740 [Aspergillus fumigatus A1163]
AFUB_003750	0	0	0					0	0	0	0	0	0	conserved hypothetical protein [Aspergillus fumigatus A1163]
AFUB_003760	1273.2498359753	2539.59912253925	6.90054941134531	0.00271718057787236	-8.52367383756227	7.31586849032645e-275	1.62067037253119e-273	26.7189911570622	27.6526874065399	30.7169356739012	0.146396653810513	0.145730034642546	0.150207226618348	conserved hypothetical protein [Aspergillus fumigatus A1163]	GO:0005576,GO:0051118,GO:0008152	extracellular region|glucan endo-1,3-alpha-glucosidase activity|metabolic process
AFUB_003770	205.44470169209	407.143076364657	3.74632701952263	0.0092015000057799	-6.7639152197423	8.88732193979934e-177	1.18233764753768e-175	17.563819118459	17.0743863750558	19.000187319933	0.575442044249208	0.19094058700676	0.177126084435256	conserved hypothetical protein [Aspergillus fumigatus Af293]
AFUB_003780	698.689141254371	468.216016344233	929.16226616451	1.98447347747581	0.988756280821083	6.17316502661485e-26	1.72198813900309e-25	8.56322504858025	9.31616524243299	8.44223816815267	34.2944980875694	33.7229104630013	31.8623825739842	conserved hypothetical protein [Aspergillus fumigatus Af293]
AFUB_003790	3746.8437847985	3104.45796187371	4389.2296077233	1.4138473323292	0.499626345902174	3.73393489326462e-15	8.02641303484574e-15	18.2942013621662	17.9417145620504	16.8260890184845	46.4262202481518	49.451926221018	47.5121790735762	hypothetical protein CDV58_07352 [Aspergillus fumigatus]	GO:0016757,GO:0007275,GO:0006493	transferase activity, transferring glycosyl groups|multicellular organism development|protein O-linked glycosylation
AFUB_003800	10418.1769173411	12118.5971298288	8717.75670485338	0.719370122750876	-0.475193852920656	3.33595208580854e-16	7.38343414052549e-16	380.049919888729	398.488222514743	389.726649400202	562.90153235657	512.840212441277	531.288606450096	hypothetical protein BP01DRAFT_378638 [Aspergillus saccharolyticus JOP 1030-1]	GO:0022625,GO:0019843,GO:0003735,GO:0000027,GO:0006412	cytosolic large ribosomal subunit|rRNA binding|structural constituent of ribosome|ribosomal large subunit assembly|translation	afm03010	Ribosome
AFUB_003810	3588.89610242899	4090.5312505155	3087.26095434248	0.75473349676852	-0.405960789210762	2.14118778405661e-10	3.95945022983119e-10	53.8732717891937	53.9248861970105	56.1260084235261	82.0301625359187	75.2627847517286	79.280978893925	protein transport protein Sec23 [Aspergillus fumigatus Z5]	GO:0030127,GO:0005783,GO:0005789,GO:0000139,GO:0005096,GO:0008270,GO:0090110,GO:0007030,GO:0006886,GO:0016236,GO:0008360,GO:0003400	COPII vesicle coat|endoplasmic reticulum|endoplasmic reticulum membrane|Golgi membrane|GTPase activator activity|zinc ion binding|cargo loading into COPII-coated vesicle|Golgi organization|intracellular protein transport|macroautophagy|regulation of cell shape|regulation of COPII vesicle coating	afm04141	Protein processing in endoplasmic reticulum
AFUB_003820	702.427967513992	469.818220020001	935.037715007983	1.99021169287172	0.992921894092019	3.81235286078569e-26	1.06706912270373e-25	9.56400587917613	9.20412523239107	8.18645029309117	36.2986089918426	33.7798113333477	32.4146258198985	DNA primase large subunit [Aspergillus fumigatus Af293]	GO:0005658,GO:0051539,GO:0003896,GO:0046872,GO:0003697	alpha DNA polymerase:primase complex|4 iron, 4 sulfur cluster binding|DNA primase activity|metal ion binding|single-stranded DNA binding	afm03030	DNA replication
AFUB_003830	531.51675346766	392.656693095339	670.376813839981	1.70728482572233	0.771703762746829	4.85497910172382e-14	1.00886138247878e-13	19.7592965082663	18.9302979375619	19.531342716257	64.0251204482775	62.365969231083	63.6325458333657	adenylate kinase 2 [Aspergillus fumigatus Af293]	GO:0005759,GO:0004017,GO:0005524,GO:0005525,GO:0046899,GO:0006172,GO:0046033,GO:0046039,GO:0046041	mitochondrial matrix|adenylate kinase activity|ATP binding|GTP binding|nucleoside triphosphate adenylate kinase activity|ADP biosynthetic process|AMP metabolic process|GTP metabolic process|ITP metabolic process	afm00230,afm00730	Purine metabolism|Thiamine metabolism
AFUB_003840	446.494640578447	493.138437648469	399.850843508425	0.810828791637321	-0.302530776661118	0.00409457883663682	0.00551500999748132	21.8868865328972	19.7007824347235	19.5023706037303	30.1095690243972	35.1562123228204	29.3957734067804	staphylococcal nuclease domain protein, putative [Aspergillus fumigatus Af293]	GO:0005737,GO:0016021,GO:0005739,GO:0005634,GO:0004519,GO:0046872,GO:0004518,GO:0006401	cytoplasm|integral component of membrane|mitochondrion|nucleus|endonuclease activity|metal ion binding|nuclease activity|RNA catabolic process
AFUB_003850	386.425912062849	281.112904843329	491.738919282368	1.74925772104424	0.80674285957472	3.14372561567657e-12	6.16856033426346e-12	6.54619795261506	6.46055704767402	6.058333546004	21.1959319964472	22.199571800475	20.3504480414766	peroxisomal carrier protein, putative [Aspergillus fumigatus Af293]	GO:0005779,GO:0015217,GO:0005347,GO:0015866,GO:0015867,GO:0006635,GO:0007031	integral component of peroxisomal membrane|ADP transmembrane transporter activity|ATP transmembrane transporter activity|ADP transport|ATP transport|fatty acid beta-oxidation|peroxisome organization
AFUB_003860	875.646787819052	921.223027802128	830.070547835976	0.90105275572233	-0.150316518048496	0.0798141336907399	0.0962338221530472	10.4528041014903	10.5997322528897	10.4166709966201	18.2276301965534	18.527386775843	17.4624157922065	hypothetical protein CDV58_07345 [Aspergillus fumigatus]	GO:0005622,GO:0004198	intracellular|calcium-dependent cysteine-type endopeptidase activity
AFUB_003870	733.64517919729	811.401025883098	655.889332511481	0.808341758993508	-0.306962715572155	0.000695992507625478	0.000983951547421764	17.3110914092755	17.8013037264982	18.8464515619344	28.6721113481973	28.9817407991238	25.7821010779146	hypothetical protein Y699_06929 [Aspergillus fumigatus Z5]	GO:0010008,GO:0005771,GO:0032511,GO:0006869,GO:0015031	endosome membrane|multivesicular body|late endosome to vacuole transport via multivesicular body sorting pathway|lipid transport|protein transport	afm04144	Endocytosis
AFUB_003880	0.11739474157373	0	0.23478948314746	Inf	Inf	1	1	0	0	0	0	0	0.156883103356941	hypothetical protein Y699_06928 [Aspergillus fumigatus Z5]
AFUB_003890	3.41865650131727	0	6.83731300263455	Inf	Inf	0.00295695809572469	0.00402000145192485	0	0	0	0.856257761842821	0.473532655776765	0.805333263898964	conserved hypothetical protein [Aspergillus fumigatus Af293]
AFUB_003900	671.677786635001	849.589779322909	493.765793947093	0.581181419508843	-0.782939514440595	4.26000553637659e-17	9.64075633094592e-17	21.3188968007831	21.4117018564045	20.5981652535842	23.5290086837468	22.8207545089715	24.0078849079708	epimerase/dehydratase family protein, putative [Aspergillus fumigatus Af293]
AFUB_003910	3733.54832451486	4045.95031898576	3421.14633004396	0.84557299529609	-0.241998792166911	0.000119443602888481	0.000176031549899035	51.6215035523648	48.3935906558452	48.9439531581051	79.1492018970701	80.9662630278966	80.6322616803016	topoisomerase I [Aspergillus fumigatus Af293]
AFUB_003920	10762.4709148148	14667.1441951857	6857.79763444395	0.467561888202814	-1.09677075685194	8.10650526740796e-79	5.0228742253996e-78	446.592730552933	471.157859938564	454.262630348157	407.171808792338	409.190050640686	410.351109658441	ATP synthase gamma chain, mitochondrial precursor, putative [Aspergillus fumigatus Af293]	GO:0000275,GO:0046933,GO:0006754,GO:0015986	mitochondrial proton-transporting ATP synthase complex, catalytic core F(1)|proton-transporting ATP synthase activity, rotational mechanism|ATP biosynthetic process|ATP synthesis coupled proton transport	afm00190	Oxidative phosphorylation
AFUB_003930	33.0051427859827	6.93425341080332	59.076032161162	8.51945100089992	3.09076046521657	3.61573715485704e-13	7.29660939049758e-13	0.117585226794564	0.121763509921033	0.209089743314847	2.66164780467014	2.19228081378132	2.46945625654444	DnaJ domain protein [Aspergillus fumigatus Af293]	GO:0031307,GO:0001671,GO:0031072,GO:0046872,GO:0051082,GO:0006457,GO:0030150	integral component of mitochondrial outer membrane|ATPase activator activity|heat shock protein binding|metal ion binding|unfolded protein binding|protein folding|protein import into mitochondrial matrix
AFUB_003940	328.649373681657	419.246018116761	238.052729246552	0.567811544915505	-0.816515912216358	1.60273365706606e-11	3.07507753821666e-11	7.16040813727111	7.24125494129523	7.73812300043653	8.6733006048734	7.65408387570202	7.7156733159599	MFS sugar transporter, putative [Aspergillus fumigatus Af293]	GO:0016021,GO:0005886,GO:0022857	integral component of membrane|plasma membrane|transmembrane transporter activity
AFUB_003950	924.310791125109	488.905976996436	1359.71560525378	2.78113925627809	1.47567598463855	3.521746942218e-63	1.79603628331014e-62	5.73054721448457	5.9341769508421	5.98925040772194	31.0372410726916	31.7122679838713	31.1493096915734	dual specificity phosphatase catalytic domain protein [Aspergillus fumigatus Af293]	GO:0005783,GO:0005789,GO:0016021,GO:0005811,GO:0016788,GO:0044255	endoplasmic reticulum|endoplasmic reticulum membrane|integral component of membrane|lipid droplet|hydrolase activity, acting on ester bonds|cellular lipid metabolic process
AFUB_003960	1013.13970932517	1064.51069118897	961.768727461379	0.903484328924082	-0.146428517349879	0.074226948154125	0.0898819868447812	18.8203616414303	16.8380315861223	18.514279531435	33.1019850850791	30.9609104964744	29.4959048705363	dihydroxy acid dehydratase, putative [Aspergillus fumigatus Z5]	GO:0005622,GO:0005739,GO:0051539,GO:0004160,GO:0046872,GO:0009082,GO:0009097,GO:0006551,GO:0009099	intracellular|mitochondrion|4 iron, 4 sulfur cluster binding|dihydroxy-acid dehydratase activity|metal ion binding|branched-chain amino acid biosynthetic process|isoleucine biosynthetic process|leucine metabolic process|valine biosynthetic process	afm00290,afm00770	Valine, leucine and isoleucine biosynthesis|Pantothenate and CoA biosynthesis
AFUB_003970	361.196319780872	372.996324342302	349.396315219442	0.936728574565785	-0.094297020167176	0.403939169382967	0.444621743164056	8.10652705801971	6.79561647526991	6.30207032308151	12.6422514373988	12.6669376139976	12.6152424438952	peroxisome biosynthesis protein (Peroxin-2), putative [Aspergillus fumigatus Af293]	GO:0016021,GO:0005778,GO:0046872	integral component of membrane|peroxisomal membrane|metal ion binding	afm04146	Peroxisome
AFUB_003980	75.3338134792575	10.0193425760567	140.648284382458	14.0376759567605	3.81123220124288	5.42002960760932e-18	1.25956275039634e-17	0.482583912418001	0.230645579482937	0.113159927896454	8.61740481364643	7.8306903544376	5.57651298346721	acid phosphatase PHOa [Aspergillus fumigatus Af293]	GO:0031225,GO:0005886,GO:0003993,GO:0071555,GO:0009395	anchored component of membrane|plasma membrane|acid phosphatase activity|cell wall organization|phospholipid catabolic process	afm00730,afm00740	Thiamine metabolism|Riboflavin metabolism
AFUB_003990	103.07823753632	41.4402784022882	164.716196670353	3.97478499230491	1.99087682293162	2.08797104673612e-15	4.52776475554877e-15	2.70744461289412	2.19035247859219	2.8370400196984	20.2111603683712	22.4447267680992	16.1382542615655	conserved hypothetical protein [Aspergillus fumigatus Af293]
AFUB_004000	543.203109878031	452.200795980216	634.205423775847	1.40248630567115	0.487986683962927	1.13447108535488e-06	1.83729521265458e-06	4.57856392522273	5.01047874608983	4.8137749570094	13.3836649733448	12.6025751217885	12.6471708018165	importin 11, putative [Aspergillus fumigatus Af293]	GO:0005737,GO:0005829,GO:0005635,GO:0005634,GO:0008139,GO:0008565,GO:0008536,GO:0006606	cytoplasm|cytosol|nuclear envelope|nucleus|nuclear localization sequence binding|protein transporter activity|Ran GTPase binding|protein import into nucleus
AFUB_004010	258.853473828828	122.289119048471	395.417828609185	3.23346698124839	1.69308187828979	1.38813796811989e-32	4.41855475935613e-32	3.35752349027067	3.51822083971474	3.89899722785671	21.6374488379346	23.421129557304	21.608108012724	RecName: Full=Probable glucan 1,3-beta-glucosidase A; AltName: Full=Exo-1,3-beta-glucanase 1; AltName: Full=Exo-1,3-beta-glucanase A; Flags: Precursor [Aspergillus fumigatus A1163]	GO:0005576,GO:0004338,GO:0046872,GO:0071555,GO:0000272	extracellular region|glucan exo-1,3-beta-glucosidase activity|metal ion binding|cell wall organization|polysaccharide catabolic process	afm00500	Starch and sucrose metabolism
AFUB_004020	54746.9204539476	105154.036446025	4339.80446186973	0.0412709260485432	-4.5987303794731	0	0	4557.94025353476	4464.7231631777	4638.50301700572	379.302521798659	253.436183305966	444.763598016928	conserved hypothetical protein [Aspergillus fumigatus Af293]
AFUB_004030	615.909851512751	291.836969470918	939.982733554584	3.22091726506999	1.68747160303485	9.55801495690304e-62	4.77319713501268e-61	4.6335696601661	4.10400885306695	3.96693371839532	25.9624882786677	26.4681600774276	25.7418819216772	vanillin dehydrogenase, putative [Aspergillus fumigatus Af293]	GO:0009507,GO:0009570,GO:0005759,GO:0005739,GO:0005507,GO:0051287,GO:0004777,GO:0009013,GO:0009450,GO:0006540,GO:0072593,GO:0009408,GO:0009416	chloroplast|chloroplast stroma|mitochondrial matrix|mitochondrion|copper ion binding|NAD binding|succinate-semialdehyde dehydrogenase (NAD+) activity|succinate-semialdehyde dehydrogenase [NAD(P)+] activity|gamma-aminobutyric acid catabolic process|glutamate decarboxylation to succinate|reactive oxygen species metabolic process|response to heat|response to light stimulus
AFUB_004040	15098.239965019	24588.4300321218	5608.04989791613	0.228076778004528	-2.13240853102202	1.79428067751986e-229	3.16422520912178e-228	1162.55588509383	1230.8220630791	1207.60322718953	511.835752758933	561.376736591927	497.660080236441	GPI anchored serine-threonine rich protein [Aspergillus fumigatus A1163]
AFUB_004050	408.237263258577	159.312334171237	657.162192345918	4.12499255481102	2.04439151544405	6.05684524755756e-64	3.11956010712761e-63	19.4151299472716	22.3810697658699	22.5196546618551	169.369667177701	161.768642158903	176.493491276559	conserved hypothetical protein [Aspergillus fumigatus Af293]
AFUB_004060	2368.24372516212	4335.88889844918	400.598551875064	0.0923913322636903	-3.43609867889906	0	0	50.5789693377017	50.2725833085557	52.125350625401	9.13677158300371	8.40156907262279	9.48525480948875	hypothetical protein CDV58_09380 [Aspergillus fumigatus]
AFUB_004070	3386.6201954831	5413.74172569441	1359.49866527179	0.251119971021042	-1.99355132734004	6.76510217100539e-189	9.76433048342183e-188	133.501146763008	133.466934936206	141.104706344797	67.5224796046507	61.7930985276703	66.6452934523732	hypothetical protein CDV58_00442 [Aspergillus fumigatus]	GO:0000932,GO:0016787,GO:0004835,GO:0006464	P-body|hydrolase activity|tubulin-tyrosine ligase activity|cellular protein modification process
AFUB_004080	6.2484530464284	11.546883401745	0.950022691111832	0.0822752476194801	-3.60339772641528	0.000195754817991002	0.000285550606060269	1.37263460337536	1.21835135515104	2.3910027117886	0.188880388641799	0.208911465783867	0.387593549470089	hypothetical protein AFUB_004080 [Aspergillus fumigatus A1163]
AFUB_004090	2199.68605472681	2995.88916781114	1403.48294164248	0.468469580491153	-1.0939727236291	2.26143795451745e-56	1.06158358836348e-55	57.7860079549932	57.3595505256951	56.8921109851469	49.6688561813367	51.4698690922377	52.9425348324852	conserved hypothetical protein [Aspergillus fumigatus A1163]	GO:0005794	Golgi apparatus
AFUB_004100	390.611334865975	661.545802195459	119.676867536491	0.180904885405246	-2.46669672587375	2.85117196956817e-93	2.04711240174821e-92	22.9367981524528	22.0320359510932	20.5698135000934	8.3444778518906	5.78632251055764	8.51731606016857	conserved hypothetical protein [Aspergillus fumigatus A1163]
AFUB_004110	198.330878678403	149.789989116669	246.871768240136	1.64811927483252	0.720820654525134	0.000150984194127574	0.000221587343413671	1.93783708711816	1.88127782780676	1.89873744759683	6.93302132426367	6.19361051500406	4.89051860949025	conserved hypothetical protein [Aspergillus fumigatus Af293]
AFUB_004120	1486.79373321443	1769.30465179942	1204.28281462945	0.680653166996799	-0.555008247776608	1.0702945715848e-13	2.20040956969405e-13	47.8585144524167	50.4552390587852	48.5149562654397	64.5455025610354	62.411710923625	64.1432327212775	C2H2 finger domain protein, putative [Aspergillus fumigatus A1163]	GO:0005634,GO:0003677,GO:0003700,GO:0046872,GO:0030154,GO:0009908,GO:0009910,GO:0006355	nucleus|DNA binding|DNA-binding transcription factor activity|metal ion binding|cell differentiation|flower development|negative regulation of flower development|regulation of transcription, DNA-templated
AFUB_004130	7701.46609128214	12479.3771670601	2923.55501550418	0.234270907623582	-2.09375028722126	1.34598933289616e-257	2.73019811598567e-256	1011.3157094623	944.571509229204	967.524831408024	428.776528113887	414.529582027511	465.643040339496	UPF0136 domain protein [Aspergillus fumigatus A1163]	GO:0005783,GO:0016021,GO:0005739	endoplasmic reticulum|integral component of membrane|mitochondrion
AFUB_004140	349.360998385522	189.194130817827	509.527865953217	2.693148374903	1.42929371511251	1.07588755389724e-30	3.28871302521519e-30	5.30499026435087	4.1572419000136	5.49973473222342	25.0662554474955	26.9608108853545	25.0102031222581	MFS transporter, putative [Aspergillus fumigatus A1163]	GO:0016021,GO:0055085	integral component of membrane|transmembrane transport
AFUB_004150	1328.98727248503	1061.53879354429	1596.43575142577	1.50388828098836	0.588697397832997	1.65295809907804e-14	3.48776989313169e-14	12.6566063139189	14.0028141813889	13.8633450169322	40.7930626064921	38.8106577639752	36.9780753814474	glutamate carboxypeptidase, putative [Aspergillus fumigatus Af293]	GO:0005576,GO:0004180,GO:0046872,GO:0008237	extracellular region|carboxypeptidase activity|metal ion binding|metallopeptidase activity
AFUB_004160	516.599867616125	288.606291007984	744.593444224267	2.57996262529035	1.36735016615286	5.10303024946882e-38	1.80630779889636e-37	5.38495113631873	5.17799325939194	5.75833153089088	27.4167148743903	25.0243795783567	28.0796619146869	conserved hypothetical protein [Aspergillus fumigatus Af293]
AFUB_004170	1789.49963745991	2043.64065840789	1535.35861651193	0.7512860004009	-0.412565875811698	7.14630760419943e-09	1.25778075990355e-08	19.3783708711816	18.2240790938559	18.1334449360438	26.3678609774108	26.3992114850832	27.2618320089466	DUF726 domain protein [Aspergillus fumigatus Af293]	GO:0005737,GO:0005794,GO:0000139,GO:0016021,GO:0016787	cytoplasm|Golgi apparatus|Golgi membrane|integral component of membrane|hydrolase activity
AFUB_004185	234.544161274388	233.907620020795	235.180702527981	1.00544267222706	0.00783082520215888	0.95310804950665	0.966012292254495	3.10659250556653	3.44814283270519	3.04323587340281	6.55811260116781	6.08431328083706	5.80957742118672	C6 zinc finger domain-containing protein [Aspergillus fumigatus Z5]
AFUB_004200	1018.29906198789	1059.17895858895	977.419165386839	0.922808329471509	-0.115897068724068	0.15028180814926	0.175676279465837	29.200970219827	25.6514336521259	27.9790528171648	47.5500689237396	49.7234458621722	48.8227778278287	hypothetical protein CDV58_00430 [Aspergillus fumigatus]	GO:0016021,GO:0016020,GO:0008047,GO:0071470,GO:0006487,GO:0006493	integral component of membrane|membrane|enzyme activator activity|cellular response to osmotic stress|protein N-linked glycosylation|protein O-linked glycosylation
AFUB_004210	11592.1204474432	22669.8742743953	514.366620491182	0.0226894341920607	-5.46183555689871	0	0	281.483912376933	270.348067400062	265.078609346011	11.6714756155829	12.7700715384606	10.9907834476206	C6 transcription factor, putative [Aspergillus fumigatus A1163]	GO:0005634,GO:0003677,GO:0000981,GO:0008270,GO:0006351	nucleus|DNA binding|DNA-binding transcription factor activity, RNA polymerase II-specific|zinc ion binding|transcription, DNA-templated
AFUB_004220	643.261113033219	536.853828400734	749.668397665704	1.39641063918448	0.481723253868254	3.67992908790485e-07	6.0877229314593e-07	32.1949898137552	36.4276367897573	35.209612301887	92.1040421455929	94.7688380837447	90.5132936315151	oligosaccharyl transferase subunit Dad1, putative [Aspergillus fumigatus A1163]	GO:0005829,GO:0016021,GO:0005634,GO:0008250,GO:0004579,GO:0006487	cytosol|integral component of membrane|nucleus|oligosaccharyltransferase complex|dolichyl-diphosphooligosaccharide-protein glycotransferase activity|protein N-linked glycosylation	afm00510,afm00513,afm04141	N-Glycan biosynthesis|Various types of N-glycan biosynthesis|Protein processing in endoplasmic reticulum
AFUB_004230	349.651159184367	147.239692132903	552.062626235832	3.74941442921195	1.9066652979985	2.6018790834332e-50	1.12595803355946e-49	2.18354225739687	1.79006317191497	1.94138457084364	14.6000828796753	14.2098568511614	13.559427175512	mRNA splicing factor RNA helicase (Prp16), putative [Aspergillus fumigatus Af293]	GO:0000790,GO:0005634,GO:0005684,GO:0005524,GO:0034459,GO:0004004,GO:0003723,GO:0000350,GO:0000398	nuclear chromatin|nucleus|U2-type spliceosomal complex|ATP binding|ATP-dependent 3'-5' RNA helicase activity|ATP-dependent RNA helicase activity|RNA binding|generation of catalytic spliceosome for second transesterification step|mRNA splicing, via spliceosome	afm03040	Spliceosome
AFUB_004240	739.762859745705	764.356640179561	715.169079311849	0.935648415566642	-0.0959615783331016	0.284573414926612	0.319950356335144	32.6694235476295	29.6923803535326	28.7514202978035	56.1225642903323	53.3874830055014	53.3673623730415	prefoldin subunit 2, putative [Aspergillus fumigatus Af293]	GO:0005737,GO:0016272,GO:0044183,GO:0051082,GO:0006457,GO:0007021	cytoplasm|prefoldin complex|protein binding involved in protein folding|unfolded protein binding|protein folding|tubulin complex assembly
AFUB_004250	1872.60661598566	1637.04682958762	2108.16640238369	1.28778625283111	0.364893154344618	2.56991386091977e-07	4.2815972352454e-07	90.5562414197478	92.926486173016	85.2862127999595	214.590045113622	212.614048458697	234.36864862433	CCAAT-binding factor complex subunit HapC [Aspergillus fumigatus Af293]	GO:0005634,GO:0003700,GO:0046982,GO:0043565,GO:0045893	nucleus|DNA-binding transcription factor activity|protein heterodimerization activity|sequence-specific DNA binding|positive regulation of transcription, DNA-templated
AFUB_004260	1.15918807590469	1.85492561214343	0.463450539665962	0.249848585103329	-2.00087404679631	0.463954682249853	0.504954882379226	0.136620540148602	0.282950451332893	0.138821878758218	0.131596992086499	0	0.135022343053105	conserved hypothetical protein [Aspergillus fumigatus A1163]	GO:0005634,GO:0003677,GO:0000981,GO:0008270,GO:0006351	nucleus|DNA binding|DNA-binding transcription factor activity, RNA polymerase II-specific|zinc ion binding|transcription, DNA-templated
AFUB_004270	294.187016715615	162.194386613961	426.17964681727	2.62758567490761	1.39373780538602	3.85988640364192e-22	9.91163328134984e-22	3.57778460892875	3.61599987204245	3.05376348064014	16.9830174286513	19.058537412309	15.416661001032	Cut9 interacting protein Scn1, putative [Aspergillus fumigatus Af293]	GO:0005829,GO:0005634,GO:0016788	cytosol|nucleus|hydrolase activity, acting on ester bonds
AFUB_004280	787.660764816827	1010.5943369177	564.727192715959	0.558807003053641	-0.839577993954856	3.82793513257732e-21	9.58004177124834e-21	28.9642242200337	32.3624578711996	29.7214920423722	35.1002722226009	30.9885340912736	31.2093555979562	conserved hypothetical protein [Aspergillus fumigatus Af293]
AFUB_004290	2616.22082656143	2575.46002894686	2656.98162417601	1.03165321702254	0.0449581004521231	0.501726575690549	0.542386290509643	54.6281879174294	53.8282370828004	56.7793597723097	105.911463997574	110.945478251363	109.12821524609	alpha/beta hydrolase, putative [Aspergillus fumigatus A1163]	GO:0005737,GO:0005783,GO:0005794,GO:0005743,GO:0052689,GO:0004623,GO:0035965,GO:0032048,GO:0055088,GO:0007006	cytoplasm|endoplasmic reticulum|Golgi apparatus|mitochondrial inner membrane|carboxylic ester hydrolase activity|phospholipase A2 activity|cardiolipin acyl-chain remodeling|cardiolipin metabolic process|lipid homeostasis|mitochondrial membrane organization	afm00564	Glycerophospholipid metabolism
AFUB_004300	25.5513297796704	23.9372174764972	27.1654420828436	1.13486214968453	0.182517065758798	0.670080428734513	0.707016254571854	6.06098396295615	6.27635546592962	3.69518600912784	14.0114906483371	8.71730570861772	11.9801642563482	conserved hypothetical protein [Aspergillus fumigatus A1163]
AFUB_004310	1167.90291183315	1384.81198093378	950.99384273251	0.686731380018283	-0.542182206178093	4.59732398882256e-10	8.42700258122217e-10	33.5134855772218	37.0278150457942	38.1789829379706	48.4389406939929	47.8465287607773	46.5671288521997	Spo7-like protein [Aspergillus fumigatus Af293]	GO:0005783,GO:0005789,GO:0016021,GO:0071595,GO:0031965,GO:0019888,GO:0030437,GO:0006998,GO:0071071	endoplasmic reticulum|endoplasmic reticulum membrane|integral component of membrane|Nem1-Spo7 phosphatase complex|nuclear membrane|protein phosphatase regulator activity|ascospore formation|nuclear envelope organization|regulation of phospholipid biosynthetic process
AFUB_004320	1398.66813285697	797.369082862407	1999.96718285153	2.50820758646927	1.3266567546696	9.34924008436656e-65	4.85845064584531e-64	12.1134839058074	9.7606815826537	10.9810748843483	52.820940039772	51.6020678222581	53.0152453527705	DNA replication licensing factor Mcm3, putative [Aspergillus fumigatus A1163]	GO:0005829,GO:0031261,GO:0042555,GO:0000790,GO:0005656,GO:0043596,GO:0005634,GO:0005524,GO:0003688,GO:0004386,GO:0032508,GO:1902975,GO:0051097	cytosol|DNA replication preinitiation complex|MCM complex|nuclear chromatin|nuclear pre-replicative complex|nuclear replication fork|nucleus|ATP binding|DNA replication origin binding|helicase activity|DNA duplex unwinding|mitotic DNA replication initiation|negative regulation of helicase activity	afm03030,afm04111,afm04113	DNA replication|Cell cycle - yeast|Meiosis - yeast
AFUB_004330	1566.13171442349	1783.77342770315	1348.49000114384	0.755976056264169	-0.403587553636755	4.13186720429059e-08	7.08381685215593e-08	16.4876535196002	16.5274939169377	17.5766065474043	24.2556813901656	24.8960889915041	23.9973043283024	translation regulator (Cya5), putative [Aspergillus fumigatus A1163]
AFUB_004340	2844.18299505748	3904.7066943064	1783.65929580856	0.456797254044556	-1.13037411666517	5.98645807693027e-65	3.12080929256365e-64	75.4039801604711	71.4141574208769	75.1007053465131	69.2814433268496	60.1887817302036	64.312373266401	signal recognition particle, putative [Aspergillus fumigatus Af293]	GO:0005829,GO:0005786,GO:0008312,GO:0030942,GO:0005047,GO:0006617	cytosol|signal recognition particle, endoplasmic reticulum targeting|7S RNA binding|endoplasmic reticulum signal peptide binding|signal recognition particle binding|SRP-dependent cotranslational protein targeting to membrane, signal sequence recognition	afm03060	Protein export
AFUB_004350	12422.1438878604	13122.962188609	11721.3255871118	0.893192056690228	-0.162957673803749	0.0130431280614984	0.0169272191193063	216.944393942231	207.028528380796	213.504381845099	382.028675629328	332.817766850763	373.51960271836	cytochrome P450 sterol C-22 desaturase, putative [Aspergillus fumigatus Z5]	GO:0000249,GO:0020037,GO:0005506,GO:0004497,GO:0006696,GO:0055114,GO:0016125	C-22 sterol desaturase activity|heme binding|iron ion binding|monooxygenase activity|ergosterol biosynthetic process|oxidation-reduction process|sterol metabolic process	afm00100	Steroid biosynthesis
AFUB_004360	1206.54118134262	1746.87805471713	666.204307968123	0.381368525507066	-1.39074231250726	1.3478242670031e-68	7.39390741464472e-68	96.5245368233895	94.4312548490588	94.5420183372412	67.9297824395305	66.84702657382	73.3585391297056	Rhodanese domain protein [Aspergillus fumigatus Af293]	GO:0005739,GO:0004792	mitochondrion|thiosulfate sulfurtransferase activity
AFUB_004370	4295.40686573958	4553.99941492935	4036.81431654981	0.886432770130787	-0.173916878176166	0.0054153556385478	0.00723368236921466	48.2645035446696	50.068814131764	46.0345317365592	82.4194230351401	80.5362705401367	81.681999227119	mitochondrial translation initiation factor IF 2 [Aspergillus fumigatus var. RP-2014]	GO:0005737,GO:0005525,GO:0003924,GO:0046872,GO:0003743	cytoplasm|GTP binding|GTPase activity|metal ion binding|translation initiation factor activity	afm03013	RNA transport
AFUB_004380	1791.48608698095	2965.86512074129	617.107053220603	0.208069830588373	-2.26486030048156	3.1844448270622e-97	2.36565614959904e-96	21.7128555970125	23.2631300639066	24.2797436990353	9.10034594375419	9.14015320009696	9.32675200247317	conserved hypothetical protein [Aspergillus fumigatus A1163]
AFUB_004390	539.520444227947	588.659268260575	490.381620195319	0.833048329714307	-0.263527898196235	0.00851662407439238	0.0112076999232893	12.5436392387637	12.6934806187379	11.8747441821901	19.9813864852893	19.9999899543429	19.1177749750768	TBC domain protein, putative [Aspergillus fumigatus Af293]	GO:0005829,GO:0005783,GO:0005789,GO:0016021,GO:0005634,GO:0005096,GO:0017137,GO:0006888,GO:0035023,GO:0000920,GO:0016192	cytosol|endoplasmic reticulum|endoplasmic reticulum membrane|integral component of membrane|nucleus|GTPase activator activity|Rab GTPase binding|ER to Golgi vesicle-mediated transport|regulation of Rho protein signal transduction|septum digestion after cytokinesis|vesicle-mediated transport
AFUB_004400	1065.14977422275	1075.55034978964	1054.74919865586	0.980659993148763	-0.0281750718210817	0.746283689363187	0.779328878150667	42.4463764351077	42.2342215476663	42.4768166644117	79.1384535111562	75.9974234130476	83.264067653044	Yip1 domain family [Aspergillus fumigatus Af293]	GO:0005783,GO:0005794,GO:0016021,GO:0017137,GO:0016192	endoplasmic reticulum|Golgi apparatus|integral component of membrane|Rab GTPase binding|vesicle-mediated transport
AFUB_004410	14882.3759386105	17623.740958555	12141.010918666	0.688900894947194	-0.537631642657546	1.04008744253706e-19	2.52292864383128e-19	1439.71680596989	1560.03643071424	1529.94913031774	1996.74968894771	1954.93652095112	2016.69938111431	ubiquitin UbiA, putative [Aspergillus fumigatus Af293]	GO:0005737,GO:0022625,GO:0005634,GO:0031386,GO:0003735,GO:0031625,GO:0002181,GO:0019941,GO:0016567,GO:0042254	cytoplasm|cytosolic large ribosomal subunit|nucleus|protein tag|structural constituent of ribosome|ubiquitin protein ligase binding|cytoplasmic translation|modification-dependent protein catabolic process|protein ubiquitination|ribosome biogenesis	afm03010,afm04120	Ribosome|Ubiquitin mediated proteolysis
AFUB_004420	902.8603610247	539.266033826897	1266.4546882225	2.34847850370831	1.2317263882581	1.1119466958932e-44	4.40223715988561e-44	12.3963160857954	10.7598411462573	10.0202328130528	49.5597937852131	51.3433387913944	47.9039715598548	RNA polymerase I specific transcription initiation factor Rrn7, putative [Aspergillus fumigatus Z5]	GO:0005829,GO:0005634,GO:0070860,GO:0000120,GO:0005668,GO:0046872,GO:0001164,GO:0000978,GO:0000982,GO:0042790,GO:0060261,GO:0006361	cytosol|nucleus|RNA polymerase I core factor complex|RNA polymerase I transcription factor complex|RNA polymerase transcription factor SL1 complex|metal ion binding|RNA polymerase I CORE element sequence-specific DNA binding|RNA polymerase II proximal promoter sequence-specific DNA binding|transcription factor activity, RNA polymerase II proximal promoter sequence-specific DNA binding|nucleolar l…
AFUB_004430	29343.5660567594	34567.9074535539	24119.2246599649	0.697734587850652	-0.519249742707456	1.46893510263491e-20	3.63199454270755e-20	1364.05093343711	1378.07487982367	1323.35818667247	1798.77459285743	1812.96621720886	1811.19201286732	Eukaryotic translation initiation factor eIF-5A [Aspergillus fumigatus Z5]	GO:0005737,GO:0043022,GO:0003746,GO:0045901,GO:0045905,GO:0006452	cytoplasm|ribosome binding|translation elongation factor activity|positive regulation of translational elongation|positive regulation of translational termination|translational frameshifting
AFUB_004440	1397.96289842049	1884.65287415543	911.272922685554	0.483522952784567	-1.04834371897532	3.27678805556209e-43	1.26280596762045e-42	29.8509991408309	29.5725908133376	30.1786797017025	28.1928404236071	26.8658344037141	27.7764239374556	GARP complex subunit (Sac2), putative [Aspergillus fumigatus Af293]	GO:0005829,GO:0012505,GO:0010008,GO:0000938,GO:0005794,GO:0000139,GO:0017137,GO:0019905,GO:0032456,GO:0006896,GO:0009860,GO:0015031,GO:0042147,GO:0019953	cytosol|endomembrane system|endosome membrane|GARP complex|Golgi apparatus|Golgi membrane|Rab GTPase binding|syntaxin binding|endocytic recycling|Golgi to vacuole transport|pollen tube growth|protein transport|retrograde transport, endosome to Golgi|sexual reproduction
AFUB_004450	189.314515371106	222.901143077966	155.727887664247	0.698641045594711	-0.517376690436279	0.00814316433470016	0.010737735956591	4.77736793258486	6.41294281948753	6.1847947003449	7.49907275499286	8.85988647353024	6.88986622704527	FAD dependent oxidoreductase, putative [Aspergillus fumigatus A1163]	GO:0005739,GO:0003973,GO:0047545,GO:0071949	mitochondrion|(S)-2-hydroxy-acid oxidase activity|2-hydroxyglutarate dehydrogenase activity|FAD binding	afm00650	Butanoate metabolism
AFUB_004460	31.9364176996102	43.361125519508	20.5117098797124	0.473043760602668	-1.07995444349144	0.0023758812696325	0.00325433341059291	2.52048235532689	2.69424039513076	2.56109436811503	2.42780401985922	2.59865481828713	2.00886900639985	conserved hypothetical protein [Aspergillus fumigatus A1163]
AFUB_004470	356.292055501563	214.7620208853	497.822090117826	2.31801734806595	1.21289136352948	1.99648831935996e-23	5.26662613118825e-23	2.93071818613998	2.88498900848899	2.75735207808472	12.0236991250089	13.3952006235694	12.5690950878718	C2H2 transcription factor, putative [Aspergillus fumigatus Af293]
AFUB_004480	915.870795271971	901.180951111513	930.56063943243	1.03260131972905	0.0462833470675569	0.583652988364022	0.623837271960591	18.456791525749	18.7723523423738	17.2237962323052	36.2948251734033	35.5927475385329	35.5886656560947	coenzyme A transferase, putative [Aspergillus fumigatus Af293]			afm00072,afm00280,afm00650	Synthesis and degradation of ketone bodies|Valine, leucine and isoleucine degradation|Butanoate metabolism
AFUB_004489	3643.20367650577	3136.61750346317	4149.78984954837	1.32301431238159	0.403828668789869	6.07822443140965e-09	1.07247425174219e-08	188.491015087602	170.77037677288	172.484585026685	455.232201205548	472.741616202023	416.524639412678	FG-GAP repeat protein, putative [Aspergillus fumigatus A1163]
AFUB_004490	114.208091898282	71.0581466989135	157.35803709765	2.21449678056487	1.14697889983489	8.14265765843143e-09	1.43109857722976e-08	2.99644150977607	2.84434086658234	3.932766632686	12.0260921607138	15.0971787726581	14.3133797669479	C6 finger domain protein, putative [Aspergillus fumigatus Af293]
AFUB_004500	331.601277962575	349.755989107131	313.446566818018	0.896186417331108	-0.158129233826032	0.201787722419163	0.232168927125129	8.75967025303152	8.84416366932637	10.5326287340469	16.4532741463593	15.1651425344566	16.6290363897651	tartrate dehydrogenase, putative [Aspergillus fumigatus Af293]	GO:0005737,GO:0005739,GO:0047046,GO:0000287,GO:0051287,GO:0009085,GO:0019878	cytoplasm|mitochondrion|homoisocitrate dehydrogenase activity|magnesium ion binding|NAD binding|lysine biosynthetic process|lysine biosynthetic process via aminoadipic acid
AFUB_004510	127.118831776569	67.8712469725014	186.366416580636	2.74588172302394	1.45726948372179	3.40273244603941e-14	7.10680857056282e-14	1.19924057035551	1.40383550306768	1.29803523130859	6.30307052920663	7.02707154069144	7.16280154377858	aspartate aminotransferase, putative [Aspergillus fumigatus Af293]	GO:0005737,GO:0004069,GO:0030170,GO:0006103,GO:0006522,GO:0006531,GO:0009058,GO:0006536,GO:0006807,GO:0006099	cytoplasm|L-aspartate:2-oxoglutarate aminotransferase activity|pyridoxal phosphate binding|2-oxoglutarate metabolic process|alanine metabolic process|aspartate metabolic process|biosynthetic process|glutamate metabolic process|nitrogen compound metabolic process|tricarboxylic acid cycle	afm00220,afm00250,afm00270,afm00330,afm00350,afm00360,afm00400	Arginine biosynthesis|Alanine, aspartate and glutamate metabolism|Cysteine and methionine metabolism|Arginine and proline metabolism|Tyrosine metabolism|Phenylalanine metabolism|Phenylalanine, tyrosine and tryptophan biosynthesis
AFUB_004520	444.050761107878	524.017695681891	364.083826533865	0.694792999423602	-0.525344877033262	1.04943720796297e-06	1.70237814647013e-06	8.37670052206761	7.98662199392072	8.40282765357584	11.4942699231953	10.4764535187115	10.925355449716	hypothetical protein CDV57_01859 [Aspergillus fumigatus]	GO:0005634,GO:0003677,GO:0000981,GO:0008270,GO:0045944,GO:0006351	nucleus|DNA binding|DNA-binding transcription factor activity, RNA polymerase II-specific|zinc ion binding|positive regulation of transcription by RNA polymerase II|transcription, DNA-templated
AFUB_004530	4403.54841801739	2684.15265868507	6122.94417734972	2.28114602853821	1.18975880434604	6.15380295865941e-80	3.85414164971185e-79	36.1122864712668	40.3646743041324	38.1902699703546	169.574119858561	169.291135142044	161.465901333538	polyadenylate-binding protein [Aspergillus fumigatus Af293]	GO:0005737,GO:0010494,GO:0005829,GO:0005634,GO:1990904,GO:0003730,GO:0008143,GO:0008266,GO:0003723,GO:0006397,GO:0051028,GO:0006417	cytoplasm|cytoplasmic stress granule|cytosol|nucleus|ribonucleoprotein complex|mRNA 3'-UTR binding|poly(A) binding|poly(U) RNA binding|RNA binding|mRNA processing|mRNA transport|regulation of translation	afm03013,afm03015,afm03018	RNA transport|mRNA surveillance pathway|RNA degradation
AFUB_004540	1750.45756045163	1663.96280259116	1836.95231831209	1.10396236950222	0.142690996157935	0.0493210910404003	0.0607683183947339	15.4030848132941	15.4265960029431	15.587021661543	30.9524512449157	34.6526742410235	32.3830293503586	IQ and HECT domain protein [Aspergillus fumigatus A1163]	GO:0005829,GO:0005635,GO:0005634,GO:0061631,GO:0061630,GO:0008270,GO:0000209,GO:0030433,GO:0006511	cytosol|nuclear envelope|nucleus|ubiquitin conjugating enzyme activity|ubiquitin protein ligase activity|zinc ion binding|protein polyubiquitination|ubiquitin-dependent ERAD pathway|ubiquitin-dependent protein catabolic process	afm04120	Ubiquitin mediated proteolysis
AFUB_004550	2.46307975249783	1.82430876336176	3.10185074163391	1.700288242829	0.765779341215687	0.704067549895284	0.739867594805213	0.258414044932239	0	0.262577817186087	0.373368210105881	0.550619367182285	0.76617329546413	hypothetical protein AFUB_004550 [Aspergillus fumigatus A1163]
AFUB_004560	701.026770587438	729.302051783944	672.751489390932	0.922459340057136	-0.116442773080955	0.203433785136588	0.233899026577617	60.0037412332659	56.3454750376843	56.7091852852442	97.1576347510362	99.4418577131207	108.507439325038	50S ribosomal protein YmL27 [Aspergillus fumigatus Af293]	GO:0005762,GO:0003735,GO:0032543,GO:0006412	mitochondrial large ribosomal subunit|structural constituent of ribosome|mitochondrial translation|translation
AFUB_004570	1049.00711172708	523.081834997868	1574.93238845629	3.01087188099872	1.59018131962675	5.19253445082991e-49	2.19596759400606e-48	6.04237997340911	6.39093190658391	6.20540526088593	33.1782591563814	38.8828450104904	35.2713260821897	small nucleolar ribonucleoprotein complex subunit Utp14, putatrive [Aspergillus fumigatus A1163]	GO:0005730,GO:0005634,GO:0032040,GO:0030490	nucleolus|nucleus|small-subunit processome|maturation of SSU-rRNA	afm03008	Ribosome biogenesis in eukaryotes
AFUB_004580	406.957774719016	411.226581115624	402.688968322408	0.979238665044331	-0.0302675712048066	0.783005693655231	0.81371179928877	37.8811497684759	35.2441499240663	32.6881839269001	67.475207368995	66.5594851826082	63.9326073295506	hypothetical protein AFUB_004580 [Aspergillus fumigatus A1163]
AFUB_004590	1321.81762716637	959.623559309473	1684.01169502327	1.75486697745838	0.811361675410429	2.14654510169944e-23	5.65792556485377e-23	11.7238079024996	10.913616562103	9.95852629459953	34.5747004334879	39.0281972332319	35.6875269930164	endo-1,3-beta-glucanase Engl1 [Aspergillus fumigatus A1163]	GO:0005618,GO:0005576,GO:0052861,GO:0052862,GO:0008152	cell wall|extracellular region|glucan endo-1,3-beta-glucanase activity, C-3 substituted reducing group|glucan endo-1,4-beta-glucanase activity, C-3 substituted reducing group|metabolic process
AFUB_004600	2735.48650084137	2240.71594220983	3230.25705947292	1.44161827861464	0.527689208647219	2.14552639233294e-15	4.65155029153687e-15	64.4786990072761	61.7993299817072	60.6018884603562	172.234501329863	176.68888550582	166.034617719429	calcium ion transporter Vcx1, putative [Aspergillus fumigatus A1163]	GO:0000324,GO:0000329,GO:0016021,GO:0015369,GO:0046872,GO:0015386,GO:0070588,GO:0006816,GO:0006874,GO:0055085	fungal-type vacuole|fungal-type vacuole membrane|integral component of membrane|calcium:proton antiporter activity|metal ion binding|potassium:proton antiporter activity|calcium ion transmembrane transport|calcium ion transport|cellular calcium ion homeostasis|transmembrane transport
AFUB_004610	1668.10361245596	2239.34278189706	1096.86444301486	0.489815338626119	-1.02969014210971	3.10434893936153e-45	1.23997859984708e-44	81.3196242691835	77.9373069934767	72.8021036962675	73.2643084957061	70.4796667594502	73.454436688659	30S ribosomal protein S7, putative [Aspergillus fumigatus Af293]	GO:0005763,GO:0003729,GO:0019843,GO:0003735,GO:0032543,GO:0000028,GO:0006412	mitochondrial small ribosomal subunit|mRNA binding|rRNA binding|structural constituent of ribosome|mitochondrial translation|ribosomal small subunit assembly|translation	afm03010	Ribosome
AFUB_004620	1566.83930845347	1447.96314814164	1685.7154687653	1.16419777045348	0.219336159806536	0.00289626002686509	0.00393974490752533	20.6821238476199	21.1113774763087	21.0553618377252	46.0415459751227	47.8214870643507	46.053618439988	plasma membrane phosphate transporter Pho87, putative [Aspergillus fumigatus A1163]	GO:0005783,GO:0005789,GO:0016021,GO:0005315,GO:0035435,GO:0006817,GO:0006797,GO:0006814	endoplasmic reticulum|endoplasmic reticulum membrane|integral component of membrane|inorganic phosphate transmembrane transporter activity|phosphate ion transmembrane transport|phosphate ion transport|polyphosphate metabolic process|sodium ion transport
AFUB_004630	496.116460607182	194.454936970251	797.777984244113	4.1026368199958	2.03655144738628	5.23292825403555e-73	3.03269880824706e-72	10.0752550578245	6.63349882733046	9.98481542889332	71.8274060016004	69.7047136954977	67.7348652590733	conserved hypothetical protein [Aspergillus fumigatus Af293]
AFUB_004640	574.221198593612	122.953556436301	1025.48884075092	8.34045692108304	3.0601264220061	1.21791637860371e-152	1.42422534522839e-151	6.66708235925176	5.89715898986304	6.28053316481971	100.677182154175	104.251173748353	95.4731735866584	hypothetical protein AFUA_1G04310 [Aspergillus fumigatus Af293]
AFUB_004650	2128.59199367265	3859.72029587265	397.463691472656	0.102977330222006	-3.27960132229425	0	0	218.09395530097	204.654019299776	210.947281659474	39.2053288834841	40.6677877924354	44.8587623661253	integral membrane protein, putative [Aspergillus fumigatus Af293]
AFUB_004660	16569.8892326192	22036.5760440046	11103.2024212339	0.50385333906057	-0.988924237751949	6.76395210855826e-43	2.59048329006089e-42	1268.39591616854	1384.21601983745	1356.8299237683	1314.90672140417	1246.01210327597	1302.97630530152	40S ribosomal protein S8e [Aspergillus fumigatus Af293]	GO:0022627,GO:0003735,GO:0002181,GO:0000462	cytosolic small ribosomal subunit|structural constituent of ribosome|cytoplasmic translation|maturation of SSU-rRNA from tricistronic rRNA transcript (SSU-rRNA, 5.8S rRNA, LSU-rRNA)	afm03010	Ribosome
AFUB_004670	144.285098922914	91.9243384326964	196.645859413132	2.13921430130398	1.09708101543516	5.92595362308293e-10	1.08201612921562e-09	2.64353399997214	3.01585628907236	3.41457040494004	13.2063949155193	12.2201975684326	11.7346030938357	Ser/Thr protein phosphatase family protein [Aspergillus fumigatus A1163]	GO:0005576,GO:0030246,GO:0016787,GO:0102210,GO:0071555,GO:0000272	extracellular region|carbohydrate binding|hydrolase activity|rhamnogalacturonan endolyase activity|cell wall organization|polysaccharide catabolic process
AFUB_004680	1235.31335462605	1465.07234331123	1005.55436594088	0.686351339940123	-0.542980820773022	2.90204406205306e-12	5.7056941291821e-12	7.68712337990595	8.15852273236544	7.94565655990123	9.73077496248265	10.9039418417157	10.5953271276141	SH3 and Ded_cyto domain protein, putative [Aspergillus fumigatus A1163]
AFUB_004690	199.543264558554	12.8666996973904	386.219829419718	30.0170081297578	4.90770828199036	7.11106423846696e-92	5.06143474821713e-91	0.526852772642022	0.347183456089498	0.486674402543178	25.0972102609103	24.0848505955424	28.8272702418379	conserved hypothetical protein [Aspergillus fumigatus Af293]	GO:0016491,GO:0016114	oxidoreductase activity|terpenoid biosynthetic process
AFUB_004700	1741.63705893628	1609.37563491517	1873.8984829574	1.16436364656171	0.219541701852714	0.00210234280005496	0.00289130794125862	11.4304219659812	11.9912508177476	11.9181153689463	26.6333759480008	25.8936651601945	26.165458806297	Exocyst complex component Sec3, putative [Aspergillus fumigatus Af293]	GO:0005935,GO:0005934,GO:0000145,GO:0000131,GO:0043332,GO:0005886,GO:0017049,GO:0005546,GO:0048309,GO:0001927,GO:0051601,GO:0006887,GO:0006893,GO:0015031,GO:0090522	cellular bud neck|cellular bud tip|exocyst|incipient cellular bud site|mating projection tip|plasma membrane|GTP-Rho binding|phosphatidylinositol-4,5-bisphosphate binding|endoplasmic reticulum inheritance|exocyst assembly|exocyst localization|exocytosis|Golgi to plasma membrane transport|protein transport|vesicle tethering involved in exocytosis
AFUB_004710	979.054968469602	414.630605922222	1543.47933101698	3.72254076030874	1.89628764581835	1.00552900005967e-101	7.77451363340249e-101	9.44468236931275	9.91113049649878	9.53266952923298	67.5459178838422	70.1324896695279	67.9617009112691	ribosome assembly and transport protein Srp40, putative [Aspergillus fumigatus Af293]	GO:0005730,GO:0006913	nucleolus|nucleocytoplasmic transport
AFUB_004720	893.783629503899	678.812032612129	1108.75522639567	1.63337591723158	0.70785686163606	2.37935601324958e-16	5.28996201592565e-16	9.97609216470215	9.92836810570244	10.6976843528767	31.1513645061276	34.1936653011329	30.265098111627	F-box domain protein [Aspergillus fumigatus Af293]
AFUB_004730	617.956050915336	720.598471966041	515.313629864631	0.71511896002038	-0.483744840750277	3.79423599931789e-07	6.27261084710309e-07	12.0452375326283	12.6938026898487	12.8645111593217	16.9590096228689	18.8835993409322	15.5995856274539	cytochrome P450 monooxygenase, putative [Aspergillus fumigatus A1163]
AFUB_004740	1269.35576573832	1588.90235753255	949.809173944094	0.597776930370395	-0.742320873820572	8.72548911529976e-22	2.21747542404292e-21	82.2784724172884	76.093378615692	78.8602196839749	96.1986477361302	89.5322737867503	85.3282741045857	37S ribosomal protein Mrp10, mitochondrial [Aspergillus fumigatus Af293]	GO:0005763,GO:0003735,GO:0032543	mitochondrial small ribosomal subunit|structural constituent of ribosome|mitochondrial translation
AFUB_004750	856.316939393655	1095.98358763206	616.650291155251	0.562645552464488	-0.82970173517071	5.15692345907736e-22	1.31906983548481e-21	27.2688192731889	24.2129481222646	23.1632997132944	26.7712607602693	26.7512356278577	26.7059367922975	conserved hypothetical protein [Aspergillus fumigatus Af293]
AFUB_004760	16.2729002617196	12.9657280549518	19.5800724684874	1.51014060957491	0.59468288550539	0.256614455892076	0.290937930555961	0.452224578631418	0.66899137718242	0.722088997261739	1.68015694547647	1.99599520603578	1.66004214017228	conserved hypothetical protein [Aspergillus fumigatus A1163]
AFUB_004770	197.159043646771	267.032252948944	127.285834344598	0.47666839094877	-1.0689421349579	1.00884008092861e-10	1.88640848213092e-10	6.48916864460881	4.88709476167329	5.19505785833844	5.14115439870514	4.998030769891	4.94181775574364	conserved hypothetical protein [Aspergillus fumigatus Af293]
AFUB_004780	2007.08913244233	2172.61684840287	1841.56141648179	0.847623646956231	-0.238504258391759	0.000576212772460174	0.0008186057805033	43.5668189552644	38.6623496701264	40.7252134967532	67.3314997726018	67.0412963813182	64.8011692381358	proline utilization protein PrnX-like, putative [Aspergillus fumigatus Af293]	GO:0005737,GO:0016639	cytoplasm|oxidoreductase activity, acting on the CH-NH2 group of donors, NAD or NADP as acceptor
AFUB_004790	3274.56852671186	5358.75561530819	1190.38143811554	0.222137660973942	-2.17047408834071	1.58360397544533e-230	2.81790035919496e-229	99.9564314866904	94.9212808158452	99.5174503939851	40.7767173686353	42.288965885044	41.9611517606718	hypothetical protein CDV58_06021 [Aspergillus fumigatus]	GO:0005829,GO:0016410	cytosol|N-acyltransferase activity
AFUB_004800	75.9515201849974	52.8953112576882	99.0077291123065	1.87176758692229	0.904401309915668	0.000163780661750118	0.000239832109853337	5.46909099782371	3.37108936158329	6.35110095318847	16.5565465668827	19.4222378345939	18.4031234133162	hypothetical protein AFUA_1G04455 [Aspergillus fumigatus Af293]
AFUB_004810	412.952877775895	466.320488933377	359.585266618413	0.771111875098817	-0.374987909271836	0.000684182632812022	0.000967394204569839	11.118705673659	11.1600227391863	9.68838754101298	16.3639633600629	15.4523117409142	15.2858710705611	lysyl-tRNA synthetase, putative [Aspergillus fumigatus A1163]	GO:0005759,GO:0005739,GO:0005524,GO:0004824,GO:0046872,GO:0000049,GO:0006430,GO:0032543	mitochondrial matrix|mitochondrion|ATP binding|lysine-tRNA ligase activity|metal ion binding|tRNA binding|lysyl-tRNA aminoacylation|mitochondrial translation	afm00970	Aminoacyl-tRNA biosynthesis
AFUB_004820	1132.67394329694	1438.14186228071	827.206024313182	0.575190838963091	-0.797887396661902	1.97246211314749e-23	5.20463905551605e-23	128.117440858756	133.442811361444	132.962352293617	148.686923849852	140.204538193606	145.058332133769	mitochondrial intermembrane space translocase subunit Tim10, putative [Aspergillus fischeri NRRL 181]	GO:0005743,GO:0042721,GO:0046872,GO:0008565,GO:0045039	mitochondrial inner membrane|TIM22 mitochondrial import inner membrane insertion complex|metal ion binding|protein transporter activity|protein import into mitochondrial inner membrane
AFUB_004830	966.84823592874	547.36821302413	1386.32825883335	2.53271605081721	1.34068534193767	6.90401262265778e-42	2.60565683132314e-41	8.45123115961492	7.09036635675734	8.09044784960159	38.5730554245655	40.6004231273388	35.2268855671554	Sin3 complex subunit (Stb2), putative [Aspergillus fumigatus Af293]	GO:0070822	Sin3-type complex
AFUB_004840	1480.35125901047	1793.46988363469	1167.23263438625	0.650823660345334	-0.619661394518597	9.11275328425875e-17	2.05099365014207e-16	39.3510450869569	39.1084350049144	37.6593450886246	48.7298101260021	48.5516866915482	47.1850791584208	regulator of gluconeogenesis Rmd5, putative [Aspergillus fumigatus Af293]	GO:0005737,GO:0005829,GO:0034657,GO:0005634,GO:0061630,GO:0008270,GO:0045721,GO:0043161,GO:0070647,GO:0006511	cytoplasm|cytosol|GID complex|nucleus|ubiquitin protein ligase activity|zinc ion binding|negative regulation of gluconeogenesis|proteasome-mediated ubiquitin-dependent protein catabolic process|protein modification by small protein conjugation or removal|ubiquitin-dependent protein catabolic process
AFUB_004850	266.172142841928	335.019131575483	197.325154108373	0.588996673653885	-0.763668608398001	7.25245069986509e-09	1.27600676422042e-08	11.9079069383205	13.4805475370648	11.8946956297859	14.531972988894	13.5465699205563	13.9128875262611	conserved hypothetical protein [Aspergillus fumigatus Af293]
AFUB_004860	523.219489305009	481.365980021428	565.07299858859	1.17389475376601	0.231303068561921	0.0235503942595335	0.0298674625769306	11.9812665124865	10.7930898458754	11.7124199396463	26.7719553459298	25.8405847791168	24.7732682300915	conserved hypothetical protein [Aspergillus fumigatus Af293]	GO:0008180,GO:0005737,GO:0070390,GO:0003690,GO:0003723,GO:0071033,GO:0016973,GO:0000973,GO:0006368	COP9 signalosome|cytoplasm|transcription export complex 2|double-stranded DNA binding|RNA binding|nuclear retention of pre-mRNA at the site of transcription|poly(A)+ mRNA export from nucleus|posttranscriptional tethering of RNA polymerase II gene DNA at nuclear periphery|transcription elongation from RNA polymerase II promoter
AFUB_004870	9772.2518093005	11973.6878119929	7570.81580660814	0.632287723338269	-0.661346886843021	8.90082574479047e-28	2.57239343864393e-27	480.838636325421	507.655648939018	515.205938826761	624.383062412122	585.329239358002	608.721629024686	Ribosomal L18ae protein family [Aspergillus fumigatus Z5]	GO:0022625,GO:0003735,GO:0002181	cytosolic large ribosomal subunit|structural constituent of ribosome|cytoplasmic translation	afm03010	Ribosome
AFUB_004880	5092.54261403012	7565.32635111584	2619.7588769444	0.346284979042312	-1.52996828641999	3.11346193739932e-133	3.14794951578282e-132	221.153931465442	222.739805053653	216.872748938331	153.226411241885	139.739936631985	144.459154031714	NADH-cytochrome b5 reductase, putative [Aspergillus fumigatus Af293]	GO:0016021,GO:0005741,GO:0004128,GO:0006696	integral component of membrane|mitochondrial outer membrane|cytochrome-b5 reductase activity, acting on NAD(P)H|ergosterol biosynthetic process	afm00520	Amino sugar and nucleotide sugar metabolism
AFUB_004890	2617.24982007278	3475.54523665038	1758.95440349519	0.50609452150029	-0.9825212377056	2.13630238716599e-22	5.51589023904723e-22	87.8481901773704	88.9897542847878	99.6013927261938	93.0276797261863	86.8271322564702	87.783227378361	transcription factor HMG box [Aspergillus fumigatus var. RP-2014]	GO:0005634,GO:0043565,GO:0044182	nucleus|sequence-specific DNA binding|filamentous growth of a population of unicellular organisms
AFUB_004900	3058.20677574844	4007.3496175802	2109.06393391668	0.526298959457952	-0.926045552396286	1.49519873755388e-45	6.00638514865775e-45	59.1827329476897	64.1908817841286	58.9625312914824	59.9870556080633	63.3379229864776	60.1825330649968	urease, putative [Aspergillus fumigatus A1163]	GO:0016151,GO:0009039,GO:0043419	nickel cation binding|urease activity|urea catabolic process	afm00220,afm00230,afm00791	Arginine biosynthesis|Purine metabolism|Atrazine degradation
AFUB_004910	152.486732973727	146.638711181563	158.33475476589	1.07976095459436	0.110711953320841	0.538605140481777	0.578888952776859	2.69713786351549	3.92272216620601	3.1717013245014	6.13002715864747	7.07070351921215	7.03834650060458	DNA repair protein, putative [Aspergillus fumigatus A1163]	GO:0000784,GO:0005634,GO:0035312,GO:0008409,GO:0003684,GO:0046872,GO:0006281,GO:0006303,GO:0036297,GO:0031848	nuclear chromosome, telomeric region|nucleus|5'-3' exodeoxyribonuclease activity|5'-3' exonuclease activity|damaged DNA binding|metal ion binding|DNA repair|double-strand break repair via nonhomologous end joining|interstrand cross-link repair|protection from non-homologous end joining at telomere	afm03450	Non-homologous end-joining
AFUB_004920	2011.19306433963	2362.79728406417	1659.58884461508	0.702383084578665	-0.509669993875609	2.84547941474539e-13	5.7646395541636e-13	46.7041115651511	47.1214326604424	48.2600560979469	60.5601608140877	64.4555661703774	65.8280304104783	conserved hypothetical protein [Aspergillus fumigatus Af293]
AFUB_004930	300.916554044566	337.439174018001	264.393934071131	0.783530646198851	-0.351938391019831	0.00478864448884144	0.00642002684224111	6.53216957585502	6.97649706567663	5.5702278851735	9.96847215055231	10.0431618591998	8.55704099099052	nitrogen permease regulator Npr2, putative [Aspergillus fumigatus A1163]	GO:0005829,GO:0097042,GO:1990130,GO:0005634,GO:0034198,GO:0006995,GO:0032007,GO:1904262,GO:0010508,GO:0043547,GO:2000785,GO:0070881	cytosol|extrinsic component of fungal-type vacuolar membrane|GATOR1 complex|nucleus|cellular response to amino acid starvation|cellular response to nitrogen starvation|negative regulation of TOR signaling|negative regulation of TORC1 signaling|positive regulation of autophagy|positive regulation of GTPase activity|regulation of autophagosome assembly|regulation of proline transport
AFUB_004940	712.49620257994	528.72654689168	896.2658582682	1.6951406422417	0.761404975690326	2.14105827136532e-16	4.76876467219145e-16	9.19109184811877	8.33666177719632	8.56660128569608	30.3074464395562	27.9942298459263	26.2340683187285	hypothetical protein CDV57_08297 [Aspergillus fumigatus]	GO:0005671,GO:0000790,GO:0005634,GO:0000124,GO:0003713,GO:0006338,GO:0016573,GO:0043966,GO:0043967,GO:0006357	Ada2/Gcn5/Ada3 transcription activator complex|nuclear chromatin|nucleus|SAGA complex|transcription coactivator activity|chromatin remodeling|histone acetylation|histone H3 acetylation|histone H4 acetylation|regulation of transcription by RNA polymerase II
AFUB_004950	652.393374112934	109.808840031289	1194.97790819458	10.8823470665392	3.44391784045349	1.09886950281878e-196	1.67428988543856e-195	2.17282170568166	2.30847329284403	2.35119764406977	46.8326365437945	46.7486563035823	48.63730341996	RING finger domain protein, putative [Aspergillus fumigatus Af293]	GO:0032153,GO:0051286,GO:0005737,GO:0000324,GO:0016021,GO:0005634,GO:0005886,GO:0005774,GO:0016874,GO:0061630,GO:0008270,GO:0070647,GO:0051788,GO:0006511	cell division site|cell tip|cytoplasm|fungal-type vacuole|integral component of membrane|nucleus|plasma membrane|vacuolar membrane|ligase activity|ubiquitin protein ligase activity|zinc ion binding|protein modification by small protein conjugation or removal|response to misfolded protein|ubiquitin-dependent protein catabolic process
AFUB_004960	519.680489293684	608.531097946135	430.829880641233	0.707983342339175	-0.498212678374821	8.05194484059349e-07	1.31265209589169e-06	25.4917854912568	23.633760083717	24.0207216878762	33.2114683361829	34.0641751153139	31.7073056441504	conserved hypothetical protein [Aspergillus fumigatus Af293]	GO:0071013,GO:0005730,GO:0005634,GO:0055120,GO:0051015,GO:0045292	catalytic step 2 spliceosome|nucleolus|nucleus|striated muscle dense body|actin filament binding|mRNA cis splicing, via spliceosome
AFUB_004970	21609.7419203575	21129.7898831423	22089.6939575727	1.04542894556638	0.0640950099307764	0.517204169857764	0.55771151897373	734.955089015225	745.987109118127	744.953205214107	1553.59261101123	1291.76723476295	1603.23518347034	alcohol dehydrogenase, zinc-containing, putative [Aspergillus fumigatus Af293]	GO:0042995,GO:0033709,GO:0052677,GO:0008270,GO:0005975,GO:0055114,GO:0009405	cell projection|D-arabinitol dehydrogenase, D-ribulose forming (NADP+) activity|D-arabinitol dehydrogenase, D-xylulose forming (NADP+) activity|zinc ion binding|carbohydrate metabolic process|oxidation-reduction process|pathogenesis
AFUB_004980	177.414229136313	335.497987201825	19.3304710708015	0.0576172490095235	-4.1173554104825	4.94648115631876e-102	3.83352289614704e-101	35.3052315842196	38.7564950021154	38.029622677274	5.83812110347378	3.06720015673587	3.44429722370011	hypothetical protein AFUA_1G04630 [Aspergillus fumigatus Af293]
AFUB_004990	1862.85803517644	2106.2696579986	1619.44641235429	0.7688694589529	-0.379189421158106	9.49175526083003e-08	1.60607146174498e-07	21.2159650783178	22.5442302197597	20.6701388759345	31.3616871590101	31.3784326394504	31.9724371163336	ubiquitin-protein ligase (Hul4), putative [Aspergillus fumigatus Af293]	GO:0032153,GO:0051286,GO:0005737,GO:0044732,GO:0005634,GO:0061630,GO:0008270,GO:0051321,GO:0070647	cell division site|cell tip|cytoplasm|mitotic spindle pole body|nucleus|ubiquitin protein ligase activity|zinc ion binding|meiotic cell cycle|protein modification by small protein conjugation or removal
AFUB_005000	16306.3980991481	21736.9023872202	10875.8938110761	0.500342395495613	-0.999012393546333	3.25894116052272e-49	1.38357631181882e-48	807.746753668265	878.609811657332	857.978453183601	816.291112728143	795.127683943629	823.426448982507	hypothetical protein ALT_8639 [Aspergillus lentulus]	GO:0005840,GO:0003735,GO:0006412	ribosome|structural constituent of ribosome|translation	afm03010	Ribosome
AFUB_005010	3573.81049910822	4149.65323612352	2997.96776209292	0.722462237566031	-0.469005913640821	1.90500245201627e-13	3.88086674353718e-13	32.5445823461986	31.5306738476164	33.3067949562105	45.1004171394046	43.3206816314074	46.0955937046386	PSP1 domain protein [Aspergillus fumigatus A1163]	GO:0005737	cytoplasm
AFUB_005020	3914.16463626944	4901.79595064957	2926.5333218893	0.597032873533115	-0.744117724239007	3.17754010691077e-32	1.00526926745592e-31	131.123283450392	129.971355985744	127.935846539048	143.939085810502	152.995335042694	147.116848009116	NifU-like protein [Aspergillus fumigatus Z5]	GO:0005759,GO:0005739,GO:0051539,GO:0005506,GO:0016226,GO:0106035,GO:0097428	mitochondrial matrix|mitochondrion|4 iron, 4 sulfur cluster binding|iron ion binding|iron-sulfur cluster assembly|protein maturation by [4Fe-4S] cluster transfer|protein maturation by iron-sulfur cluster transfer
AFUB_005030	634.98570130213	538.465699891423	731.505702712837	1.35850009176135	0.442014663008278	3.67336900916875e-06	5.82000509360102e-06	18.1455555070129	18.1277094912899	18.0199427410393	47.592160448862	48.3055250317066	45.1268367274945	HIT finger domain protein, putative [Aspergillus fumigatus Af293]
AFUB_005040	4675.98542755367	5902.56574716932	3449.40510793802	0.584390798118977	-0.774994633400019	5.05217521556736e-36	1.72452712171271e-35	51.3670605053409	53.3436714252993	53.8157584908264	58.2173426817969	60.9532018739442	58.0115966456024	hypothetical protein CDV58_05537 [Aspergillus fumigatus]	GO:0016021,GO:0005622,GO:0005085,GO:0007049,GO:0051301,GO:0007264	integral component of membrane|intracellular|guanyl-nucleotide exchange factor activity|cell cycle|cell division|small GTPase mediated signal transduction
AFUB_005050	346.191072554267	215.478608555561	476.903536552973	2.21322914487822	1.1461528271287	1.05747606533953e-20	2.62254064204202e-20	3.94090403710988	3.45679661266777	3.62751802240528	15.1169985596555	17.0165507560948	14.5024137199153	PP-loop ATPase superfamily protein, putative [Aspergillus fumigatus Af293]	GO:0005829,GO:0016779,GO:0000049,GO:0032447,GO:0034227,GO:0002098	cytosol|nucleotidyltransferase activity|tRNA binding|protein urmylation|tRNA thio-modification|tRNA wobble uridine modification	afm04122	Sulfur relay system
AFUB_005060	896.784923348748	799.750134116385	993.819712581112	1.2426627645135	0.313434828992719	0.000238946275031379	0.000347269995467984	28.7668538543017	29.581106070221	30.1996125645588	68.0879666043689	72.0996257515527	70.2571680937048	C-8 sterol isomerase (Erg-1), putative [Aspergillus fumigatus Af293]	GO:0005783,GO:0005789,GO:0016021,GO:0016853,GO:0006696	endoplasmic reticulum|endoplasmic reticulum membrane|integral component of membrane|isomerase activity|ergosterol biosynthetic process	afm00100	Steroid biosynthesis
AFUB_005070	245.866106076786	133.788247775404	357.943964378168	2.67545147148547	1.41978236093995	2.86950129069944e-23	7.54737025712783e-23	2.23002409947387	2.57114148052565	1.98563156237617	11.7366365631904	11.2913045334356	11.6785946043781	RecName: Full=Probable xyloglucan-specific endo-beta-1,4-glucanase A; AltName: Full=Xyloglucanase A; AltName: Full=Xyloglucanendohydrolase A; Flags: Precursor [Aspergillus fumigatus A1163]	GO:0005576,GO:0008810,GO:0033946,GO:0071555,GO:0000272	extracellular region|cellulase activity|xyloglucan-specific endo-beta-1,4-glucanase activity|cell wall organization|polysaccharide catabolic process
AFUB_005080	22.8644547378861	13.2696738038418	32.4592356719304	2.44612159663886	1.2904961219796	0.00367340551956057	0.00496536838226082	2.20139511862087	1.13980983697307	1.27820899686812	7.87595582827123	6.03084042734559	7.61475062991945	hypothetical protein AFUA_1G04740 [Aspergillus fumigatus Af293]
AFUB_005090	4924.42323232675	8547.07459569928	1301.77186895421	0.152306131692034	-2.71495407043826	1.13359393839288e-54	5.17359677994308e-54	222.833208292282	242.365572343813	268.368639654357	71.5340341048887	71.1958560729786	71.0867398353466	cyclin (Pcl1), putative [Aspergillus fumigatus Af293]	GO:0000307,GO:0005737,GO:0000131,GO:0005634,GO:0016538,GO:0019901,GO:0007049,GO:0051301,GO:0016239,GO:0000079,GO:0032878,GO:0031106	cyclin-dependent protein kinase holoenzyme complex|cytoplasm|incipient cellular bud site|nucleus|cyclin-dependent protein serine/threonine kinase regulator activity|protein kinase binding|cell cycle|cell division|positive regulation of macroautophagy|regulation of cyclin-dependent protein serine/threonine kinase activity|regulation of establishment or maintenance of cell polarity|septin ring orga…	afm04111	Cell cycle - yeast
AFUB_005100	687.344643915325	894.603645396595	480.085642434054	0.536646195110487	-0.897956846125169	2.40719352144423e-22	6.2039513031104e-22	28.0755210005377	25.5928683230601	27.2368526123624	26.8852654832718	27.4658643888552	28.6382389615636	conserved hypothetical protein [Aspergillus fumigatus Af293]
AFUB_005110	370.032595709172	322.611926939477	417.453264478867	1.29397963813403	0.371814915480201	0.00142626162776112	0.0019819688647405	5.30006981643385	5.30845529633578	4.85575051156026	11.4238994398773	12.8668408422401	13.9538728984942	conserved hypothetical protein [Aspergillus fumigatus Af293]
AFUB_005120	1175.24928413892	815.61327430561	1534.88529397222	1.88187875593243	0.912173682344008	6.92084165069254e-30	2.08322616771075e-29	12.5309017836539	12.4770921913059	11.1412084190872	43.1546174699849	43.9016118819543	42.9481671623664	peroxisomal ABC transporter (PXA1), putative [Aspergillus fumigatus A1163]	GO:0005779,GO:0005777,GO:0005524,GO:0042626,GO:0005324,GO:0006635,GO:0015908,GO:0015916,GO:0042758,GO:0015910,GO:0042760	integral component of peroxisomal membrane|peroxisome|ATP binding|ATPase activity, coupled to transmembrane movement of substances|long-chain fatty acid transporter activity|fatty acid beta-oxidation|fatty acid transport|fatty-acyl-CoA transport|long-chain fatty acid catabolic process|peroxisomal long-chain fatty acid import|very long-chain fatty acid catabolic process	afm02010,afm04146	ABC transporters|Peroxisome
AFUB_005130	1240.70564494803	1353.39935445732	1128.01193543873	0.833465696376834	-0.262805272622827	0.00305361143154273	0.00414863581755075	14.1078684090293	15.7111961134843	13.1223207499873	23.0641044025285	22.3998514693366	22.9537983190278	general stress response phosphoprotein phosphatase Psr1/2, putative [Aspergillus fumigatus Af293]	GO:0005886,GO:0004721,GO:0071472,GO:0006470,GO:0009408,GO:0009651	plasma membrane|phosphoprotein phosphatase activity|cellular response to salt stress|protein dephosphorylation|response to heat|response to salt stress
AFUB_005140	759.896697388126	758.519143777927	761.274250998325	1.00363221843904	0.00523068976581711	0.951873611419809	0.96508999911308	21.3446144187986	20.4801225931174	20.6268592151315	41.9821902634876	38.9206737877712	38.9075950172354	protein phosphatase PP1 regulatory subunit Sds22, putative [Aspergillus fumigatus A1163]	GO:0005737,GO:0005829,GO:0005634,GO:0000164,GO:0072357,GO:0072542,GO:0019888,GO:0007049,GO:0051301,GO:0045842,GO:1901970,GO:0023052	cytoplasm|cytosol|nucleus|protein phosphatase type 1 complex|PTW/PP1 phosphatase complex|protein phosphatase activator activity|protein phosphatase regulator activity|cell cycle|cell division|positive regulation of mitotic metaphase/anaphase transition|positive regulation of mitotic sister chromatid separation|signaling
AFUB_005150	482.465592142668	555.914095595962	409.017088689374	0.735755923315617	-0.442700843037807	2.07000655595004e-05	3.17506217964143e-05	29.1123272829862	26.5878090542901	26.9793398981807	38.5575639724707	37.261978354671	40.4269996999513	conserved hypothetical protein [Aspergillus fumigatus Af293]
AFUB_005160	1164.58323141411	1601.77040336919	727.396059459021	0.454120052367683	-1.13885435230549	2.10361239539693e-46	8.54798474601112e-46	42.5796856557256	41.4457023493346	39.7433040039861	35.9547311235995	35.5149491832574	35.9562230267342	hypothetical protein CDV58_05597 [Aspergillus fumigatus]	GO:0016491,GO:0042843	oxidoreductase activity|D-xylose catabolic process	afm00040	Pentose and glucuronate interconversions
AFUB_005170	522.390347239999	139.278044626743	905.502649853255	6.50140266026817	2.70075100932616	3.00567603530549e-119	2.7460569375386e-118	1.58678624262378	2.32448613811712	2.02527367857094	24.3432027203476	25.5641662077627	24.0014755551791	transcription factor AbaA [Aspergillus fumigatus Af293]	GO:0005634,GO:0005667,GO:0003700,GO:0001085,GO:0043565,GO:0044212,GO:0043936,GO:0048315,GO:0043945,GO:0045944	nucleus|transcription factor complex|DNA-binding transcription factor activity|RNA polymerase II transcription factor binding|sequence-specific DNA binding|transcription regulatory region DNA binding|asexual sporulation resulting in formation of a cellular spore|conidium formation|positive regulation of asexual sporulation resulting in formation of a cellular spore|positive regulation of transcri…	afm04011	MAPK signaling pathway - yeast
AFUB_005180	1860.5056886987	1071.57434747646	2649.43702992093	2.47247149594456	1.30595388887257	8.03599489982454e-72	4.58442347930962e-71	13.1978489081843	13.2818414460239	13.4620159440345	62.8954459400261	64.2185655981814	61.7267942724856	pre-rRNA processing protein Mrd1, putative [Aspergillus fumigatus A1163]	GO:0005634,GO:1990904,GO:0003723,GO:0006364	nucleus|ribonucleoprotein complex|RNA binding|rRNA processing
AFUB_005190	2222.78696650937	2280.98302261838	2164.59091040036	0.948972828353444	-0.0755613152921272	0.263321587086442	0.298199219471356	124.936767080155	121.212114935766	111.432953087761	215.987675667969	220.278445466894	212.20333914223	dynein light chain type 1, putative [Aspergillus fumigatus A1163]	GO:0005737,GO:0005868,GO:0030286,GO:0005874,GO:0045505,GO:0051959,GO:0003774,GO:0048315,GO:0030473,GO:2000582,GO:0043935	cytoplasm|cytoplasmic dynein complex|dynein complex|microtubule|dynein intermediate chain binding|dynein light intermediate chain binding|motor activity|conidium formation|nuclear migration along microtubule|positive regulation of ATP-dependent microtubule motor activity, plus-end-directed|sexual sporulation resulting in formation of a cellular spore
AFUB_005200	1618.09265477791	1614.44328955452	1621.74202000129	1.00452089614667	0.00650757547351171	0.930643550963692	0.947071758583677	125.98723674751	115.944343911333	125.293472000221	236.850165695311	228.357461913378	239.958367314975	rhodopsin family protein [Aspergillus fumigatus A1163]
AFUB_005210	368.869575594612	666.448998653007	71.290152536217	0.106970154775992	-3.22471976146423	4.06553538697895e-63	2.06801072470787e-62	9.93809172577167	12.118215578032	10.756308537066	2.19418441651326	2.06998698901969	2.44994091508506	urea transporter (Dur3), putative [Aspergillus fumigatus Af293]	GO:0016021,GO:0005886,GO:0015489,GO:0015606,GO:0015204,GO:0015847,GO:0015848,GO:0071918,GO:0015840	integral component of membrane|plasma membrane|putrescine transmembrane transporter activity|spermidine transmembrane transporter activity|urea transmembrane transporter activity|putrescine transport|spermidine transport|urea transmembrane transport|urea transport
AFUB_005240	2793.34095497367	2274.87705264846	3311.80485729887	1.45581707523191	0.541829090952116	3.01383643763401e-16	6.67949631344337e-16	37.2701735683307	33.2092510321711	33.1525897052942	97.8794855907616	93.2432312130796	97.1231372383459	hypothetical protein Y699_06804 [Aspergillus fumigatus Z5]	GO:0005794,GO:0000139,GO:0016021,GO:0005886	Golgi apparatus|Golgi membrane|integral component of membrane|plasma membrane
AFUB_005250	3018.25736804306	3534.1779026105	2502.33683347562	0.708039295822457	-0.498098663512745	1.80103263594377e-14	3.79371361648156e-14	105.570724529419	95.9169230507146	99.8899587320648	138.500850977368	135.898200062519	133.43671745416	Arf guanine nucleotide exchange factor sbh1 [Aspergillus udagawae]	GO:0031205,GO:0016021,GO:0005784,GO:0005086,GO:0031204,GO:0006616	endoplasmic reticulum Sec complex|integral component of membrane|Sec61 translocon complex|ARF guanyl-nucleotide exchange factor activity|posttranslational protein targeting to membrane, translocation|SRP-dependent cotranslational protein targeting to membrane, translocation	afm03060,afm04141,afm04145	Protein export|Protein processing in endoplasmic reticulum|Phagosome
AFUB_005270	3610.38428303426	3150.14561601514	4070.62295005339	1.29220151898966	0.369831076050514	7.0209773796084e-09	1.23638433383672e-08	59.37263392256	55.5251801456155	53.8672018709267	137.82996224081	141.921874600279	137.003500985689	hypothetical protein CDV56_105120 [Aspergillus thermomutatus]	GO:0005829,GO:0000790,GO:0043596,GO:0005654,GO:0005634,GO:0043626,GO:0035861,GO:0003677,GO:0030337,GO:0006271,GO:0070987,GO:0042276,GO:0006272,GO:0006298,GO:1903459,GO:1903460,GO:1903364,GO:1900264,GO:0006301,GO:0019985,GO:0070914	cytosol|nuclear chromatin|nuclear replication fork|nucleoplasm|nucleus|PCNA complex|site of double-strand break|DNA binding|DNA polymerase processivity factor activity|DNA strand elongation involved in DNA replication|error-free translesion synthesis|error-prone translesion synthesis|leading strand elongation|mismatch repair|mitotic DNA replication lagging strand elongation|mitotic DNA replicatio…	afm03030,afm03410,afm03420,afm03430	DNA replication|Base excision repair|Nucleotide excision repair|Mismatch repair
AFUB_005280	1078.42861716689	778.577242159082	1378.27999217469	1.77025466137767	0.82395691526827	1.79553769085047e-17	4.10491896020499e-17	11.583531457505	9.80598304189528	8.66341653432837	32.261126758111	34.2864446517611	35.0174926926908	hypothetical protein CDV58_05586 [Aspergillus fumigatus]
AFUB_005290	567.994484267646	580.52573541022	555.463233125072	0.956827922077497	-0.063668604123332	0.525074660874523	0.565456194767429	6.05351356365916	5.67295892565537	5.81705877498282	10.8043617545594	10.3159692163365	10.9637698771634	calmodulin-binding protein Sha1, putative [Aspergillus fumigatus Af293]
AFUB_005300	5940.602237219	7968.61184461266	3912.59262982535	0.491000528839981	-1.02620351646877	2.58163861980713e-64	1.33594716609232e-63	95.6122606370491	92.17643433727	89.151454261954	86.3623601250799	85.9741415503988	87.5518893734109	conserved hypothetical protein [Aspergillus fumigatus A1163]	GO:0005634	nucleus
AFUB_005310	5282.09675084036	7307.2424480446	3256.95105363613	0.445715477048073	-1.16580503684721	3.53449391235343e-80	2.2193019737567e-79	379.283424857853	385.312124106707	361.338615124421	329.55011328048	321.420210485346	308.380471126572	small monomeric GTPase SarA, putative [Aspergillus fumigatus Af293]	GO:0030127,GO:0005783,GO:0070971,GO:0005789,GO:0000139,GO:0005525,GO:0003924,GO:0006888,GO:0006886,GO:0061024,GO:0070863,GO:0003400,GO:0016050	COPII vesicle coat|endoplasmic reticulum|endoplasmic reticulum exit site|endoplasmic reticulum membrane|Golgi membrane|GTP binding|GTPase activity|ER to Golgi vesicle-mediated transport|intracellular protein transport|membrane organization|positive regulation of protein exit from endoplasmic reticulum|regulation of COPII vesicle coating|vesicle organization	afm04141	Protein processing in endoplasmic reticulum
AFUB_005320	4508.62031840713	3567.49662613084	5449.74401068343	1.52761013725022	0.61127639885684	7.08903913001146e-23	1.84828743040605e-22	72.7754932380685	72.0993402055215	65.3217345233437	202.99549168408	204.443236569077	206.194905291706	serine/threonine protein phosphatase PP1, putative [Aspergillus fischeri NRRL 181]	GO:0030428,GO:0005730,GO:0000164,GO:0005816,GO:0046872,GO:0004722,GO:0051211,GO:0051301,GO:0007059,GO:0030010,GO:0000022	cell septum|nucleolus|protein phosphatase type 1 complex|spindle pole body|metal ion binding|protein serine/threonine phosphatase activity|anisotropic cell growth|cell division|chromosome segregation|establishment of cell polarity|mitotic spindle elongation	afm03015,afm04113	mRNA surveillance pathway|Meiosis - yeast
AFUB_005330	7388.61650737731	10159.0177584265	4618.21525632811	0.454592694505085	-1.1373535952586	7.77014646722589e-50	3.34051913972581e-49	79.8358684090109	85.0311722844452	87.6752660108255	73.0992657196678	73.4042348789918	73.1077030336731	Leucine Rich Repeat domain protein [Aspergillus fumigatus A1163]	GO:0005737,GO:0005829,GO:0000329,GO:0005634,GO:0019901,GO:0005200	cytoplasm|cytosol|fungal-type vacuole membrane|nucleus|protein kinase binding|structural constituent of cytoskeleton
AFUB_005340	2209.02413927549	2541.51443297824	1876.53384557275	0.738352622052104	-0.437618112493332	1.59828019418887e-10	2.97111939549574e-10	37.2431514565858	36.5019620518538	38.0255709382289	51.5252596073031	54.7168116603296	51.5659372678672	hypothetical protein CDV58_05580 [Aspergillus fumigatus]	GO:0016021,GO:0004806,GO:0016042	integral component of membrane|triglyceride lipase activity|lipid catabolic process
AFUB_005350	619.847590370937	393.328625429397	846.366555312477	2.15180513340085	1.10554743393288	3.27165886960289e-27	9.34840960479573e-27	4.1779210034889	4.1745767995684	4.36440358671175	17.5798303676503	18.8351049758172	15.9221862021761	RNA polymerase III transcription factor TFIIIC subunit (Tfc4), putative [Aspergillus fumigatus A1163]	GO:0005829,GO:0005634,GO:0000127,GO:0003677,GO:0000995,GO:0001004,GO:0006383,GO:0006384	cytosol|nucleus|transcription factor TFIIIC complex|DNA binding|RNA polymerase III general transcription initiation factor activity|RNA polymerase III transcription regulator recruiting activity|transcription by RNA polymerase III|transcription initiation from RNA polymerase III promoter
AFUB_005360	3499.69192719065	2743.45371024234	4255.93014413897	1.55130379209607	0.633481237266005	5.29513226223946e-23	1.38349890912157e-22	46.3227428345559	47.4041636423205	43.7911440552423	134.558611989276	142.487396075763	130.786408119976	SAM domain protein [Aspergillus fumigatus Af293]	GO:0000932,GO:0003729,GO:0000166,GO:0030371,GO:0017148,GO:0000289,GO:0015031,GO:0043488	P-body|mRNA binding|nucleotide binding|translation repressor activity|negative regulation of translation|nuclear-transcribed mRNA poly(A) tail shortening|protein transport|regulation of mRNA stability
AFUB_005370	545.953853674833	669.733708067172	422.173999282495	0.630360984070632	-0.665749852335686	2.75586427235969e-11	5.2487074955413e-11	57.9798055170645	63.9852024196289	53.9541147642297	73.7375545801251	69.8883464284815	68.361812287787	conserved hypothetical protein [Aspergillus fumigatus Af293]
AFUB_005380	152.979184360204	73.8908559979204	232.067512722488	3.1406797172443	1.65107682617892	7.86281236455539e-15	1.67447838171931e-14	1.20199802149972	1.49365190174767	1.22136556792086	6.73839867267532	7.7859696286372	9.00456216070596	MFS multidrug transporter, putative [Aspergillus fumigatus Af293]	GO:0016021,GO:0055085	integral component of membrane|transmembrane transport
AFUB_005390	1188.26317686044	2051.80114930375	324.725204417134	0.158263486950149	-2.65959964593199	4.88240832737895e-219	8.26989369266351e-218	22.3896681278886	22.0355819037602	20.0313687905859	6.67694593324275	6.44485627791819	6.37245500527147	sulfate transporter, putative [Aspergillus fumigatus Af293]	GO:0016021,GO:0015301,GO:0008271,GO:0015116	integral component of membrane|anion:anion antiporter activity|secondary active sulfate transmembrane transporter activity|sulfate transmembrane transporter activity
AFUB_005400	16321.996076194	23735.4017183184	8908.59043406959	0.37532924615277	-1.41377138357096	2.77502745912314e-133	2.80864688829938e-132	736.358311296587	691.608133494789	680.928021680014	509.488880212454	511.921399157218	491.356742879857	protein mitochondrial targeting protein (Mas1), putative [Aspergillus fumigatus Af293]	GO:0005829,GO:0005634,GO:0005524,GO:0030544,GO:0046872,GO:0051082,GO:0070924,GO:1900035,GO:0006457,GO:0015031,GO:0009408	cytosol|nucleus|ATP binding|Hsp70 protein binding|metal ion binding|unfolded protein binding|heterochromatin assembly involved in chromatin silencing by small RNA|negative regulation of cellular response to heat|protein folding|protein transport|response to heat	afm04141	Protein processing in endoplasmic reticulum
AFUB_005410	567.429581380213	742.131273956347	392.727888804078	0.529189245334484	-0.918144352734619	1.13141885630466e-20	2.80380268613659e-20	61.6369526836866	60.5836795226394	60.9251026560899	59.1550559461043	64.2367705026031	61.910915955625	cytosine deaminase, putative [Aspergillus fischeri NRRL 181]	GO:0102480,GO:0004131,GO:0008270,GO:0019858,GO:0044206	5-fluorocytosine deaminase activity|cytosine deaminase activity|zinc ion binding|cytosine metabolic process|UMP salvage	afm00240,afm00330	Pyrimidine metabolism|Arginine and proline metabolism
AFUB_005420	1513.43321417491	1951.82032834016	1075.04610000965	0.550791527478286	-0.860421727424419	4.75268968261691e-31	1.46001916145957e-30	68.6344163421603	64.0274234996957	64.0330178294071	68.6179165312398	68.8892712924554	69.5464946264927	uroporphyrinogen decarboxylase [Aspergillus fumigatus Af293]	GO:0005829,GO:0005634,GO:0004853,GO:0006783,GO:0006782	cytosol|nucleus|uroporphyrinogen decarboxylase activity|heme biosynthetic process|protoporphyrinogen IX biosynthetic process	afm00860	Porphyrin and chlorophyll metabolism
AFUB_005430	435.84921815528	500.197406128443	371.501030182116	0.742708829814924	-0.42913136476009	8.22510733685962e-05	0.000122315746155924	10.1319102634177	11.585464370329	9.77315534805715	15.1476250034908	14.1390850772386	15.4290771255238	tRNA methyltransferase, putative [Aspergillus fumigatus Af293]	GO:0005634,GO:0036265,GO:0030488	nucleus|RNA (guanine-N7)-methylation|tRNA methylation
AFUB_005440	23.3294682043035	19.8290799532719	26.8298564553351	1.35305604287041	0.436221596222623	0.313753411223269	0.350638377489965	1.76067315825311	2.066335338255	1.31196451615161	4.52248817874729	4.00168441501492	4.75620957712416	conserved hypothetical protein [Aspergillus fumigatus A1163]	GO:0022625,GO:0030687,GO:0070180,GO:0003735,GO:0002181,GO:0000027	cytosolic large ribosomal subunit|preribosome, large subunit precursor|large ribosomal subunit rRNA binding|structural constituent of ribosome|cytoplasmic translation|ribosomal large subunit assembly	afm03010	Ribosome
AFUB_005450	786.363313108614	1022.48325572207	550.243370495155	0.538144138220216	-0.893935454365007	1.31864670370643e-14	2.79252829326273e-14	16.4142787909064	14.4943437046527	13.1132283228406	15.7731692971046	15.3482733604838	14.1222316372713	GARP complex subunit Vps53, putative [Aspergillus fumigatus Af293]	GO:0005737,GO:0005829,GO:0010008,GO:0000938,GO:0006896,GO:0006886,GO:0042147	cytoplasm|cytosol|endosome membrane|GARP complex|Golgi to vacuole transport|intracellular protein transport|retrograde transport, endosome to Golgi
AFUB_005460	1221.31420919057	825.7374769112	1616.89094146994	1.95811742433948	0.96946728303795	5.32928640066481e-34	1.74249105597856e-33	14.789330578423	13.2427058519867	13.8824432978618	51.0446209451838	53.0518847620186	52.75970106293	hypothetical protein CDV57_07584 [Aspergillus fumigatus]	GO:0005829,GO:0072686,GO:0005643,GO:0042272,GO:0005730,GO:0005634,GO:0003723,GO:0016973,GO:0000055	cytosol|mitotic spindle|nuclear pore|nuclear RNA export factor complex|nucleolus|nucleus|RNA binding|poly(A)+ mRNA export from nucleus|ribosomal large subunit export from nucleus	afm03008,afm03013,afm03015	Ribosome biogenesis in eukaryotes|RNA transport|mRNA surveillance pathway
AFUB_005480	788.174973924383	863.4142152081	712.935732640666	0.825716927151627	-0.276280814197185	0.00170439806234147	0.00235836620494994	16.2898928493052	16.7868521588089	17.1148276608853	25.1105374873582	28.0543760417033	26.1028012190571	COPII-coated vesicle membrane protein Erv46, putative [Aspergillus fumigatus Af293]	GO:0030134,GO:0005783,GO:0005789,GO:0000139,GO:0030176,GO:0030173,GO:0006888,GO:0006886,GO:0006890	COPII-coated ER to Golgi transport vesicle|endoplasmic reticulum|endoplasmic reticulum membrane|Golgi membrane|integral component of endoplasmic reticulum membrane|integral component of Golgi membrane|ER to Golgi vesicle-mediated transport|intracellular protein transport|retrograde vesicle-mediated transport, Golgi to ER
AFUB_005490	16734.9053772237	11832.083232006	21637.7275224413	1.82873354574712	0.870844883597759	3.98128258024819e-53	1.79294123691579e-52	88.5422565635967	91.6352418965039	88.4108805255543	299.732069128716	325.26986387185	314.205634381445	PH domain-containing protein [Aspergillus fumigatus Z5]	GO:0005935,GO:0005737,GO:0005886,GO:0004674,GO:0032147,GO:0023014,GO:0031098	cellular bud neck|cytoplasm|plasma membrane|protein serine/threonine kinase activity|activation of protein kinase activity|signal transduction by protein phosphorylation|stress-activated protein kinase signaling cascade	afm03018	RNA degradation
AFUB_005500	250.109921726962	25.8749102198534	474.34493323407	18.3322349412487	4.1963107750425	5.43741848240045e-115	4.79017617511203e-114	0.583552066455297	0.64205605696326	0.852372410931203	23.3971965011208	25.0625188437648	24.5108393428569	conserved hypothetical protein [Aspergillus fumigatus Af293]
AFUB_005510	550.886423734962	130.637554240085	971.135293229838	7.43381410405992	2.89410261145712	2.30114389473817e-137	2.40813975735976e-136	1.71747705525377	2.7947951841664	2.54293345328842	33.5591701311066	34.7656151229629	32.1775866627665	C2H2 transcription factor (TFIIIA), putative [Aspergillus fumigatus Af293]	GO:0005829,GO:0005634,GO:0003677,GO:0046872,GO:0003723,GO:0000995,GO:0006384	cytosol|nucleus|DNA binding|metal ion binding|RNA binding|RNA polymerase III general transcription initiation factor activity|transcription initiation from RNA polymerase III promoter
AFUB_005520	1137.5946939047	632.579793798711	1642.60959401069	2.59668362807898	1.37667025121104	1.41094860795805e-62	7.13288788576948e-62	25.6165704552	23.3701941760791	25.648938181005	123.527774171736	118.623728662367	128.328700651824	DNA-directed RNA polymerase I, II, and III subunit Rpb6 [Aspergillus fumigatus A1163]	GO:0005737,GO:0005654,GO:0005736,GO:0005665,GO:0005666,GO:0003677,GO:0001054,GO:0042254,GO:0006386,GO:0006360,GO:0006366,GO:0006383,GO:0001172,GO:0042797	cytoplasm|nucleoplasm|RNA polymerase I complex|RNA polymerase II, core complex|RNA polymerase III complex|DNA binding|RNA polymerase I activity|ribosome biogenesis|termination of RNA polymerase III transcription|transcription by RNA polymerase I|transcription by RNA polymerase II|transcription by RNA polymerase III|transcription, RNA-templated|tRNA transcription by RNA polymerase III	afm03020	RNA polymerase
AFUB_005530	1142.83977988145	2003.66170433247	282.017855430427	0.140751233015347	-2.82878053416385	2.00118211503612e-218	3.38381703087926e-217	53.8172380372096	56.9934727177922	57.7073337562022	14.3281118615003	14.2222336546225	16.8119810759852	MFS monocarboxylate transporter, putative [Aspergillus fumigatus Af293]
AFUB_005540	217.210329675221	177.208409188666	257.212250161776	1.45146751973793	0.537512288370146	0.000196081204091757	0.000285984392652247	9.5135307637725	10.9549629079982	9.28014751150827	28.9573472541022	26.676754066876	26.9280176035955	N-acetyltransferase (Nat5), putative [Aspergillus fumigatus Af293]	GO:0005829,GO:0031416,GO:0005634,GO:0004596,GO:0017196,GO:0051604	cytosol|NatB complex|nucleus|peptide alpha-N-acetyltransferase activity|N-terminal peptidyl-methionine acetylation|protein maturation
AFUB_005550	2142.11468710789	2941.82037868574	1342.40899553004	0.456319157096113	-1.13188487290873	1.64754600021762e-59	8.03239785862774e-59	64.4052132698378	62.911067804229	66.964182984277	55.8362097393313	56.4304896154332	57.259984175832	conserved hypothetical protein [Aspergillus fumigatus A1163]
AFUB_005560	5094.03914592164	5211.58161216607	4976.49667967722	0.954891825556362	-0.0665907874696547	0.29161185989088	0.327115973090989	54.5817862517417	57.3315335964549	54.651490555168	104.214521821796	98.4250866382711	101.471227520137	eukaryotic translation initiation factor 3 subunit EifCa, putative [Aspergillus fumigatus Af293]	GO:0016282,GO:0033290,GO:0005852,GO:0003743,GO:0001732	eukaryotic 43S preinitiation complex|eukaryotic 48S preinitiation complex|eukaryotic translation initiation factor 3 complex|translation initiation factor activity|formation of cytoplasmic translation initiation complex	afm03013	RNA transport
AFUB_005570	2812.50940499957	2988.19423085855	2636.82457914059	0.882414051908196	-0.180472329732257	0.0059610371069235	0.00794321489592483	67.1479138344251	66.5696940960802	67.023067793453	114.046024674193	117.478347435361	107.173039148618	G-protein complex gamma subunit GpgA [Aspergillus fumigatus Af293]	GO:0005737,GO:0005834,GO:0007186,GO:0000750	cytoplasm|heterotrimeric G-protein complex|G protein-coupled receptor signaling pathway|pheromone-dependent signal transduction involved in conjugation with cellular fusion	afm04011	MAPK signaling pathway - yeast
AFUB_005580	758.503710067919	668.716466446054	848.290953689785	1.26853606312118	0.343164534259187	0.000150122349517002	0.000220420929630415	54.40590793163	48.5233330597106	51.7674643731589	122.279262923544	128.992975807114	123.804449017058	selenoprotein domain protein [Aspergillus fumigatus A1163]
AFUB_005590	1468.46303052019	778.173363723982	2158.7526973164	2.77412823151078	1.47203447644627	1.08505876225276e-80	6.84795728443518e-80	9.3505830088506	10.2006467210021	9.06090402654889	51.9855493658823	48.3180883638217	51.4443228372913	hypothetical protein CDV58_08430 [Aspergillus fumigatus]	GO:0005622,GO:0004115,GO:0046872,GO:0019933	intracellular|3',5'-cyclic-AMP phosphodiesterase activity|metal ion binding|cAMP-mediated signaling	afm00230	Purine metabolism
AFUB_005600	4306.46045517839	5125.02362405558	3487.89728630119	0.68056218705605	-0.555201099420757	3.92062465438075e-15	8.42404486549378e-15	29.0782461496665	30.9277909490114	29.9917595330824	35.7322295101824	41.8459978473747	39.566018592164	PHD finger and BAH domain protein (Snt2), putative [Aspergillus fumigatus Af293]	GO:0005737,GO:0048189,GO:0003682,GO:0003677,GO:0046872,GO:0004842,GO:0036205,GO:0016574,GO:0043619	cytoplasm|Lid2 complex|chromatin binding|DNA binding|metal ion binding|ubiquitin-protein transferase activity|histone catabolic process|histone ubiquitination|regulation of transcription from RNA polymerase II promoter in response to oxidative stress
AFUB_005610	580.042264978668	557.864238357836	602.220291599501	1.07951047977593	0.110377248962435	0.318097781373428	0.355010520636166	7.49249691276168	6.56649517131531	7.73920909634019	14.9117152733254	16.3610313187482	13.7243539514807	DNA-directed DNA polymerase theta, putative [Aspergillus fumigatus Af293]	GO:0005737,GO:0008409,GO:0005524,GO:0003677,GO:0003887,GO:0004386,GO:0007049,GO:0051301,GO:0006261,GO:1990067,GO:0009933,GO:0009640,GO:2000011,GO:1902749,GO:0010468	cytoplasm|5'-3' exonuclease activity|ATP binding|DNA binding|DNA-directed DNA polymerase activity|helicase activity|cell cycle|cell division|DNA-dependent DNA replication|intrachromosomal DNA recombination|meristem structural organization|photomorphogenesis|regulation of adaxial/abaxial pattern formation|regulation of cell cycle G2/M phase transition|regulation of gene expression
AFUB_005620	96.3619191826681	76.8394392806251	115.884399084711	1.50813696936921	0.592767460474064	0.00426392609710821	0.0057384004730775	2.41950569488975	3.84173693438756	2.84092257691011	9.63289982073174	8.24863335869204	8.39577640223113	conserved hypothetical protein [Aspergillus fumigatus Af293]	GO:0005576,GO:0008081,GO:0016042,GO:0007165	extracellular region|phosphoric diester hydrolase activity|lipid catabolic process|signal transduction
AFUB_005630	1896.318864322	2740.8576014487	1051.78012719529	0.383741251876553	-1.38179423305125	5.36052489965144e-83	3.46745764178241e-82	17.8307081572097	17.8977453109386	18.4916718694449	13.1664029836728	13.9224971192841	12.7024660878576	Golgi complex component (Vps8), putative [Aspergillus fumigatus A1163]	GO:0033263,GO:0005795,GO:0005770,GO:0016020,GO:0051020,GO:0046872,GO:0043495,GO:0032511,GO:0006623	CORVET complex|Golgi stack|late endosome|membrane|GTPase binding|metal ion binding|protein membrane anchor|late endosome to vacuole transport via multivesicular body sorting pathway|protein targeting to vacuole	afm04138	Autophagy - yeast
AFUB_005640	82.66245604727	40.9523393608144	124.372572733726	3.03700776744228	1.60265059834276	1.72045933865408e-11	3.29581969693974e-11	1.53640864424098	1.20530569352699	1.46654845101559	7.13049847065338	8.13470903080197	9.15662694034436	endo-1,3(4)-beta-glucanase, putative [Aspergillus fumigatus A1163]	GO:0005576,GO:0052861,GO:0052862,GO:0030245	extracellular region|glucan endo-1,3-beta-glucanase activity, C-3 substituted reducing group|glucan endo-1,4-beta-glucanase activity, C-3 substituted reducing group|cellulose catabolic process
AFUB_005650	707.084138518533	454.818285802953	959.349991234114	2.10930391582749	1.0767669786159	2.29709589951868e-30	6.96762196229389e-30	4.67318856956899	4.78394036782272	3.94802750841729	18.8028031213749	18.5066550950939	16.7190469867215	capsular associated protein [Aspergillus fumigatus Z5]	GO:0016021,GO:0046527,GO:0035252,GO:0045227,GO:0006688,GO:0009405	integral component of membrane|glucosyltransferase activity|UDP-xylosyltransferase activity|capsule polysaccharide biosynthetic process|glycosphingolipid biosynthetic process|pathogenesis
AFUB_005660	1202.83531004251	677.125233800433	1728.54538628459	2.55277059545242	1.35206389588307	3.42399632070981e-62	1.72388946524808e-61	7.74820435899518	7.38408330139691	6.84223284107103	35.4896309184853	36.9038019446138	34.8005102176008	nucleolar ATPase Kre33, putative [Aspergillus fumigatus A1163]	GO:0005730,GO:0030688,GO:0005524,GO:1990883,GO:0042274,GO:1904812,GO:0051391	nucleolus|preribosome, small subunit precursor|ATP binding|rRNA cytidine N-acetyltransferase activity|ribosomal small subunit biogenesis|rRNA acetylation involved in maturation of SSU-rRNA|tRNA acetylation	afm03008	Ribosome biogenesis in eukaryotes
AFUB_005670	1804.95159491443	2038.22694255738	1571.67624727147	0.77109973107287	-0.375010630052747	2.73599875028175e-07	4.55445384672028e-07	44.5889655607084	49.9110862401873	45.3706527334186	68.635160514859	71.3393005373708	66.3009276999582	disulfide isomerase, putative [Aspergillus fumigatus Af293]	GO:0005788,GO:0003756,GO:0015035,GO:0019153,GO:0045454,GO:0006457	endoplasmic reticulum lumen|protein disulfide isomerase activity|protein disulfide oxidoreductase activity|protein-disulfide reductase (glutathione) activity|cell redox homeostasis|protein folding	afm04141	Protein processing in endoplasmic reticulum
AFUB_005680	404.318911846534	143.810372555058	664.82745113801	4.62294505831615	2.20881221687499	3.00544862706428e-65	1.57343136301645e-64	2.38854178272301	2.33472017499368	2.35898035404143	22.1685707928	21.5230104983357	18.9068652530013	F-box domain protein [Aspergillus fumigatus A1163]
AFUB_005690	7883.90980359045	9810.03097960548	5957.78862757542	0.607315985032192	-0.719480752336672	6.183213903699e-34	2.02102528722363e-33	522.78034310214	549.598113372997	551.878249794179	643.567383668857	610.393191931165	632.567513028747	40S ribosomal protein S19 [Aspergillus fumigatus A1163]	GO:0022627,GO:0003735,GO:0000028,GO:0042274,GO:0006412	cytosolic small ribosomal subunit|structural constituent of ribosome|ribosomal small subunit assembly|ribosomal small subunit biogenesis|translation	afm03010	Ribosome
AFUB_005700	142.748671579001	110.52762550536	174.969717652642	1.5830405914597	0.662698248745347	0.00016776490890589	0.000245629952769088	11.376370692374	10.136812200926	10.7531867990493	31.7274081397117	32.5553700846526	33.33765946335	conserved hypothetical protein [Aspergillus fumigatus Af293]
AFUB_005710	210.342059196287	171.077906186956	249.606212205618	1.45902073370506	0.545000385107025	0.000203961421861104	0.000297257790760905	3.66514998807034	3.91587622874317	3.39907671723874	10.1708628124654	9.6689914006774	10.7805797463866	CAIB/BAIF family enzyme [Aspergillus fumigatus A1163]
AFUB_005720	2327.80147212773	2070.98204328018	2584.62090097528	1.24801705034659	0.31963764436237	3.28081818995015e-06	5.20893955814601e-06	53.3622522803836	44.326007556407	48.5658084405046	113.339109215135	116.906214681932	118.502450086546	conserved hypothetical protein [Aspergillus fumigatus A1163]
AFUB_005730	893.535956596261	464.802323722715	1322.26958946981	2.8447998686397	1.50832716266304	1.09613524559757e-52	4.89610387453596e-52	20.0453026880587	19.9021987613192	16.5632236312228	105.823982061453	106.838197900955	94.4823306604731	conserved hypothetical protein [Aspergillus fumigatus A1163]
AFUB_005740	65892.455045653	84114.6600409322	47670.2500503737	0.566729390895431	-0.819268071547796	2.69006693728373e-49	1.14452653723535e-48	2650.20826974552	2722.72432136064	2611.93125947479	2950.46934182154	2808.63037669608	2892.49441498616	mitochondrial ADP,ATP carrier protein (Ant), putative [Aspergillus fumigatus Af293]	GO:0016021,GO:0005743,GO:0005471,GO:0140021,GO:1990544	integral component of membrane|mitochondrial inner membrane|ATP:ADP antiporter activity|mitochondrial ADP transmembrane transport|mitochondrial ATP transmembrane transport
AFUB_005750	30.8611139133339	38.267734298309	23.4544935283588	0.612905204826699	-0.706264138592726	0.0532606617234841	0.0654831134036051	5.30336096758663	5.29567492437812	5.3888129299781	6.38544495692445	5.04473709989452	7.3004125937122	hypothetical protein AFUA_1G05400 [Aspergillus fumigatus Af293]
AFUB_005760	1067.52728634767	548.503184362627	1586.55138833272	2.89251080679929	1.5323223494405	3.99415335980656e-73	2.31613904829253e-72	9.38780827639101	8.84376945215572	8.08171385959837	48.5412748463209	50.8183268952086	46.0677926382882	ribosome biogenesis protein Kri1 [Aspergillus fumigatus Af293]	GO:0030686,GO:0005730,GO:0005634,GO:0000447,GO:0042254	90S preribosome|nucleolus|nucleus|endonucleolytic cleavage in ITS1 to separate SSU-rRNA from 5.8S rRNA and LSU-rRNA from tricistronic rRNA transcript (SSU-rRNA, 5.8S rRNA, LSU-rRNA)|ribosome biogenesis
AFUB_005770	1490.38599128152	805.116537102681	2175.65544546035	2.70228637122488	1.43418057046445	7.66132555607154e-69	4.22165161161281e-68	6.89225994692161	6.61724378197052	6.75982082283684	33.6338127013226	37.50466164891	33.5845122697502	transcription factor SipA3 [Aspergillus fumigatus Z5]	GO:0032541,GO:0016021,GO:0031965,GO:0005886,GO:0005816,GO:0016538,GO:0061817,GO:0045737	cortical endoplasmic reticulum|integral component of membrane|nuclear membrane|plasma membrane|spindle pole body|cyclin-dependent protein serine/threonine kinase regulator activity|endoplasmic reticulum-plasma membrane tethering|positive regulation of cyclin-dependent protein serine/threonine kinase activity
AFUB_005780	157.448895139909	63.1855176652669	251.712272614551	3.98370199240953	1.99410972819076	3.90907678278735e-28	1.13574061080807e-27	2.95648253720033	3.19464879756829	2.80819887904477	21.2963852077874	24.6504788675565	22.2953474584321	conserved hypothetical protein [Aspergillus fumigatus Af293]	GO:0000214,GO:0000213,GO:0000379	tRNA-intron endonuclease complex|tRNA-intron endonuclease activity|tRNA-type intron splice site recognition and cleavage
AFUB_005790	416.97245877288	171.684209215831	662.260708329929	3.85743517912806	1.94764191375357	6.05791451253507e-60	2.96771281331783e-59	3.8262686528734	4.02996205276416	4.51929224137937	30.9336416741614	29.0228443456377	31.383289998869	UDP-Glc/Gal endoplasmic reticulum nucleotide sugar transporter [Aspergillus fumigatus Z5]	GO:0030176,GO:0030173,GO:0005459,GO:0008643,GO:0072334	integral component of endoplasmic reticulum membrane|integral component of Golgi membrane|UDP-galactose transmembrane transporter activity|carbohydrate transport|UDP-galactose transmembrane transport
AFUB_005800	583.478094588725	815.599478147848	351.356711029602	0.430795654538059	-1.21492439748438	4.05086951028606e-35	1.3555149909165e-34	82.056398267714	75.6783630218821	73.0865155843843	63.6018385599595	60.2388176531404	66.1443299614918	peptidyl-prolyl cis-trans isomerase [Aspergillus fumigatus Af293]	GO:0003755	peptidyl-prolyl cis-trans isomerase activity
AFUB_005810	211.71260108431	100.633240328134	322.791961840485	3.20760775254738	1.68149773030471	1.83383754348734e-27	5.26134182296223e-27	4.62613877988898	5.07231992756761	5.39195509495185	32.8304953073918	29.9340285973169	29.852613381635	conserved hypothetical protein [Aspergillus fumigatus Af293]
AFUB_005820	517.115281113637	588.806318557725	445.424243669549	0.756486861011632	-0.402613069574199	7.75299003297368e-05	0.000115486515178384	23.77284975855	21.4643310325221	24.1558967877681	34.5796403821139	31.1894105006812	34.5821648505565	3-oxo-5-alpha-steroid 4-dehydrogenase, putative [Aspergillus fumigatus Af293]	GO:0005789,GO:0016021,GO:0102389,GO:0006629,GO:0006486	endoplasmic reticulum membrane|integral component of membrane|polyprenol reductase activity|lipid metabolic process|protein glycosylation	afm00510	N-Glycan biosynthesis
AFUB_005830	6242.49403149958	8788.45001684024	3696.53804615893	0.420613195623313	-1.24943398337761	3.46295141582239e-94	2.50460565349796e-93	87.4623612601922	87.9613492963796	81.7171620919397	69.6603495389431	66.8342182124068	70.2285901697963	histone deacetylase complex subunit (Hos4), putative [Aspergillus fumigatus A1163]	GO:0034967,GO:0016575,GO:0045835	Set3 complex|histone deacetylation|negative regulation of meiotic nuclear division
AFUB_005840	10965.1749356617	14906.4181624515	7023.93170887188	0.471201842878982	-1.0855829133014	2.09181481245157e-48	8.73775865302862e-48	1199.61502588192	1270.09627764855	1308.41439774928	1142.43977414149	1095.08508826444	1167.63225042605	histone deacetylase complex subunit (Hos4), putative [Aspergillus fumigatus Z5]	GO:0022627,GO:0003735,GO:0006412	cytosolic small ribosomal subunit|structural constituent of ribosome|translation	afm03010	Ribosome
AFUB_005850	1129.28805880792	1476.26054093748	782.315576678362	0.529930561025199	-0.916124765075212	1.90928072498639e-30	5.80378951184578e-30	35.4544559996263	33.3409053640796	34.2260468824578	35.4303051597439	35.0769090130654	33.8519204900086	conserved hypothetical protein [Aspergillus fumigatus Af293]	GO:0019898,GO:0034657,GO:0005634,GO:0005773,GO:0045721,GO:0043161,GO:0007039,GO:0006623	extrinsic component of membrane|GID complex|nucleus|vacuole|negative regulation of gluconeogenesis|proteasome-mediated ubiquitin-dependent protein catabolic process|protein catabolic process in the vacuole|protein targeting to vacuole
AFUB_005860	498.090744928802	344.040350765719	652.141139091885	1.89553678119568	0.92260645098694	1.91468194340477e-18	4.48975608898292e-18	9.7662339246852	10.832433815221	12.3052580968027	38.0048000739807	41.7115679209611	39.6803943061013	mandelate racemase/muconate lactonizing enzyme family protein [Aspergillus fumigatus A1163]	GO:0004089,GO:0050023,GO:0046872,GO:0009063,GO:0019698	carbonate dehydratase activity|L-fuconate dehydratase activity|metal ion binding|cellular amino acid catabolic process|D-galacturonate catabolic process	afm00052	Galactose metabolism
AFUB_005870	223.35272418721	292.878769058942	153.826679315478	0.525223046415224	-0.928997872831215	4.62763877424514e-11	8.75105755543998e-11	10.7249026809691	9.90405395946832	9.38807123256829	10.1069422445932	10.980945290645	9.03935095525995	uridine nucleosidase Urh1 [Aspergillus fumigatus Z5]	GO:0005829,GO:0005634,GO:0070635,GO:0070636,GO:0008477,GO:0050263,GO:0045437,GO:0006216,GO:0034356,GO:0019358,GO:0006152,GO:0046135,GO:0008655,GO:0006218	cytosol|nucleus|nicotinamide riboside hydrolase activity|nicotinic acid riboside hydrolase activity|purine nucleosidase activity|ribosylpyrimidine nucleosidase activity|uridine nucleosidase activity|cytidine catabolic process|NAD biosynthesis via nicotinamide riboside salvage pathway|nicotinate nucleotide salvage|purine nucleoside catabolic process|pyrimidine nucleoside catabolic process|pyrimidi…	afm00240,afm00760	Pyrimidine metabolism|Nicotinate and nicotinamide metabolism
AFUB_005880	479.985976559925	399.168953904862	560.802999214987	1.40492639452278	0.490494548212304	3.29354976812329e-06	5.22746958849773e-06	6.95110604720195	7.71410057079317	7.2656341746491	18.0466882540864	20.5976087938772	20.2892766852654	PXA domain protein [Aspergillus fumigatus A1163]
AFUB_005890	496.901184790562	332.809673465806	660.992696115319	1.98609820811963	0.989936962677025	9.6070801669124e-21	2.38435539489986e-20	6.25898722171847	6.00656714638313	4.58933292169878	21.0678276684504	20.6397056807789	22.2053250831214	conserved hypothetical protein [Aspergillus fumigatus Af293]
AFUB_005900	1419.03455628023	1268.18471439901	1569.88439816145	1.23789884891131	0.307893433989992	4.74395088728461e-05	7.15840622177432e-05	24.7085718294536	21.187296637551	22.4521342290452	56.8660931800033	51.9198036399769	52.8687631974332	GTP binding protein, putative [Aspergillus fumigatus A1163]	GO:0010494,GO:0005844,GO:0005525,GO:0002181,GO:1903833	cytoplasmic stress granule|polysome|GTP binding|cytoplasmic translation|positive regulation of cellular response to amino acid starvation
AFUB_005910	190.274527858013	205.092205864252	175.456849851773	0.855502280607902	-0.225156394214375	0.154366926698686	0.18015261789933	8.39795951021136	9.36021858428542	11.203993476394	16.0548330345529	16.118323090863	15.26894973249	cysteine dioxygenase Cdo1, putative [Aspergillus fumigatus Af293]	GO:0017172,GO:0005506,GO:0042412	cysteine dioxygenase activity|iron ion binding|taurine biosynthetic process	afm00270,afm00430	Cysteine and methionine metabolism|Taurine and hypotaurine metabolism
AFUB_005920	1201.32086296058	1370.3661523868	1032.27557353436	0.753284493882472	-0.408733262661672	1.58736731009744e-07	2.66898634537618e-07	18.2368295824098	16.27219012772	16.7068581796031	24.4003016116063	24.5886602117066	24.734191137789	hypothetical protein CDV58_02581 [Aspergillus fumigatus]	GO:0008466,GO:0102751,GO:0005978	glycogenin glucosyltransferase activity|UDP-alpha-D-glucose:glucosyl-glycogenin alpha-D-glucosyltransferase activity|glycogen biosynthetic process	afm00500	Starch and sucrose metabolism
AFUB_005930	629.791585068726	653.785235937679	605.797934199774	0.926600817669001	-0.109980139424777	0.243914396312013	0.277304592185887	13.0534454612719	12.0729000732138	12.8359092948651	23.0682600970155	23.2155615187398	20.9637111112072	alpha/beta hydrolase, putative [Aspergillus fumigatus Af293]
AFUB_005940	2587.55109179511	1030.32829244019	4144.77389115003	4.02277014186778	2.00818930578323	7.28124105074871e-144	7.99314858332749e-143	17.6197631135495	13.6219130798163	14.5314007327981	117.040120307805	112.459243753259	122.094306740859	conserved hypothetical protein [Aspergillus fumigatus A1163]	GO:0016021,GO:0046527,GO:0035252,GO:0045227,GO:0006688,GO:0009405	integral component of membrane|glucosyltransferase activity|UDP-xylosyltransferase activity|capsule polysaccharide biosynthetic process|glycosphingolipid biosynthetic process|pathogenesis
AFUB_005950	47.7071099550475	21.7171124179004	73.6971074921946	3.3935039831285	1.76277570649029	1.82990375963029e-08	3.17479606871442e-08	3.43158650843841	4.31499438282661	3.98500451964767	25.7349529524451	24.2859578973745	26.162564589231	hypothetical protein AFUA_1G05600 [Aspergillus fumigatus Af293]
AFUB_005980	3964.97388850322	3200.28922911182	4729.65854789463	1.47788471894063	0.563533737752575	3.12093139108876e-19	7.46751011003713e-19	47.9204969412455	48.3042072358156	46.5353616141428	139.46865268148	133.6872874836	130.189820779093	protein phosphotase 2a 65kd regulatory sububit [Aspergillus fumigatus Af293]	GO:0005826,GO:0005737,GO:0005829,GO:0090443,GO:0044732,GO:0005634,GO:0000159,GO:0019888,GO:0061509,GO:0030952,GO:0031030,GO:0006470	actomyosin contractile ring|cytoplasm|cytosol|FAR/SIN/STRIPAK complex|mitotic spindle pole body|nucleus|protein phosphatase type 2A complex|protein phosphatase regulator activity|asymmetric protein localization to old mitotic spindle pole body|establishment or maintenance of cytoskeleton polarity|negative regulation of septation initiation signaling|protein dephosphorylation	afm03015,afm04111,afm04113	mRNA surveillance pathway|Cell cycle - yeast|Meiosis - yeast
AFUB_005990	2855.46808025063	3280.33177668112	2430.60438382015	0.740962972434244	-0.432526645231038	5.36396641274951e-11	1.01163154576018e-10	53.8370749864291	56.9220506113294	56.3238514093389	78.9319366373122	78.493779141749	79.34299546866	phenylalanyl-tRNA synthetase, beta subunit [Aspergillus fumigatus Af293]	GO:0005737,GO:0005524,GO:0000287,GO:0004826,GO:0003723,GO:0006432	cytoplasm|ATP binding|magnesium ion binding|phenylalanine-tRNA ligase activity|RNA binding|phenylalanyl-tRNA aminoacylation	afm00970	Aminoacyl-tRNA biosynthesis
AFUB_006000	14782.6150496884	18809.0411679401	10756.1889314368	0.57186269280811	-0.806259304849469	5.84407465319204e-45	2.32583318252592e-44	483.615466599288	511.536526316603	498.211634168046	549.886700349762	536.789663897268	546.446212458363	protein phosphatase [Aspergillus nomius NRRL 13137]	GO:0005829,GO:0022627,GO:0005634,GO:0003684,GO:0003906,GO:0032357,GO:0008534,GO:0003723,GO:0003735,GO:0002181,GO:0006281,GO:0045739	cytosol|cytosolic small ribosomal subunit|nucleus|damaged DNA binding|DNA-(apurinic or apyrimidinic site) endonuclease activity|oxidized purine DNA binding|oxidized purine nucleobase lesion DNA N-glycosylase activity|RNA binding|structural constituent of ribosome|cytoplasmic translation|DNA repair|positive regulation of DNA repair	afm03010	Ribosome
AFUB_006010	1265.38645130399	985.867407519527	1544.90549508845	1.56705200243457	0.648053056268453	1.15875154487663e-16	2.59849243161826e-16	13.0783117069525	14.1796760270234	13.2511793360117	38.2767796527958	43.2292619156863	39.8991023721925	protein phosphatase [Aspergillus fumigatus A1163]	GO:0005737,GO:0005829,GO:0004438,GO:0004725,GO:0048017,GO:0046856	cytoplasm|cytosol|phosphatidylinositol-3-phosphatase activity|protein tyrosine phosphatase activity|inositol lipid-mediated signaling|phosphatidylinositol dephosphorylation	afm00562,afm04070,afm04138	Inositol phosphate metabolism|Phosphatidylinositol signaling system|Autophagy - yeast
AFUB_006020	607.68223427575	610.255818887265	605.108649664235	0.991565554864491	-0.0122199391235854	0.897666163210314	0.917680497451755	9.65230135938674	9.82145595151135	8.7844014862397	17.6246089879943	18.5324545989847	17.3990142554298	conserved hypothetical protein [Aspergillus fumigatus A1163]
AFUB_006029	468.632293832766	352.870818521485	584.393769144047	1.6561124878295	0.727800668080114	1.15566543377728e-11	2.22858956302356e-11	11.8588159611341	12.8120281394852	11.6703703789682	35.6624162364158	41.0361807789739	38.3902182332279	conserved hypothetical protein [Aspergillus fumigatus A1163]	GO:0005938	cell cortex
AFUB_006030	284.740622859471	147.037264745278	422.443980973663	2.87304025755301	1.52257820831254	2.44238632560241e-29	7.2652517796586e-29	9.57506509041477	8.90541393902514	10.2698653711133	51.6658190739601	53.5557877311355	52.7477710808098	conserved hypothetical protein [Aspergillus fumigatus A1163]
AFUB_006040	146.101103024676	88.6527410360386	203.549465013314	2.29603126349549	1.1991422863441	1.78540579279442e-11	3.41890643072404e-11	1.03113017205889	0.637888832169333	0.952495054575668	3.67618699639602	3.62378029963071	4.19538357946099	hypothetical protein Y699_06733 [Aspergillus fumigatus Z5]
AFUB_006050	4451.71396271695	2448.76727297754	6454.66065245636	2.63588162243279	1.39828558029891	6.29762730150214e-61	3.11500300743643e-60	28.6864428998834	30.2995558348904	32.061814187968	144.785895619194	163.572393270342	150.80461063733	hypothetical protein Y699_06732 [Aspergillus fumigatus Z5]
AFUB_006060	1560.83518591277	729.988022605424	2391.68234922012	3.27633094675155	1.71208109297472	4.16251882282978e-25	1.1414217122519e-24	12.4677958367274	11.248586939928	11.7079222496773	69.8321695447505	84.3362909364951	67.6946451589333	conserved hypothetical protein [Aspergillus fumigatus A1163]
AFUB_006070	250.41209510462	142.870091328299	357.954098880942	2.50545159979218	1.32507066811503	6.6858355841396e-21	1.66689345443723e-20	19.6308536133524	18.2188651719346	20.5117038191865	97.3993204096209	97.6661102539578	84.5599927093912	splicing factor 3B subunit 10 (SF3b10), putative [Aspergillus fumigatus Af293]	GO:0005829,GO:0005634,GO:0005681,GO:0005686,GO:0045292,GO:0000398	cytosol|nucleus|spliceosomal complex|U2 snRNP|mRNA cis splicing, via spliceosome|mRNA splicing, via spliceosome	afm03040	Spliceosome
AFUB_006080	164.363727042266	198.065467637082	130.661986447451	0.659690899207449	-0.600137892593981	0.00210578271368936	0.00289523096116454	5.11463899401083	3.52053693328092	4.52449069108012	6.11474687778097	5.32083173684181	5.14401005862605	hypothetical protein CDV58_02565 [Aspergillus fumigatus]	GO:0005829,GO:0005634,GO:0046872,GO:0003723,GO:0043829,GO:0006400,GO:0002100	cytosol|nucleus|metal ion binding|RNA binding|tRNA-specific adenosine-37 deaminase activity|tRNA modification|tRNA wobble adenosine to inosine editing
AFUB_006090	3646.26344257044	4340.75995737288	2951.766927768	0.680011554832549	-0.556368833880289	5.32542171264313e-07	8.75112639493849e-07	103.860040220714	96.6758279065662	106.969345790889	138.708807951705	113.935241599467	147.080176494001	c-14 sterol reductase [Aspergillus fumigatus A1163]	GO:0030176,GO:0050613,GO:0050661,GO:0006696,GO:0016126	integral component of endoplasmic reticulum membrane|delta14-sterol reductase activity|NADP binding|ergosterol biosynthetic process|sterol biosynthetic process	afm00100	Steroid biosynthesis
AFUB_006100	1303.93095258753	1465.29252065364	1142.56938452143	0.779755146782399	-0.358906924732068	2.77420945267173e-06	4.42813419437142e-06	41.3818905057006	37.5330114851039	37.2670923747439	56.9185352194817	55.1476743244331	61.0271890957135	hypothetical protein CDV57_07031 [Aspergillus fumigatus]	GO:0010008,GO:0005794,GO:0016021,GO:0005770,GO:0045324,GO:0015031,GO:0007034	endosome membrane|Golgi apparatus|integral component of membrane|late endosome|late endosome to vacuole transport|protein transport|vacuolar transport	afm04145	Phagosome
AFUB_006120	600.97971902011	540.746186983018	661.213251057201	1.22277931305684	0.290164050073239	0.00469336254145604	0.00629656613141993	6.45148019340532	7.4707365434013	5.86449918861582	15.0963355399527	16.0789073416737	15.0795102331149	C6 transcription factor, putative [Aspergillus fumigatus A1163]	GO:0005737,GO:0005634,GO:0000978,GO:0000982,GO:0008270,GO:0006357,GO:0006351	cytoplasm|nucleus|RNA polymerase II proximal promoter sequence-specific DNA binding|transcription factor activity, RNA polymerase II proximal promoter sequence-specific DNA binding|zinc ion binding|regulation of transcription by RNA polymerase II|transcription, DNA-templated
AFUB_006130	529.537031599773	482.798913032291	576.275150167255	1.19361318886961	0.255335381901884	0.0111584196376162	0.0145617819417025	14.7488187485128	15.055341745795	14.9437669486788	34.8484317044119	32.7244888902872	34.5511964099051	hypothetical protein Y699_06726 [Aspergillus fumigatus Z5]
AFUB_006140	336.000476626766	277.483330746552	394.517622506981	1.42177053102814	0.507688637628363	2.81046824630843e-05	4.28414967869313e-05	8.22785799899711	8.14978271351036	7.95654618618842	21.7850556359156	22.9096830383254	21.4485889875678	hypothetical protein CDV58_02559 [Aspergillus fumigatus]
AFUB_006150	14.1457620640816	11.9261262707374	16.3653978574258	1.37223080536895	0.45652315917569	0.436590043654281	0.476939788380308	0.522225772265151	0.450652154864398	0.176880096172351	0.964128354555395	0.834554941643124	1.204272386082	arsenite efflux transporter ArsB, puative [Aspergillus fumigatus Af293]	GO:0016021,GO:0005886,GO:0015104,GO:0015297,GO:0015105,GO:0015699,GO:0015700,GO:0046685	integral component of membrane|plasma membrane|antimonite transmembrane transporter activity|antiporter activity|arsenite transmembrane transporter activity|antimonite transport|arsenite transport|response to arsenic-containing substance
AFUB_006160	1795.75822332499	143.039411863439	3448.47703478655	24.1085795156851	4.59147474433261	0	0	1.84911375141035	1.51589941338131	1.5031265121876	74.7774257270362	73.4978863606055	75.8405313516281	extracellular beta-glucosidase/cellulase BGL3 precursor [Aspergillus fumigatus]	GO:0005576,GO:0008422,GO:0102483,GO:0030245	extracellular region|beta-glucosidase activity|scopolin beta-glucosidase activity|cellulose catabolic process	afm00460,afm00500	Cyanoamino acid metabolism|Starch and sucrose metabolism
AFUB_006170	127.078503216306	53.0434154941896	201.113590938422	3.79149021730042	1.92276500051956	3.65278591303846e-22	9.38716463262073e-22	1.82766784449966	2.08672643068279	1.57140642140746	12.910071924692	13.1308785874368	13.7092601283985	conserved hypothetical protein [Aspergillus fumigatus A1163]
AFUB_006180	52845.6662186762	102902.26253915	2789.06989820191	0.0271040677763599	-5.20534680238808	0	0	6261.18485810561	6756.61047899101	6579.60895846796	348.547929610242	336.103910275749	331.246886183784	GPI anchored serine-rich protein [Aspergillus fumigatus Af293]
AFUB_006190	8574.86307981519	7279.7238210001	9870.00233863027	1.35582098735091	0.439166708186812	6.05948532330668e-14	1.25571592005796e-13	96.3249172333278	92.9003535931379	91.0339243394914	236.772375391293	237.922897529149	251.574044160152	MAP kinase kinase MKK1/SSP32 [Aspergillus lentulus]	GO:0005935,GO:0005934,GO:0005737,GO:0043332,GO:0005524,GO:0004708,GO:0004674,GO:0004713,GO:0032147,GO:0030242,GO:0000196,GO:0006468,GO:0060237,GO:0007165,GO:0023014,GO:0031098	cellular bud neck|cellular bud tip|cytoplasm|mating projection tip|ATP binding|MAP kinase kinase activity|protein serine/threonine kinase activity|protein tyrosine kinase activity|activation of protein kinase activity|autophagy of peroxisome|cell wall integrity MAPK cascade|protein phosphorylation|regulation of fungal-type cell wall organization|signal transduction|signal transduction by protein …	afm04011,afm04139	MAPK signaling pathway - yeast|Mitophagy - yeast
AFUB_006200	1176.64899043776	1131.16787110425	1222.13010977127	1.08041444686563	0.11158483622391	0.216735821441053	0.248062892629188	14.1233813862284	13.5406742168802	11.9644986538009	25.7712933953566	29.4849593980963	26.5518802300031	conserved hypothetical protein [Aspergillus fumigatus A1163]
AFUB_006210	1475.06393350872	1956.79100983658	993.336857180857	0.507635640284251	-0.978134732847206	5.77174449291666e-39	2.07580653816754e-38	86.1197219567294	84.3463079359527	81.46009530624	83.346501949505	81.9910466266917	79.1152154128387	conserved hypothetical protein [Aspergillus fischeri NRRL 181]			afm00190	Oxidative phosphorylation
AFUB_006220	12114.7119850262	16054.7546139203	8174.66935613204	0.509174356925032	-0.973768330928237	5.31069499059423e-64	2.73668746561829e-63	107.379845239059	104.006873062592	100.713512085023	96.7447946231171	107.840054470303	99.1846157037201	TBP associated factor (Mot1), putative [Aspergillus fumigatus A1163]	GO:0005634,GO:0005524,GO:0016887,GO:0003677,GO:0004386,GO:0006366	nucleus|ATP binding|ATPase activity|DNA binding|helicase activity|transcription by RNA polymerase II
AFUB_006230	2016.91254052844	2726.72786808767	1307.09721296921	0.479364746393235	-1.06080428117315	2.968875645744e-11	5.6478533608152e-11	42.6761203417899	49.1670684552645	53.9150229388576	44.1683179553202	46.9396999394435	42.6564472948468	conserved hypothetical protein [Aspergillus fumigatus A1163]
AFUB_006240	14.3647048495932	19.4851417405742	9.24426795861215	0.474426518507827	-1.07574344197967	0.0492217968066272	0.0606611417576861	0.323296019575786	0.595171639010567	0.620509863242552	0.65741773201833	0.459245032542121	0.28401251469791	erythromycin esterase, putative [Aspergillus fumigatus Af293]
AFUB_006250	57.5351133817439	62.5919817899199	52.478244973568	0.838418012545168	-0.254258382865961	0.463532081721918	0.504638239824922	1.23464488134292	2.04562696667336	2.38362307378925	3.32989129605541	2.84996505791572	2.92848459599623	conserved hypothetical protein [Aspergillus fumigatus A1163]
AFUB_006260	1010.88428799622	869.362580650907	1152.40599534152	1.3255757965551	0.406619166008823	1.02910193959632e-06	1.67076530311931e-06	34.2642622797459	32.0084413041875	32.7189844771072	80.0256383456042	90.6016041083718	80.2216649100593	inositol phospholipid biosynthesis protein Scs3, putative [Aspergillus fumigatus Af293]	GO:0005783,GO:0005789,GO:0030176,GO:0034389,GO:0019915,GO:0006661,GO:0008654	endoplasmic reticulum|endoplasmic reticulum membrane|integral component of endoplasmic reticulum membrane|lipid droplet organization|lipid storage|phosphatidylinositol biosynthetic process|phospholipid biosynthetic process
AFUB_006270	1.08984299709751	0	2.17968599419502	Inf	Inf	0.216580105952801	0.247972901798224	0	0	0	0.329893829477114	0.608132691494133	0.11282688940054	hypothetical protein AFUA_1G05880 [Aspergillus fumigatus Af293]
AFUB_006280	2.00355984624297	2.33099903488774	1.6761206575982	0.719056778879757	-0.475822400197677	0.879855048077689	0.901341688033863	0.268833966098862	1.11354693750364	0	0.77684675973643	0.859232641530421	0.265689126652884	hypothetical protein AFUA_1G05890 [Aspergillus fumigatus Af293]
AFUB_006290	3266.41707778961	3160.82052716458	3372.01362841464	1.06681591043687	0.0933112464405552	0.153018140445388	0.178705464815856	57.5924477575135	54.1674799181346	55.7383845421036	113.239780553511	117.240271727439	111.107823797483	DnaJ and TPR domain protein [Aspergillus fumigatus Af293]	GO:0005829,GO:0030544,GO:0051085	cytosol|Hsp70 protein binding|chaperone cofactor-dependent protein refolding
AFUB_006300	615.319100162399	488.072588872561	742.565611452237	1.52142453475527	0.605422775499281	6.44440733842612e-10	1.17472203295497e-09	13.8661127790821	13.1469616089526	11.2067653698815	34.8082443876796	39.8220813182482	36.450286992719	conserved hypothetical protein [Aspergillus fumigatus Af293]
AFUB_006310	1315.26862640095	1882.6648619282	747.872390873696	0.397241381616765	-1.33191217508356	3.89168751806292e-66	2.05816821636611e-65	32.4841042369458	30.042568418067	30.5490232228636	23.7369843252798	23.414089481704	23.5134877087802	conserved hypothetical protein [Aspergillus fumigatus Af293]
AFUB_006320	2098.94941460991	2197.01061121284	2000.88821800697	0.910732159323707	-0.134901266140622	0.0510531137345769	0.062847352047385	24.6143995082858	24.2554597886346	23.3163706226645	42.6567064723886	42.4529499766513	40.5588139810288	serine/threonine protein kinase, putative [Aspergillus fumigatus A1163]	GO:0030479,GO:0005737,GO:0005634,GO:0005524,GO:0004674,GO:0000147,GO:0007015,GO:0006468,GO:0030100,GO:0007165	actin cortical patch|cytoplasm|nucleus|ATP binding|protein serine/threonine kinase activity|actin cortical patch assembly|actin filament organization|protein phosphorylation|regulation of endocytosis|signal transduction
AFUB_006330	226.480413312786	92.9920670619891	359.968759563583	3.8709620179066	1.95269215189614	3.35051342592614e-37	1.16505683784056e-36	3.60503118223894	4.90837812305511	5.15549983917035	33.7601629231252	32.2906280291032	35.2986982553117	RNA polymerase II mediator complex protein Nut2, putative [Aspergillus fumigatus Af293]	GO:0016592,GO:0005634,GO:0003712,GO:0045944	mediator complex|nucleus|transcription coregulator activity|positive regulation of transcription by RNA polymerase II
AFUB_006340	1210.26225612634	1028.66029193493	1391.86422031774	1.35308442566555	0.436251859040294	1.63502036237438e-06	2.63366515233442e-06	31.580916438561	32.44356678817	30.7739227472792	75.9687337574833	90.0335115259771	79.2672522224544	integral membrane protein [Aspergillus fumigatus Af293]
AFUB_006350	925.120464661869	1070.37079989872	779.870129425015	0.728598098433557	-0.456804865088107	4.85021029730627e-08	8.29373341038079e-08	14.1313158701532	13.8294229909226	12.7986299401728	17.700204121945	19.6508699155808	19.4057577848042	Peptidase family M28 family [Aspergillus fumigatus Af293]	GO:0016021,GO:0005774,GO:0046872,GO:0008237	integral component of membrane|vacuolar membrane|metal ion binding|metallopeptidase activity
AFUB_006360	2192.47862939666	2629.00989238292	1755.94736641039	0.667912042285552	-0.582269969004783	2.72684440610169e-17	6.20670333764731e-17	53.4388798982616	55.2495703259367	55.9445076580691	70.0176704743704	70.4853761473507	69.7915999916776	ubiquitin ligase complex F-box protein GRR1, putative [Aspergillus fumigatus Af293]	GO:0005737,GO:0019005,GO:0030437,GO:0071406,GO:0000082,GO:0000751,GO:0000209,GO:0007124,GO:0031146	cytoplasm|SCF ubiquitin ligase complex|ascospore formation|cellular response to methylmercury|G1/S transition of mitotic cell cycle|mitotic cell cycle G1 arrest in response to pheromone|protein polyubiquitination|pseudohyphal growth|SCF-dependent proteasomal ubiquitin-dependent protein catabolic process	afm04111,afm04120	Cell cycle - yeast|Ubiquitin mediated proteolysis
AFUB_006370	581.753290455766	89.173227465327	1074.3333534462	12.0477118972052	3.59068727055408	8.80360104283114e-191	1.28191874564593e-189	1.31934347478597	1.82163351253894	1.18419824281087	33.359316661505	34.905853748716	31.3807600672551	AMP-binding domain protein, putative [Aspergillus fumigatus Af293]	GO:0005777,GO:0003987,GO:0047760,GO:0006083,GO:0019605,GO:0006097	peroxisome|acetate-CoA ligase activity|butyrate-CoA ligase activity|acetate metabolic process|butyrate metabolic process|glyoxylate cycle
AFUB_006380	16968.5522652679	20289.019361291	13648.0851692448	0.672683333098083	-0.572000581559215	7.67174376707179e-14	1.5848292132396e-13	550.190310606116	613.563928263829	581.249588639389	785.359351999127	724.371990049777	735.374862139793	ribosomal protein L16a [Aspergillus fumigatus A1163]	GO:0022625,GO:0005840,GO:0003729,GO:0003735,GO:0017148,GO:0006412	cytosolic large ribosomal subunit|ribosome|mRNA binding|structural constituent of ribosome|negative regulation of translation|translation	afm03010	Ribosome
AFUB_006390	84.629670661612	123.660476291643	45.5988650315814	0.368742434114845	-1.43931464654782	9.50438287384939e-11	1.7785536516782e-10	4.73666709169361	3.65559845837322	3.81406598797378	2.79775910789796	2.57078720629477	3.22388468426529	Ser/Thr protein phosphatase family protein [Aspergillus fumigatus A1163]	GO:0005576,GO:0030246,GO:0016787,GO:0102210,GO:0071555,GO:0000272	extracellular region|carbohydrate binding|hydrolase activity|rhamnogalacturonan endolyase activity|cell wall organization|polysaccharide catabolic process
AFUB_006400	20737.9569969898	38780.552578209	2695.36141577064	0.0695029141303463	-3.8467827211003	0	0	331.923052304668	337.055232223911	359.413049227768	44.0175797484134	45.6877015827907	47.0055055891441	DnaJ domain protein [Aspergillus fumigatus A1163]	GO:0005788,GO:0009506,GO:0016491,GO:0034605,GO:0009860,GO:0009408	endoplasmic reticulum lumen|plasmodesma|oxidoreductase activity|cellular response to heat|pollen tube growth|response to heat
AFUB_006410	1907.35628600317	1857.35834242315	1957.35422958319	1.05383769242374	0.0756526863616219	0.267186312519348	0.302263331284799	27.012463663262	30.1190901448047	27.7847501069837	57.4100061869895	55.7461018274513	57.9823559235261	AP-1 adaptor complex subunit gamma, putative [Aspergillus fumigatus Af293]	GO:0030121,GO:0005768,GO:0016197,GO:0006886	AP-1 adaptor complex|endosome|endosomal transport|intracellular protein transport
AFUB_006420	1745.11109467203	2298.62777701331	1191.59441233075	0.5183938105364	-0.94787960189968	2.73810647738976e-09	4.89078703643925e-09	55.6360512301512	41.5794952660589	49.3998978819928	50.0565764803478	50.2256473718163	44.9074484678495	sterol o-acyltransferase (APE2), putaitve [Aspergillus fumigatus Af293]	GO:0005789,GO:0030176,GO:0034737,GO:0006696,GO:0008204	endoplasmic reticulum membrane|integral component of endoplasmic reticulum membrane|ergosterol O-acyltransferase activity|ergosterol biosynthetic process|ergosterol metabolic process	afm00100	Steroid biosynthesis
AFUB_006430	1421.34251399695	1857.70737550348	984.977652490416	0.530211412991491	-0.915360369817966	1.0907764458067e-33	3.54295690371086e-33	50.0031176943882	51.5028228629121	55.0817195817814	53.9088889050125	52.5393170256904	52.3651330998523	nucleotide-sugar transporter, putative [Aspergillus fumigatus Af293]	GO:0000139,GO:0016021,GO:0005459,GO:0097624	Golgi membrane|integral component of membrane|UDP-galactose transmembrane transporter activity|UDP-galactose transmembrane import into Golgi lumen
AFUB_006440	6512.29013614542	8054.31665598343	4970.26361630742	0.617093147513027	-0.696439820565655	2.46956001914692e-31	7.64361779238631e-31	49.4953859188487	50.8685917596382	49.9747486748098	56.4052011841797	61.8641685468384	59.1362216125627	hypothetical protein CDV58_01012 [Aspergillus fumigatus]
AFUB_006450	1579.44119681718	2198.61085662061	960.271537013739	0.436762846923138	-1.19507795575284	1.97634891988053e-58	9.50382812301573e-58	31.2519485589927	31.4899903549227	32.2731493577383	26.7999955827568	26.5318380164107	26.0258740741358	LMBR1 domain protein [Aspergillus fumigatus Af293]	GO:0005737,GO:0005794,GO:0000139,GO:0016021	cytoplasm|Golgi apparatus|Golgi membrane|integral component of membrane
AFUB_006460	1436.47214198067	1843.85703830599	1029.08724565534	0.558116613314445	-0.841361503525738	5.50692835998109e-29	1.62585503961347e-28	39.2704727297149	36.3342950232511	36.379889224428	40.503772498839	36.8245262857771	42.1020026741395	LMBR1 domain-containing protein [Aspergillus fumigatus Z5]
AFUB_006470	2635.56952723009	3277.67784113148	1993.46121332871	0.608193150746185	-0.717398525542908	4.36843969057663e-27	1.24318933226629e-26	37.7488325129466	38.57159298076	36.8463246536155	41.9385403775832	45.8526339220459	43.8035301541972	conserved hypothetical protein [Aspergillus fumigatus A1163]
AFUB_006480	764.435375857874	199.175995868897	1329.69475584685	6.67597895040571	2.73897940583994	8.52430570206603e-159	1.03361138512874e-157	23.1406013925486	21.4492924660896	26.4731975006691	301.456767852673	306.876745369894	299.227864757163	glutaredoxin Grx1, putative [Aspergillus fumigatus Af293]	GO:0005737,GO:0009055,GO:0015035,GO:0045454	cytoplasm|electron transfer activity|protein disulfide oxidoreductase activity|cell redox homeostasis
AFUB_006490	2800.67961599743	4719.4042425583	881.954989436566	0.186878458404418	-2.41982781657068	1.00712869453867e-249	1.96599498430935e-248	133.923078786133	130.212481654786	139.350047580656	51.8981812047175	43.732943238453	48.5370782676527	conserved hypothetical protein [Aspergillus fumigatus Af293]	GO:0005739,GO:0016872	mitochondrion|intramolecular lyase activity
AFUB_006500	1.78808301991093	0	3.57616603982186	Inf	Inf	0.0599200503502901	0.0732686500065939	0	0	0	0.169712822775401	0.187711147903052	0.174130294423666	RING finger protein [Aspergillus fumigatus Af293]	GO:0009507,GO:0005524,GO:0034459,GO:0046872,GO:0003723,GO:0000398	chloroplast|ATP binding|ATP-dependent 3'-5' RNA helicase activity|metal ion binding|RNA binding|mRNA splicing, via spliceosome
AFUB_006510	80.3464929702297	139.013457071639	21.6795288688207	0.155952735263957	-2.68081923844243	3.76280082428836e-28	1.09356398955881e-27	2.77795098302157	2.64955795436722	2.0551320823183	0.751103299862124	0.778836604895995	0.698405043453049	alpha-L-rhamnosidase B, putative [Aspergillus fumigatus Af293]
AFUB_006520	36.9116693473386	49.7911786624888	24.0321600321884	0.482658990563191	-1.05092384242534	0.00149177453436865	0.00207067211486992	1.39896812094611	1.15894333543545	1.82765495055783	1.3090271538964	1.3201000295935	1.42210582899098	extracellular exo-polygalacturonase, putative [Aspergillus fumigatus Af293]	GO:0005576,GO:0047911,GO:0004650,GO:0071555,GO:0000272	extracellular region|galacturan 1,4-alpha-galacturonidase activity|polygalacturonase activity|cell wall organization|polysaccharide catabolic process	afm00040	Pentose and glucuronate interconversions
AFUB_006530	389.377369742418	340.063421982625	438.691317502212	1.2900279452126	0.367402318348497	0.00129719837112718	0.00180439982257256	9.56711369937473	8.90088527399212	9.56937183978174	23.2183123481763	23.8093493403452	22.1236833758628	L-serine dehydratase, putative [Aspergillus fumigatus Af293]	GO:0005737,GO:0003941,GO:0030170,GO:0006520,GO:0006094	cytoplasm|L-serine ammonia-lyase activity|pyridoxal phosphate binding|cellular amino acid metabolic process|gluconeogenesis	afm00260,afm00270,afm00290	Glycine, serine and threonine metabolism|Cysteine and methionine metabolism|Valine, leucine and isoleucine biosynthesis
AFUB_006540	211.140404011184	261.766783924124	160.514024098243	0.613194774722715	-0.70558269161824	1.21216866583228e-06	1.96119460163706e-06	3.1330668832441	3.16288001360842	2.79960369473044	4.049093595931	3.3882335020551	3.22089507380017	conserved predicted protein [Aspergillus fumigatus A1163]
AFUB_006550	6972.37846257304	9400.10913074027	4544.6477944058	0.483467556726961	-1.04850901453281	1.15220126550048e-68	6.33485782225531e-68	201.103865649688	196.71020917644	197.807063805682	186.544065167128	184.020882585965	179.96050873874	proteasome regulatory particle subunit Rpt5 [Aspergillus fumigatus Z5]	GO:0005737,GO:0005634,GO:0008540,GO:0005524,GO:0016887,GO:0036402,GO:0045899,GO:0070682,GO:0006511	cytoplasm|nucleus|proteasome regulatory particle, base subcomplex|ATP binding|ATPase activity|proteasome-activating ATPase activity|positive regulation of RNA polymerase II transcriptional preinitiation complex assembly|proteasome regulatory particle assembly|ubiquitin-dependent protein catabolic process	afm03050	Proteasome
AFUB_006560	2565.71094317557	3495.94159677066	1635.48028958048	0.467822543457602	-1.09596671085658	1.15252520685791e-59	5.621768178726e-59	69.2390906127396	66.7397777733182	64.8268544977197	60.450081904696	61.1759327680368	57.933230535839	hypothetical protein IFM51744_00896 [Aspergillus udagawae]	GO:0005739,GO:0046872,GO:0016702,GO:0050353,GO:0045329	mitochondrion|metal ion binding|oxidoreductase activity, acting on single donors with incorporation of molecular oxygen, incorporation of two atoms of oxygen|trimethyllysine dioxygenase activity|carnitine biosynthetic process	afm00310	Lysine degradation
AFUB_006570	1897.55390284002	894.522758934181	2900.58504674587	3.24260620288957	1.69715382686648	8.02409849587135e-117	7.21729589163319e-116	21.2505778127376	18.6940103327718	19.0722840339623	122.872732919555	118.51760985662	124.239602394846	hypothetical protein CDV57_01419 [Aspergillus fumigatus]	GO:0005829,GO:0005634,GO:0044020,GO:0008469,GO:0016274,GO:0035242,GO:0034969,GO:0019919,GO:0006355	cytosol|nucleus|histone methyltransferase activity (H4-R3 specific)|histone-arginine N-methyltransferase activity|protein-arginine N-methyltransferase activity|protein-arginine omega-N asymmetric methyltransferase activity|histone arginine methylation|peptidyl-arginine methylation, to asymmetrical-dimethyl arginine|regulation of transcription, DNA-templated
AFUB_006580	521.409885784059	482.252522496851	560.567249071267	1.16239360691976	0.217098673387483	0.033352656577269	0.0417511731477737	13.387562403303	12.9943537935923	14.1846099091807	31.448368598575	31.3701839467674	27.3665880295186	Mn2+ homeostasis protein (Per1), putative [Aspergillus fumigatus Af293]	GO:0005789,GO:0000329,GO:0016021,GO:0031227,GO:0016788,GO:0030026,GO:0006506	endoplasmic reticulum membrane|fungal-type vacuole membrane|integral component of membrane|intrinsic component of endoplasmic reticulum membrane|hydrolase activity, acting on ester bonds|cellular manganese ion homeostasis|GPI anchor biosynthetic process
AFUB_006590	2588.74502092913	3124.30446905906	2053.1855727992	0.657165648589159	-0.605671025289136	1.76853615545352e-19	4.25952343524574e-19	59.0730838376921	61.6894465077925	60.3989032814264	78.2989648940655	71.7861315115841	77.5569190373016	N-acetylglucosamine-phosphate mutase [Aspergillus fumigatus A1163]	GO:0000287,GO:0004610,GO:0005975,GO:0071555,GO:0006048	magnesium ion binding|phosphoacetylglucosamine mutase activity|carbohydrate metabolic process|cell wall organization|UDP-N-acetylglucosamine biosynthetic process	afm00520	Amino sugar and nucleotide sugar metabolism
AFUB_006600	548.670673856151	398.353337877039	698.988009835262	1.75469349286844	0.811219044810442	1.1430815871214e-15	2.49689747082711e-15	9.69052668495896	11.1660742591539	10.0973106063377	34.0443922487453	35.9279137086441	33.9205813537301	ATP-dependent RNA helicase, putative [Aspergillus fumigatus A1163]	GO:0005634,GO:0005524,GO:0004386,GO:0003723,GO:0006364	nucleus|ATP binding|helicase activity|RNA binding|rRNA processing
AFUB_006610	591.968091834927	301.394911381674	882.541272288179	2.92818902695595	1.55000868867985	6.66387585810391e-52	2.94057691178104e-51	8.44596756272925	8.04949624778417	8.35421351092056	47.1565723660634	47.3399939225258	44.6167103807049	ribosome biogenesis protein Ssf2, putative [Aspergillus fumigatus A1163]	GO:0005730,GO:0030687,GO:0019843,GO:0000027	nucleolus|preribosome, large subunit precursor|rRNA binding|ribosomal large subunit assembly
AFUB_006620	1986.75506822206	2202.66594232661	1770.84419411751	0.803954952990748	-0.314813427957719	6.78878013626454e-06	1.06430971029414e-05	115.961646163054	115.877883340523	114.283628547973	179.827852066509	180.003118510014	172.189262543432	riboflavin synthase, alpha subunit [Aspergillus fumigatus Af293]	GO:0004746,GO:0009231	riboflavin synthase activity|riboflavin biosynthetic process	afm00740	Riboflavin metabolism
AFUB_006630	642.633418329459	782.384138537813	502.882698121104	0.642756765315993	-0.637655204707518	1.43898433683524e-11	2.76682418422505e-11	21.8647634164771	20.0277244851017	22.179345867705	26.0667556396193	24.5203435340975	28.1393780152589	CAIB/BAIF family enzyme [Aspergillus fumigatus Af293]	GO:0045439,GO:0042318	isopenicillin-N epimerase activity|penicillin biosynthetic process
AFUB_006640	373.478542481742	270.81522842464	476.141856538843	1.7581797719006	0.814082591965734	3.95587758543821e-12	7.73290526219509e-12	5.68095442187048	5.32783872349009	5.01008606811009	17.4486609828903	17.9858665477911	18.3795365620905	PHD finger domain protein, putative [Aspergillus fumigatus Af293]	GO:0033193,GO:0005634,GO:0046872,GO:0035064,GO:0043565,GO:0061659,GO:0033169,GO:0045893,GO:0070647	Lsd1/2 complex|nucleus|metal ion binding|methylated histone binding|sequence-specific DNA binding|ubiquitin-like protein ligase activity|histone H3-K9 demethylation|positive regulation of transcription, DNA-templated|protein modification by small protein conjugation or removal
AFUB_006650	130.535095290159	92.669052948036	168.401137632283	1.81723166769292	0.86174235161749	2.8378137164279e-06	4.52599379008999e-06	2.35598374509424	2.22122073715125	2.60832838021242	9.04354519034941	8.39171795047432	7.54131120250612	zinc metallopeptidase, putative [Aspergillus fumigatus A1163]
AFUB_006660	839.118695301333	624.756315449355	1053.48107515331	1.68622717226251	0.753798912447616	7.80354805600107e-18	1.80242213533408e-17	15.3188742069513	18.5195568164668	15.9328197322763	54.3590661849096	54.0807481240715	52.0961857343206	short-chain dehydrogenase/reductase family protein, putative [Aspergillus fumigatus A1163]	GO:0005783,GO:0005789,GO:0016021,GO:0005739,GO:0016491	endoplasmic reticulum|endoplasmic reticulum membrane|integral component of membrane|mitochondrion|oxidoreductase activity
AFUB_006670	755.047890116637	568.165408849345	941.930371383929	1.65784533291377	0.729309418265106	1.17705428209781e-15	2.57053635642894e-15	16.0609585742146	14.3401954649827	14.3613760311928	47.9238485014277	47.9109592836235	45.9613742736186	small nucleolar ribonucleoprotein complex subunit (SOF1), putative [Aspergillus fumigatus Af293]	GO:0080008,GO:0005730,GO:0005654,GO:0032040,GO:0000462,GO:0031167	Cul4-RING E3 ubiquitin ligase complex|nucleolus|nucleoplasm|small-subunit processome|maturation of SSU-rRNA from tricistronic rRNA transcript (SSU-rRNA, 5.8S rRNA, LSU-rRNA)|rRNA methylation
AFUB_006680	2083.93408381889	2422.35831017439	1745.50985746339	0.720582851071992	-0.472763776966386	1.00683855422285e-11	1.94501557270798e-11	63.6339110771805	63.481612276161	61.6092674385571	87.0770605263886	83.7836777871972	89.0992989435983	proteasome regulatory particle subunit (RpnF), putative [Aspergillus fumigatus A1163]	GO:0005829,GO:0005634,GO:0008541,GO:0005198,GO:0045842,GO:0043248,GO:0043161,GO:0006511	cytosol|nucleus|proteasome regulatory particle, lid subcomplex|structural molecule activity|positive regulation of mitotic metaphase/anaphase transition|proteasome assembly|proteasome-mediated ubiquitin-dependent protein catabolic process|ubiquitin-dependent protein catabolic process	afm03050	Proteasome
AFUB_006690	1860.26952920929	1314.18332457623	2406.35573384235	1.83106549051541	0.872683391982949	6.72996628449199e-34	2.19609426125528e-33	31.0111078545013	28.5977242399444	29.0868770259788	105.195979387869	102.732692453955	102.463377320923	SWI/SNF and RSC complexes subunit ssr3 [Aspergillus udagawae]	GO:0005829,GO:0005634,GO:0016586,GO:0016514,GO:0006338,GO:0006357	cytosol|nucleus|RSC-type complex|SWI/SNF complex|chromatin remodeling|regulation of transcription by RNA polymerase II
AFUB_006700	2627.40809917053	3224.67961550305	2030.13658283801	0.629562258860657	-0.667579038455231	1.15425642360664e-23	3.0596019962125e-23	104.044287848633	100.979765453777	100.61366114845	121.776736135797	124.851522386503	121.210392548523	DUF887 domain protein [Aspergillus fumigatus Af293]	GO:0005783,GO:0005789,GO:0016021	endoplasmic reticulum|endoplasmic reticulum membrane|integral component of membrane
AFUB_006710	4209.08322800952	5446.22129720275	2971.94515881629	0.545689386573902	-0.873848110707874	2.66753981605857e-44	1.04892730381753e-43	33.0847087963355	32.4263139258702	31.6702481948418	33.589733161083	34.101933252628	33.6807698895418	hypothetical protein CDV58_00989 [Aspergillus fumigatus]
AFUB_006720	11918.7039013566	16673.3748230564	7164.03297965692	0.429669041551823	-1.21870226287364	2.74940244601536e-97	2.04710040127035e-96	525.513534999676	547.446053079943	534.469572522169	437.985388265176	423.431948763146	459.191632373732	60S ribosomal protein L27e [Aspergillus fumigatus Af293]	GO:0022625,GO:0003735,GO:0002181	cytosolic large ribosomal subunit|structural constituent of ribosome|cytoplasmic translation	afm03010	Ribosome
AFUB_006730	5767.97676286496	6810.21614852197	4725.73737720795	0.693918852815499	-0.527161131630716	2.51042566366368e-11	4.78587820390574e-11	255.181962255863	224.124948091024	214.343798220892	309.336939815195	303.023768446446	307.040060746618	pathogenesis associated protein Cap20, putative [Aspergillus fumigatus Af293]
AFUB_006740	192.131535800038	151.416241164908	232.846830435169	1.53779296490113	0.620861284433718	5.87690207664656e-05	8.81267123084603e-05	4.86861959993245	4.09115189688589	4.37937048966867	12.9540592162274	13.8176677788013	12.423564190417	conserved hypothetical protein [Aspergillus fumigatus Af293]	GO:0005634,GO:0030915,GO:0003690,GO:0000724,GO:0051321	nucleus|Smc5-Smc6 complex|double-stranded DNA binding|double-strand break repair via homologous recombination|meiotic cell cycle
AFUB_006750	800.555189836817	726.734324774253	874.376054899381	1.20315777732253	0.266825844205792	0.00273723805930183	0.00372857438007426	28.0624744749113	26.5746177073592	23.9363726423793	60.2410042657905	62.2989950903173	58.0820891958116	ankyrin repeat protein [Aspergillus fumigatus Af293]
AFUB_006760	384.924287517631	201.961217757869	567.887357277393	2.81186340418205	1.49152651229962	1.28703222075238e-35	4.35549729906522e-35	10.0608682589914	8.35965176817493	8.4477294606266	49.67326654546	47.0466103939657	47.5724383956526	putative RNA polymerase III subunit C11 [Aspergillus novofumigatus IBT 16806]	GO:0005730,GO:0005654,GO:0005666,GO:0003899,GO:0003676,GO:0008270,GO:0006386,GO:0042779,GO:0042797	nucleolus|nucleoplasm|RNA polymerase III complex|DNA-directed 5'-3' RNA polymerase activity|nucleic acid binding|zinc ion binding|termination of RNA polymerase III transcription|tRNA 3'-trailer cleavage|tRNA transcription by RNA polymerase III	afm03020	RNA polymerase
AFUB_006770	140638.778629854	154356.750719332	126920.806540376	0.822256272880195	-0.282339985662344	2.96535124486208e-07	4.92709128128272e-07	3739.42507234518	3988.24034354202	3736.75685173053	6097.8526245661	6021.29058137596	5906.12114367753	translation elongation factor EF-1 alpha subunit, putative [Aspergillus fumigatus Af293]	GO:0005737,GO:0005525,GO:0003924,GO:0003746	cytoplasm|GTP binding|GTPase activity|translation elongation factor activity	afm03013	RNA transport
AFUB_006780	6061.01312352673	6387.23810704006	5734.7881400134	0.89785100287595	-0.155452043291684	0.0201537336084055	0.0257385031625419	53.1297929836631	55.1894118125621	58.4746556732218	92.9978675255863	100.071907380062	93.4169765717432	cAMP-dependent protein kinase, putative [Aspergillus fumigatus Z5]	GO:0005622,GO:0005524,GO:0004674,GO:0009267,GO:0001410,GO:0044114,GO:0030447,GO:0044182,GO:0036171,GO:0036170,GO:0035556,GO:1900438,GO:0009405,GO:0018105,GO:1900436	intracellular|ATP binding|protein serine/threonine kinase activity|cellular response to starvation|chlamydospore formation|development of symbiont in host|filamentous growth|filamentous growth of a population of unicellular organisms|filamentous growth of a population of unicellular organisms in response to chemical stimulus|filamentous growth of a population of unicellular organisms in response …	afm04138	Autophagy - yeast
AFUB_006790	1875.50402074391	1974.53379554146	1776.47424594636	0.899693005993454	-0.152495287095464	0.0555029884673143	0.068146526380718	37.5426200519628	37.3471801684391	42.0223220962846	64.4866252768105	67.7206375269363	69.0049740329402	nuclear localization protein NPL6 [Aspergillus fumigatus Z5]	GO:0005634,GO:0016586,GO:0031490,GO:0006338,GO:0006357,GO:0006368	nucleus|RSC-type complex|chromatin DNA binding|chromatin remodeling|regulation of transcription by RNA polymerase II|transcription elongation from RNA polymerase II promoter
AFUB_006800	1301.95517358377	1477.8541556728	1126.05619149475	0.761953530510666	-0.392225080562606	2.97776023607089e-07	4.94687570057075e-07	84.3101894757398	84.4423115993513	75.0360268071774	117.207480628933	121.594904490659	116.195505676902	SNF7 family protein [Aspergillus novofumigatus IBT 16806]	GO:0010008,GO:0007034	endosome membrane|vacuolar transport	afm04144	Endocytosis
AFUB_006810	203.12362557439	171.422428799441	234.824822349339	1.36986054855212	0.454029034680477	0.00241464024434347	0.00330558582540451	15.3486788126659	14.0314925254506	15.9615199015384	37.3072738860474	39.8585041193392	41.596595497986	conserved hypothetical protein [Aspergillus fumigatus Af293]
AFUB_006820	1376.96986314381	2637.05428208517	116.88544420245	0.0443242465642483	-4.49576008177002	0	0	44.4804539821686	43.7258059410225	45.6414139369495	3.4799016839735	3.70185733548449	4.1617701302397	MFS multidrug transporter, putative [Aspergillus fumigatus A1163]
AFUB_006830	1011.59116213312	1787.84506683538	235.337257430862	0.131631796175396	-2.92542007508614	2.20558390532686e-234	4.0041705596155e-233	34.3640672857877	34.0956773722513	34.6786056230584	8.71596061185455	8.60940321466517	8.63267327624673	3-beta hydroxysteroid dehydrogenase/isomerase family protein, putative [Aspergillus fumigatus A1163]	GO:0005783,GO:0005789,GO:0003854,GO:0103066,GO:0103067,GO:0000252,GO:0016491,GO:0016616,GO:0047012,GO:0006696	endoplasmic reticulum|endoplasmic reticulum membrane|3-beta-hydroxy-delta5-steroid dehydrogenase activity|4alpha-carboxy-4beta-methyl-5alpha-cholesta-8-en-3beta-ol:NAD(P)+ 3-oxidoreductase (decarboxylating) activity|4alpha-carboxy-5alpha-cholesta-8-en-3beta-ol:NAD(P)+ 3-dehydrogenase (decarboxylating) activity|C-3 sterol dehydrogenase (C-4 sterol decarboxylase) activity|oxidoreductase activity|ox…
AFUB_006840	348.427893123531	322.576964353311	374.278821893752	1.16027758722353	0.214470000009662	0.0724428304588277	0.0878186697814957	15.8996088521327	20.6801574107819	18.0289317380834	41.3578417802538	41.4886618338975	38.4110565961026	BCAS2 family protein [Aspergillus fumigatus Af293]			afm03040	Spliceosome
AFUB_006850	511.715835549742	63.623796428013	959.80787467147	15.0856743633248	3.91510728450281	1.03632261096147e-191	1.52024825875866e-190	0.835706702413174	0.919490446479766	0.689952471237745	23.1598792695518	25.1152025735361	22.2140902599758	neutral/alkaline nonlysosomal ceramidase, putative [Aspergillus fumigatus Af293]	GO:0005783,GO:0005576,GO:0005794,GO:0102121,GO:0017040,GO:0046514,GO:0042759,GO:0046512	endoplasmic reticulum|extracellular region|Golgi apparatus|ceramidase activity|N-acylsphingosine amidohydrolase activity|ceramide catabolic process|long-chain fatty acid biosynthetic process|sphingosine biosynthetic process	afm00600	Sphingolipid metabolism
AFUB_006860	252.573131404422	402.31615336736	102.830109441483	0.25559527893872	-1.96806690615566	2.45747694247705e-45	9.84388772813441e-45	7.6507502483217	7.86602254705441	8.71801398601609	3.92159036417767	4.36659211269558	3.56458985660197	conserved hypothetical protein [Aspergillus fumigatus A1163]
AFUB_006870	993.257279023712	659.707430009558	1326.80712803787	2.01120537329501	1.00806040929414	8.13589265807623e-33	2.59895106362007e-32	9.63345454445254	9.2310175063346	8.69249850368263	35.0204401128419	35.9921561083163	34.9032245731175	conserved hypothetical protein [Aspergillus fischeri NRRL 181]
AFUB_006880	357.96552797361	362.337177150673	353.593878796547	0.975869717750518	-0.0352395394160071	0.770301221668067	0.802200448257321	11.0931286313601	10.3994990671821	12.0831029899317	19.9538639143729	20.9508355686107	21.7606092773922	hypothetical protein AFUA_1G06500 [Aspergillus fumigatus Af293]
AFUB_006890	456.605018820447	235.164321950079	678.045715690816	2.88328480301851	1.52771334935754	2.53200119342584e-42	9.62981009444133e-42	9.0159832616216	11.0562133652497	10.6680414587365	54.2207706398245	58.2015448359076	57.2148769822751	conserved hypothetical protein [Aspergillus fumigatus Af293]
AFUB_006900	1502.76330945634	1107.06660529992	1898.46001361276	1.71485618347096	0.778087589754759	4.54746511269037e-25	1.24490172399061e-24	14.3588325836261	13.7346838393713	13.0832251519676	43.9762817902971	44.7797185354115	46.1869249635225	mitochondrial translation initiation factor, putative [Aspergillus fumigatus Af293]	GO:0005739,GO:0005525,GO:0003924,GO:0003743,GO:0000049,GO:0032543,GO:0070124,GO:0006413	mitochondrion|GTP binding|GTPase activity|translation initiation factor activity|tRNA binding|mitochondrial translation|mitochondrial translational initiation|translational initiation
AFUB_006910	817.391251955992	938.056379132788	696.726124779196	0.742733742105462	-0.429082974012847	1.01612721457514e-06	1.65024416495581e-06	37.5992435376408	39.3366929783263	37.6424056494626	54.7784502541057	51.5615707411411	56.3684638805753	mitochondrial carrier protein (Ymc1), putative [Aspergillus fumigatus Af293]	GO:0016021,GO:0005743,GO:0005739,GO:0015187,GO:0005342,GO:1904983,GO:0006783,GO:0006839	integral component of membrane|mitochondrial inner membrane|mitochondrion|glycine transmembrane transporter activity|organic acid transmembrane transporter activity|glycine import into mitochondrion|heme biosynthetic process|mitochondrial transport
AFUB_006920	314.494687944527	154.03465745756	474.954718431495	3.08342762772303	1.62453498468129	1.66579059255691e-35	5.61990542827722e-35	2.73360053191382	2.98104111208341	2.50725610924131	16.1014363234776	15.6441031598238	16.7118075049096	C6 transcription factor, putative [Aspergillus fumigatus Af293]
AFUB_006930	304.534152294106	227.414719776229	381.653584811982	1.67822727212873	0.746938104437069	3.41426042185138e-09	6.07431496816655e-09	4.04269774184038	4.08169251371977	4.54429456781954	13.8725439560816	13.1633224992013	13.6343228632442	MFS transporter, putative [Aspergillus fumigatus Af293]	GO:0005783,GO:0016021,GO:0071916,GO:0035442	endoplasmic reticulum|integral component of membrane|dipeptide transmembrane transporter activity|dipeptide transmembrane transport
AFUB_006940	20.9782464598396	12.6052364160116	29.3512565036676	2.32849710509076	1.21939908852552	0.00839918076934071	0.0110605295250014	0.0392643248483614	0.203297732995365	0.299227371174958	0.945514312988981	0.669304107104968	0.814905165847008	alpha-glucosidase, putative [Aspergillus fumigatus A1163]	GO:0009507,GO:0005783,GO:0030246,GO:0033919,GO:0015926,GO:0030244,GO:0042742,GO:0046686,GO:0009826	chloroplast|endoplasmic reticulum|carbohydrate binding|glucan 1,3-alpha-glucosidase activity|glucosidase activity|cellulose biosynthetic process|defense response to bacterium|response to cadmium ion|unidimensional cell growth
AFUB_006950	1426.29609715153	1595.61807473394	1256.97411956912	0.787766282842286	-0.344160425355067	4.61736683700584e-06	7.28987864817482e-06	48.3416216950494	47.1918373007873	43.7743603672294	70.9892894225602	68.2763659140154	70.4521803469149	40S ribosomal protein S2, putative [Aspergillus fumigatus A1163]	GO:0005763,GO:0005739,GO:0003735,GO:0000049,GO:0032543	mitochondrial small ribosomal subunit|mitochondrion|structural constituent of ribosome|tRNA binding|mitochondrial translation	afm03010	Ribosome
AFUB_006960	34897.6424601329	51354.544876759	18440.7400435068	0.359086816712348	-1.47759540711133	2.51640410541029e-150	2.86121241881599e-149	3033.84300626529	2967.96930943384	3075.8056218807	2018.50932060862	2043.21942019928	2170.59841425355	uncharacterized protein P174DRAFT_189020 [Aspergillus novofumigatus IBT 16806]
AFUB_006970	2146.85486659946	3056.27456082624	1237.43517237267	0.404883510216484	-1.3044212076481	7.41808766853471e-31	2.27245208938518e-30	54.5033982868832	53.9805797291609	60.0052018057247	44.0945989293995	37.6103311850696	48.751032160411	phosphoglycerate mutase family protein, putative [Aspergillus fumigatus Af293]
AFUB_006980	1280.31730937406	653.313558122553	1907.32106062557	2.91945733700476	1.54570022870485	5.04466851696928e-82	3.2397617094647e-81	14.1889188671256	13.3064100284089	13.577966254338	74.7853333660797	76.1901901281847	78.2243289199763	60S ribosome biogenesis protein Rrp14, putative [Aspergillus fumigatus A1163]	GO:0022625,GO:0005730,GO:0003677,GO:0003723,GO:0042273,GO:0042274,GO:0006364	cytosolic large ribosomal subunit|nucleolus|DNA binding|RNA binding|ribosomal large subunit biogenesis|ribosomal small subunit biogenesis|rRNA processing
AFUB_006990	1926.5525727167	2429.07802824917	1424.02711718423	0.586241817110601	-0.77043221456655	1.1248615831741e-27	3.24236417746498e-27	106.218926730781	111.742218830545	105.233682379972	122.299482042463	120.810804218077	119.163977005206	NADH-quinone oxidoreductase, 23 kDa subunit, putative [Aspergillus fumigatus Af293]	GO:0005747,GO:0051539,GO:0046872,GO:0008137,GO:0009060,GO:0006120,GO:0032981	mitochondrial respiratory chain complex I|4 iron, 4 sulfur cluster binding|metal ion binding|NADH dehydrogenase (ubiquinone) activity|aerobic respiration|mitochondrial electron transport, NADH to ubiquinone|mitochondrial respiratory chain complex I assembly	afm00190	Oxidative phosphorylation
AFUB_007000	4607.53910479597	6428.81400519316	2786.26420439879	0.433402522167863	-1.20622054572786	4.81930683212512e-83	3.11941738352524e-82	373.912202314703	380.705790119102	370.9849445672	329.124077208334	300.777795821063	302.784389478896	acyl carrier protein, putative [Aspergillus fumigatus Af293]	GO:0005829,GO:0005739,GO:0070469,GO:0000035,GO:0000036,GO:0031177,GO:0009245,GO:0009107,GO:0055114	cytosol|mitochondrion|respiratory chain|acyl binding|acyl carrier activity|phosphopantetheine binding|lipid A biosynthetic process|lipoate biosynthetic process|oxidation-reduction process	afm00061,afm00190	Fatty acid biosynthesis|Oxidative phosphorylation
AFUB_007010	925.092841030803	956.460288286201	893.725393775404	0.934409305562276	-0.0978734531376471	0.266422609425545	0.301503166538517	18.147948773066	17.4637657670457	18.544693132308	35.1343702393732	29.3162414202659	32.2943223976471	Golgi phosphoprotein 3 (GPP34) domain-containing protein [Aspergillus fumigatus Z5]	GO:0005829,GO:0005794,GO:0031985,GO:0032580,GO:0005634,GO:0005802,GO:0070273,GO:0030968,GO:0007030,GO:0043001,GO:0048194,GO:0006890	cytosol|Golgi apparatus|Golgi cisterna|Golgi cisterna membrane|nucleus|trans-Golgi network|phosphatidylinositol-4-phosphate binding|endoplasmic reticulum unfolded protein response|Golgi organization|Golgi to plasma membrane protein transport|Golgi vesicle budding|retrograde vesicle-mediated transport, Golgi to ER
AFUB_007020	18.2660779228613	4.18123683951813	32.3509190062045	7.73716492221781	2.95180502606877	1.86322430183179e-07	3.12481544189483e-07	0.0874945191502856	0.226508891486961	0.0889043003071002	2.02265613033737	1.95751688411655	1.9888330425565	zinc-binding oxidoreductase, putative [Aspergillus fumigatus A1163]	GO:0005739,GO:0016491	mitochondrion|oxidoreductase activity
AFUB_007030	241.283173627502	105.272091560238	377.294255694766	3.58399125639936	1.84156711776252	1.67676437341687e-35	5.65499253956328e-35	2.24288390713615	2.25427147176694	3.15041419313835	16.9655953307083	16.9375384297461	18.5807131977169	actin filament organization protein App1-like, putative [Aspergillus fumigatus Af293]	GO:0030479,GO:0015629,GO:0008195,GO:0030036,GO:0044255	actin cortical patch|actin cytoskeleton|phosphatidate phosphatase activity|actin cytoskeleton organization|cellular lipid metabolic process
AFUB_007040	87.6197210269626	86.1303036325738	89.1091384213514	1.03458521174481	0.0490524750663484	0.8407945750904	0.867366358438799	5.34089028005076	5.53067391483039	3.85391884465926	9.39431406665788	8.90622564657538	10.7863204885426	hypothetical protein Y699_06640 [Aspergillus fumigatus Z5]
AFUB_007050	1713.33791529831	2376.13415070698	1050.54167988963	0.442122209125717	-1.17748288787255	4.44457361189529e-59	2.15411045555869e-58	43.6139674808478	42.8391450222017	42.8628816179666	34.1927549137468	38.4759883603519	36.6430788696729	CBS domain protein [Aspergillus fumigatus A1163]	GO:0005737,GO:0005634,GO:0042149,GO:0030071	cytoplasm|nucleus|cellular response to glucose starvation|regulation of mitotic metaphase/anaphase transition
AFUB_007060	1267.60231610125	254.990569829519	2280.21406237298	8.94234662833797	3.16065346953208	3.39396087905912e-268	7.24191912245991e-267	6.22019459241786	5.44064509139008	5.33860659833234	98.161343281913	93.7092816764753	98.5080942736096	conserved hypothetical protein [Aspergillus fumigatus A1163]
AFUB_007070	2568.65880974403	3689.28956177806	1448.02805771	0.392495095183616	-1.34925346941427	2.82524138739959e-88	1.93277096439869e-87	55.8058004200275	51.6348907659252	55.4240934722426	41.7464205916465	39.1389235897122	41.3103533083172	VHS domain-containing protein [Aspergillus fumigatus Z5]	GO:0030131,GO:0005829,GO:0005802,GO:0070273,GO:0043130,GO:0006895,GO:0006896,GO:0043328	clathrin adaptor complex|cytosol|trans-Golgi network|phosphatidylinositol-4-phosphate binding|ubiquitin binding|Golgi to endosome transport|Golgi to vacuole transport|protein transport to vacuole involved in ubiquitin-dependent protein catabolic process via the multivesicular body sorting pathway
AFUB_007080	794.412752986321	868.884626559364	719.940879413278	0.828580524279871	-0.271286184605315	0.00217803194516644	0.00298956264486923	28.5795597133259	27.6619906568405	28.9497295004004	47.7791831108294	44.1332435183945	43.0487235611446	RLI and DUF367 domain-containing protein [Aspergillus fumigatus Z5]	GO:0005737,GO:0005634,GO:0016740,GO:0030490	cytoplasm|nucleus|transferase activity|maturation of SSU-rRNA
AFUB_007090	3923.93547254162	3170.75737968957	4677.11356539367	1.47507771971237	0.560790969992916	5.50694999585718e-19	1.30813284479904e-18	81.2897906406687	84.3940984707838	77.2364443696087	226.10556523662	230.477222303847	228.421798487706	metacaspase CasA [Aspergillus fumigatus A1163]	GO:0008234,GO:0006915	cysteine-type peptidase activity|apoptotic process
AFUB_007100	4138.49394703287	5000.6998320993	3276.28806196644	0.655165911166288	-0.610067800592746	2.15559902590282e-22	5.56425640150563e-22	89.5777776878078	89.6897908760985	88.8968880137105	113.773116745103	108.772085490774	113.347088826439	t-complex protein 1, eta subunit, putative [Aspergillus fumigatus Af293]	GO:0005832,GO:0005856,GO:0005829,GO:0005634,GO:0005524,GO:0051082,GO:0006457	chaperonin-containing T-complex|cytoskeleton|cytosol|nucleus|ATP binding|unfolded protein binding|protein folding
AFUB_007110	801.331345376096	572.552781750001	1030.10990900219	1.79915274510356	0.847317674220779	2.52265647240294e-21	6.34720456992041e-21	11.0212026901361	10.5412066879783	11.6531510387803	39.4741134158339	37.1870101784712	37.6160457262548	histone acetyltransferase Spt10, putative [Aspergillus fumigatus Af293]	GO:0000781,GO:0004402,GO:0032931,GO:1990841,GO:0043565,GO:0016747,GO:0000183,GO:0030466,GO:0006348,GO:0006281,GO:0016573,GO:0097043,GO:0010507,GO:0000122	chromosome, telomeric region|histone acetyltransferase activity|histone acetyltransferase activity (H3-K56 specific)|promoter-specific chromatin binding|sequence-specific DNA binding|transferase activity, transferring acyl groups other than amino-acyl groups|chromatin silencing at rDNA|chromatin silencing at silent mating-type cassette|chromatin silencing at telomere|DNA repair|histone acetylatio…
AFUB_007120	235.230979270847	135.740296141193	334.721662400502	2.46589754049405	1.30211285615111	1.85182758479336e-19	4.4590416050056e-19	2.88906902234243	3.25473862018922	3.35499428130337	16.3912200124197	14.3074509566837	14.1194793021247	lanthionine synthetase C family protein, putative [Aspergillus fumigatus A1163]
AFUB_007130	812.74963759856	423.688426037764	1201.81084915936	2.83654396793042	1.50413422671765	2.06616115599259e-60	1.01637807763348e-59	19.2604601489495	19.3695303406883	19.068984590314	105.069962859463	109.767500346031	98.1042339658737	conserved hypothetical protein [Aspergillus fumigatus A1163]
AFUB_007140	1055.48812777927	627.113435984937	1483.86281957361	2.36617928181218	1.24255938863222	1.27046556100954e-49	5.4476944325498e-49	7.42010818294617	6.51720989992557	6.85285509878432	29.9056832824459	32.4851367566893	31.6193205759506	Leucine Rich Repeat domain protein [Aspergillus fumigatus A1163]
AFUB_007150	17148.4165945284	22809.6746968027	11487.1584922541	0.503609045062984	-0.989623900094282	2.77843125209175e-67	1.49589160475808e-66	1205.30011417765	1208.37378255099	1237.55211839082	1182.3720433081	1140.75666237252	1192.85008847275	hypothetical protein IFM5058_10330, partial [Aspergillus udagawae]	GO:0022627,GO:0003729,GO:0003735,GO:0006412	cytosolic small ribosomal subunit|mRNA binding|structural constituent of ribosome|translation	afm03010	Ribosome
AFUB_007160	10482.6468489269	18095.8433950475	2869.45030280618	0.158569580879082	-2.6568120560271	0	0	252.858444851762	263.496946704571	260.771060944	79.880296605328	77.5437383452197	78.2262039606616	CBS and PB1 domain protein [Aspergillus fumigatus Af293]	GO:0005737,GO:0005829,GO:0016021,GO:0031965,GO:0005634,GO:0051321	cytoplasm|cytosol|integral component of membrane|nuclear membrane|nucleus|meiotic cell cycle
AFUB_007170	4694.61477027921	4284.42491940754	5104.80462115088	1.19147953743505	0.252754174780823	3.7851308834308e-05	5.73970469910181e-05	42.8656863741756	44.7860951230146	41.8302649081235	97.5693990061513	98.6196623142206	98.7686589812325	importin beta-3 subunit, putative [Aspergillus fumigatus Af293]	GO:0005737,GO:0005829,GO:0005635,GO:0031965,GO:0034399,GO:0005643,GO:0005634,GO:0005525,GO:0061608,GO:0008139,GO:0006607,GO:0006606,GO:0010389,GO:0006610	cytoplasm|cytosol|nuclear envelope|nuclear membrane|nuclear periphery|nuclear pore|nucleus|GTP binding|nuclear import signal receptor activity|nuclear localization sequence binding|NLS-bearing protein import into nucleus|protein import into nucleus|regulation of G2/M transition of mitotic cell cycle|ribosomal protein import into nucleus
AFUB_007180	199.353538674918	73.8743025716778	324.832774778158	4.39710106857501	2.13655269367319	1.86150314564301e-38	6.64158451311935e-38	2.09889629828296	2.59965093681406	2.00726153582253	17.640495556484	18.8536149985194	19.8892912144744	Fe-containing alcohol dehydrogenase, putative [Aspergillus fumigatus A1163]	GO:0046872,GO:0016491	metal ion binding|oxidoreductase activity
AFUB_007190	2320.2982384549	4014.73791650542	625.858560404378	0.155890265671227	-2.68139725092033	0	0	55.2645971010414	57.7416328010728	55.8063952608036	17.9033117140935	15.1713688752726	17.2388991479429	aconitate hydratase, mitochondrial [Aspergillus fumigatus Af293]	GO:0005829,GO:0005739,GO:0051539,GO:0003994,GO:0046872,GO:0006099	cytosol|mitochondrion|4 iron, 4 sulfur cluster binding|aconitate hydratase activity|metal ion binding|tricarboxylic acid cycle	afm00300	Lysine biosynthesis
AFUB_007200	2636.62653012924	3104.51610855857	2168.73695169991	0.698574874751369	-0.51751333982056	5.98632832712521e-15	1.28066893769098e-14	64.1326407812027	60.291312388082	63.8531798965975	81.9776191450947	87.3035158179964	82.1825107813332	hypothetical protein Y699_06624 [Aspergillus fumigatus Z5]	GO:0005829,GO:0005634	cytosol|nucleus
AFUB_007210	14317.9589780568	18048.7799006407	10587.1380554728	0.58658469512928	-0.769588665369617	1.1079645753983e-38	3.96598212936691e-38	1919.76255433812	1986.90080634941	2016.92820270543	2323.65038830449	2081.42970034733	2239.55532639013	60S acidic ribosomal protein P1 [Aspergillus fumigatus Af293]	GO:0022625,GO:0030295,GO:0043021,GO:0003735,GO:0002181,GO:0006414	cytosolic large ribosomal subunit|protein kinase activator activity|ribonucleoprotein complex binding|structural constituent of ribosome|cytoplasmic translation|translational elongation	afm03010	Ribosome
AFUB_007220	505.177283365857	232.663393045146	777.691173686568	3.34255923765224	1.74095312833952	8.75324192627275e-53	3.91690689556045e-52	5.20661146916027	5.96808653341834	5.62324066058338	33.0243815072237	35.9684799685053	38.4147850430105	vacuolar membrane PQ loop repeat protein [Aspergillus fumigatus A1163]	GO:0071627,GO:0015174,GO:0034488	integral component of fungal-type vacuolar membrane|basic amino acid transmembrane transporter activity|basic amino acid transmembrane export from vacuole
AFUB_007230	854.817584435795	851.312836989783	858.322331881808	1.00823374743979	0.0118301499272748	0.914214657923171	0.932856650223229	14.9529213407087	13.8742754915577	14.125173770603	27.4627939562242	28.6945199848266	26.6184788123731	Nulp1-pending protein [Aspergillus fumigatus Af293]	GO:0005829,GO:1990112,GO:0043161,GO:0072344,GO:1990116	cytosol|RQC complex|proteasome-mediated ubiquitin-dependent protein catabolic process|rescue of stalled ribosome|ribosome-associated ubiquitin-dependent protein catabolic process
AFUB_007240	1911.46419050605	2221.87240815442	1601.05597285767	0.720588620202351	-0.472752226507713	2.02290665539039e-11	3.8684410880385e-11	37.2758548609956	35.5801127633869	35.4741122617332	50.1864290262603	48.3524341288626	50.6629129179198	protein phophatase 2C family protein [Aspergillus lentulus]	GO:0005739,GO:0004741,GO:0046872,GO:0004722,GO:0006091	mitochondrion|[pyruvate dehydrogenase (lipoamide)] phosphatase activity|metal ion binding|protein serine/threonine phosphatase activity|generation of precursor metabolites and energy
AFUB_007250	0.23478948314746	0	0.46957896629492	Inf	Inf	0.959778927437026	0.971306915786284	0	0	0	0	0	0.167235795456638	hypothetical protein AFUA_1G06870 [Aspergillus fumigatus Af293]
AFUB_007260	247.160186428942	199.410995579454	294.90937727843	1.47890228631312	0.564526734175666	0.00106608621844745	0.00149112910633583	5.88558097375581	8.96578599388876	6.52408813868388	19.3969869931077	19.9512482036295	21.1517491490973	mitochondrial export translocase Oxa2, putative [Aspergillus fumigatus Af293]	GO:0031305,GO:0032977,GO:0032979	integral component of mitochondrial inner membrane|membrane insertase activity|protein insertion into mitochondrial inner membrane from matrix side
AFUB_007270	971.875408832231	835.529731598407	1108.22108606605	1.32636942068594	0.407482651140132	8.86139188730973e-07	1.44246369262053e-06	16.7865487209325	18.4291025690777	19.5023706037303	47.3345701232629	46.0238289772337	45.5128789150484	alpha-1,2-mannosyltransferase (Alg11), putative [Aspergillus fumigatus Af293]	GO:0005789,GO:0016021,GO:0004377,GO:0006490,GO:0006487	endoplasmic reticulum membrane|integral component of membrane|GDP-Man:Man3GlcNAc2-PP-Dol alpha-1,2-mannosyltransferase activity|oligosaccharide-lipid intermediate biosynthetic process|protein N-linked glycosylation	afm00510,afm00513	N-Glycan biosynthesis|Various types of N-glycan biosynthesis
AFUB_007280	1489.52179130996	1438.07877564331	1540.96480697662	1.07154408581496	0.0996912070636712	0.192630992574968	0.222282140325885	24.6372977249171	23.1809499559533	22.2526874898471	45.9529724339984	49.9090875277299	47.6290868025976	C2H2 transcription factor Crz1, putative [Aspergillus fumigatus Af293]	GO:0005737,GO:0005634,GO:0003677,GO:0003700,GO:0046872,GO:0071277,GO:0048315,GO:0009405,GO:0045944,GO:0006355,GO:0009847,GO:0009826	cytoplasm|nucleus|DNA binding|DNA-binding transcription factor activity|metal ion binding|cellular response to calcium ion|conidium formation|pathogenesis|positive regulation of transcription by RNA polymerase II|regulation of transcription, DNA-templated|spore germination|unidimensional cell growth
AFUB_007290	79.2240631948015	39.8330697839954	118.615056605607	2.97780354988523	1.57424858032871	6.75300180709953e-11	1.26898764419343e-10	0.872654759064367	1.17476286862295	1.77343133073326	7.52307621252609	7.62362783514949	6.68395944275972	arabinogalactan endo-1,4-beta-galactosidase GalA [Aspergillus fumigatus A1163]	GO:0005576,GO:0031218,GO:0015926,GO:0071555,GO:0045490	extracellular region|arabinogalactan endo-1,4-beta-galactosidase activity|glucosidase activity|cell wall organization|pectin catabolic process
AFUB_007300	4864.82598035484	8046.66717501086	1682.98478569882	0.209153025606101	-2.25736922673881	6.94332130253231e-108	5.70393845003029e-107	87.2109615677105	79.3734628795498	73.9637556985459	31.7314449821829	33.5963918147061	30.7910172108479	serine/threonine protein kinase, putative [Aspergillus fumigatus A1163]	GO:0051285,GO:1902716,GO:0032153,GO:0005737,GO:0005829,GO:0005634,GO:0005524,GO:0005516,GO:0004683,GO:0004674,GO:0030042,GO:0051523,GO:0042149,GO:0035556,GO:0070317,GO:1904262,GO:0010971,GO:0042307,GO:0006468	cell cortex of cell tip|cell cortex of growing cell tip|cell division site|cytoplasm|cytosol|nucleus|ATP binding|calmodulin binding|calmodulin-dependent protein kinase activity|protein serine/threonine kinase activity|actin filament depolymerization|cell growth mode switching, monopolar to bipolar|cellular response to glucose starvation|intracellular signal transduction|negative regulation of G0 …	afm04138	Autophagy - yeast
AFUB_007310	430.031235730873	401.660432389417	458.402039072329	1.14126760344643	0.190637113185628	0.0889235760394782	0.106747273818458	5.82387151424458	4.56936168299324	5.44574572620662	11.3399088636338	11.9905776985274	11.211340746328	conserved hypothetical protein [Aspergillus fumigatus Af293]
AFUB_007320	7920.80104813321	12873.0779419585	2968.52415430798	0.230599408136292	-2.11653928475948	1.10847494888428e-47	4.5893935514915e-47	266.610509628157	306.577255301864	311.857678245397	131.723745521173	129.84114765345	128.986684279672	chorismate synthase [Aspergillus fumigatus Af293]	GO:0005829,GO:0004107,GO:0010181,GO:0016491,GO:0009073,GO:0009423	cytosol|chorismate synthase activity|FMN binding|oxidoreductase activity|aromatic amino acid family biosynthetic process|chorismate biosynthetic process	afm00400	Phenylalanine, tyrosine and tryptophan biosynthesis
AFUB_007330	1524.56932229995	2484.48129102461	564.657353575282	0.227273739438149	-2.13749709868169	2.87035626598059e-45	1.1479096174457e-44	60.8334552273137	67.9374005472349	72.2589283190959	29.1391683270299	27.8096132921762	30.4781711807978	lipoyltransferase and lipoate-protein ligase, putative [Aspergillus fumigatus Af293]	GO:0005737,GO:0005739,GO:0005524,GO:0016979,GO:0009249	cytoplasm|mitochondrion|ATP binding|lipoate-protein ligase activity|protein lipoylation	afm00785	Lipoic acid metabolism
AFUB_007340	9923.87752076973	14239.2879488517	5608.46709268778	0.393872721222698	-1.34419859243026	3.41753276261779e-115	3.01611799229061e-114	459.327830464893	477.324446014027	474.261188159389	362.077595687612	348.25710277275	352.365370256797	pyruvate dehydrogenase E1 component alpha subunit, putative [Aspergillus fumigatus A1163]	GO:0042645,GO:0005967,GO:0004739,GO:0006086,GO:0006096,GO:0007124	mitochondrial nucleoid|mitochondrial pyruvate dehydrogenase complex|pyruvate dehydrogenase (acetyl-transferring) activity|acetyl-CoA biosynthetic process from pyruvate|glycolytic process|pseudohyphal growth	afm00010,afm00020,afm00620	Glycolysis / Gluconeogenesis|Citrate cycle (TCA cycle)|Pyruvate metabolism
AFUB_007350	219.917728170323	187.213980542077	252.62147579857	1.34937292112002	0.432289115594964	0.00263038288427055	0.00358847418670621	3.75299338103576	3.80062419149629	3.84150477080274	9.67542917976366	9.52553272795976	10.1999991205746	conserved hypothetical protein [Aspergillus fumigatus Af293]
AFUB_007360	1932.84843089732	2045.27513941285	1820.42172238178	0.890062020166336	-0.168022227270177	0.0180391554630079	0.0231428936171696	38.4332473768037	41.6993712485074	39.8362672553183	69.377374240802	69.3391600942267	65.5053715282614	30S ribosomal subunit S4, putative [Aspergillus fumigatus Af293]	GO:0005763,GO:0019843,GO:0003735,GO:0032543,GO:0045903	mitochondrial small ribosomal subunit|rRNA binding|structural constituent of ribosome|mitochondrial translation|positive regulation of translational fidelity
AFUB_007370	609.523291102729	331.597232138514	887.449350066944	2.67628696519469	1.42023281742434	3.47329961989663e-45	1.38454458766442e-44	5.5009875933663	4.80638824249531	5.41494812682679	26.0589189391948	28.9827625694051	25.3992867892969	hypothetical protein CDV58_09191 [Aspergillus fumigatus]
AFUB_007380	1901.65831119044	1250.99934550963	2552.31727687124	2.04022271157263	1.02872664599278	3.4041376282689e-46	1.37871769677382e-45	39.5328728807827	32.8457771034562	33.9507659884071	136.336307316515	142.0187863991	136.042650458347	phosphatidate cytidylyltransferase [Aspergillus fumigatus Af293]	GO:0005783,GO:0005789,GO:0016021,GO:0004605,GO:0016024,GO:0006655,GO:0006658	endoplasmic reticulum|endoplasmic reticulum membrane|integral component of membrane|phosphatidate cytidylyltransferase activity|CDP-diacylglycerol biosynthetic process|phosphatidylglycerol biosynthetic process|phosphatidylserine metabolic process	afm00564,afm04070	Glycerophospholipid metabolism|Phosphatidylinositol signaling system
AFUB_007390	587.00299503642	352.053856354417	821.952133718423	2.33473407230897	1.22325823541271	7.71831606144594e-34	2.51444678564884e-33	9.90950168430929	8.72828020945338	10.8407554614789	43.8125056387115	45.8701052093552	41.9510421482262	cyclin, putative [Aspergillus fumigatus A1163]	GO:0070692,GO:0000307,GO:0005737,GO:0005829,GO:0019908,GO:0005634,GO:0061575,GO:0016538,GO:0006397,GO:0071619,GO:0045737,GO:1904788,GO:1901409,GO:2001165,GO:0045944,GO:0023052	CTDK-1 complex|cyclin-dependent protein kinase holoenzyme complex|cytoplasm|cytosol|nuclear cyclin-dependent protein kinase holoenzyme complex|nucleus|cyclin-dependent protein serine/threonine kinase activator activity|cyclin-dependent protein serine/threonine kinase regulator activity|mRNA processing|phosphorylation of RNA polymerase II C-terminal domain serine 2 residues|positive regulation of …
AFUB_007400	40.4219250401272	61.6113909643421	19.2324591159123	0.312157521764817	-1.67965386541505	7.07092027849636e-05	0.000105549866907052	4.38623839424458	2.63441762319941	4.90260424456654	2.19697715209671	2.05612863692543	2.86105238490421	conserved hypothetical protein [Aspergillus fumigatus Af293]	GO:0005737,GO:0005829,GO:0004364,GO:0006749,GO:0009407	cytoplasm|cytosol|glutathione transferase activity|glutathione metabolic process|toxin catabolic process
AFUB_007410	1195.23432095987	1552.8919357592	837.576706160539	0.539365738769872	-0.890664212313938	1.10451089125323e-27	3.18463538051311e-27	50.664159854654	54.7136398230366	56.2783109959591	57.5790895800112	55.1839932776676	54.0380071874517	fructosamine-3-kinase, putative [Aspergillus fumigatus A1163]	GO:0009507,GO:0016301,GO:0102193	chloroplast|kinase activity|protein-ribulosamine 3-kinase activity
AFUB_007420	699.976631860609	712.836369903441	687.116893817778	0.963919523229228	-0.0530153927108079	0.556209685816192	0.596704220565461	9.3567202124308	8.30006967803268	8.72371210739772	16.119440008535	16.18538428573	16.2904321056204	armadillo repeat protein [Aspergillus fumigatus A1163]	GO:0005829,GO:0034657,GO:0005634,GO:0045721,GO:0043161	cytosol|GID complex|nucleus|negative regulation of gluconeogenesis|proteasome-mediated ubiquitin-dependent protein catabolic process
AFUB_007430	1880.61708109681	2279.5044302022	1481.72973199142	0.650022747207375	-0.621437889501569	1.60486333372509e-18	3.77043440034841e-18	44.7369142820727	43.1187564656644	41.9953025340413	53.8338361174089	52.9698958133354	54.5207255757571	cyclin-dependent protein kinase regulator Pho80 [Aspergillus fumigatus Af293]	GO:0019901,GO:0000079	protein kinase binding|regulation of cyclin-dependent protein serine/threonine kinase activity
AFUB_007440	158.755528610858	135.169589968507	182.34146725321	1.34898291321068	0.431872074615068	0.00908066011641511	0.0119292573864099	2.47970471183827	2.75312525039244	2.38978031776417	6.42685800923053	6.18243363849649	7.04891182951163	tRNA-specific adenosine-34 deaminase subunit Tad3, putative [Aspergillus fumigatus A1163]	GO:0005829,GO:0005634,GO:0052718,GO:0003824,GO:0002100	cytosol|nucleus|tRNA-specific adenosine-34 deaminase complex|catalytic activity|tRNA wobble adenosine to inosine editing
AFUB_007450	4746.34902584172	2742.22977309541	6750.46827858803	2.46167128109332	1.29963812461727	1.34467559844721e-95	9.82639885062463e-95	21.2541216150644	20.9036335568294	19.3852599360286	94.8988544470704	100.748478479289	93.9116231638572	conserved hypothetical protein [Aspergillus fumigatus A1163]	GO:0005737,GO:0010494,GO:0000932,GO:0032947,GO:0033962,GO:0031087	cytoplasm|cytoplasmic stress granule|P-body|protein-containing complex scaffold activity|cytoplasmic mRNA processing body assembly|deadenylation-independent decapping of nuclear-transcribed mRNA
AFUB_007460	774.890766135952	893.422849922319	656.358682349584	0.734656251971453	-0.444858728720849	4.78776153172554e-07	7.88074022036239e-07	63.6574530346638	59.3860243873764	62.5780794483655	89.072576496785	91.6967896991448	79.9439068207869	conserved hypothetical protein [Aspergillus fumigatus Af293]
AFUB_007470	2424.33897941251	1595.24174153798	3253.43621728704	2.03946281781117	1.02818920507188	9.74216338161857e-51	4.24384651418453e-50	31.1613632008506	30.6642779229357	26.1788509054965	112.311620598536	117.566728330783	113.036980849768	export control protein CHS7-like, putative [Aspergillus fumigatus Af293]	GO:0005789,GO:0016021,GO:0071555,GO:0015031	endoplasmic reticulum membrane|integral component of membrane|cell wall organization|protein transport
AFUB_007480	14.142638953095	3.61082286672537	24.6744550394646	6.83347146902327	2.77261866765213	1.67632699386735e-05	2.58166403773541e-05	0.680314526454262	0.117414813138139	0.115212715704099	3.05806343515293	4.71116672839129	4.0341369434642	conserved hypothetical protein [Aspergillus fumigatus A1163]	GO:0008806	carboxymethylenebutenolidase activity
AFUB_007490	704.346527670054	615.585328748362	793.107726591747	1.28837983875336	0.365557989957762	7.11848531871198e-05	0.000106211636554961	13.501129648053	12.9673406323287	12.6363873887273	33.7179222280075	31.6506282876698	30.9254801410094	c-24(28) sterol reductase [Aspergillus fumigatus A1163]	GO:0005783,GO:0030176,GO:0000246,GO:0006696,GO:0016126	endoplasmic reticulum|integral component of endoplasmic reticulum membrane|delta24(24-1) sterol reductase activity|ergosterol biosynthetic process|sterol biosynthetic process	afm00100	Steroid biosynthesis
AFUB_007500	1826.15041538442	2147.89487128314	1504.40595948571	0.700409493778894	-0.513729455811918	5.09246133770456e-13	1.02368441817071e-12	27.8870308042243	26.2361375563842	29.2302605445831	37.3351131334835	37.5456244972191	36.7593340451867	hypothetical protein CDV58_07595 [Aspergillus fumigatus]	GO:0005737,GO:0005829,GO:0005634,GO:0046872,GO:0061659,GO:0070647,GO:0006366	cytoplasm|cytosol|nucleus|metal ion binding|ubiquitin-like protein ligase activity|protein modification by small protein conjugation or removal|transcription by RNA polymerase II
AFUB_007510	1472.58872384669	1168.59972448113	1776.57772321226	1.52026197336395	0.604319952028694	7.26642819555676e-16	1.59431224464275e-15	13.8722603613533	15.4979380617531	13.3547843709074	41.3157851111265	40.3118805031703	42.5549967829698	ubiquitin C-terminal hydrolase, putative [Aspergillus fumigatus Af293]	GO:0005737,GO:0010494,GO:0005829,GO:0005634,GO:0004197,GO:1905538,GO:0004843,GO:0071629,GO:0016579,GO:0060628	cytoplasm|cytoplasmic stress granule|cytosol|nucleus|cysteine-type endopeptidase activity|polysome binding|thiol-dependent ubiquitin-specific protease activity|cytoplasm protein quality control by the ubiquitin-proteasome system|protein deubiquitination|regulation of ER to Golgi vesicle-mediated transport	afm04139	Mitophagy - yeast
AFUB_007520	575.988413323877	499.831197677756	652.145628969999	1.30473174143572	0.38375321286132	8.89283939067549e-05	0.000131827986035006	10.2408787590309	10.8846705152383	11.9621937472667	27.1630418368381	27.0041595591615	28.4340024624769	Na/H antiporter, putative [Aspergillus fumigatus Af293]	GO:0016021,GO:0005886,GO:0015079,GO:0015385,GO:0030004	integral component of membrane|plasma membrane|potassium ion transmembrane transporter activity|sodium:proton antiporter activity|cellular monovalent inorganic cation homeostasis
AFUB_007530	853.384310949158	922.070849147638	784.697772750678	0.851016788434482	-0.232740501927635	0.00677837570303409	0.00898738771762072	28.4283742934032	27.7587473192057	26.3315718351172	43.2816423413251	44.8041390547906	46.1316483119297	ribonuclease H, putative [Aspergillus fumigatus Af293]	GO:0000790,GO:0005730,GO:0005634,GO:0000287,GO:0003676,GO:0004523,GO:0043137,GO:1990505,GO:0006401,GO:0090502	nuclear chromatin|nucleolus|nucleus|magnesium ion binding|nucleic acid binding|RNA-DNA hybrid ribonuclease activity|DNA replication, removal of RNA primer|mitotic DNA replication maintenance of fidelity|RNA catabolic process|RNA phosphodiester bond hydrolysis, endonucleolytic	afm03030	DNA replication
AFUB_007540	9.61825612617426	1.38353999691215	17.8529722554364	12.903835303122	3.68972802490975	2.05790092573212e-05	3.15698526701949e-05	0.0757622995369519	0.0784544433241202	0.07698304185683	1.75143633104213	1.85646325276118	2.09652874486094	ankyrin repeat protein [Aspergillus fumigatus Af293]
AFUB_007550	366.937670795736	429.383140280432	304.49220131104	0.709138698627466	-0.495860266784714	1.97613244566914e-05	3.03437907311625e-05	13.5096142542733	13.8534030185486	14.1729831797469	19.8572934901049	17.5238236101599	18.9436347303506	conserved hypothetical protein [Aspergillus fumigatus Af293]
AFUB_007560	3579.75694496558	5552.13669698343	1607.37719294772	0.289506055177106	-1.78833457160334	3.75551608103499e-165	4.69225317196995e-164	107.662215131458	106.808154420206	111.071673022907	58.9701443039479	59.9279365803609	61.3195249436771	cytochrome b2, putative [Aspergillus fumigatus Z5]
AFUB_007570	1128.48113389599	1740.39281414925	516.569453642743	0.296811989479086	-1.75237872525795	3.79919072908524e-40	1.39695718788968e-39	150.860987691098	145.512949260284	170.475293711862	87.5398560351168	87.1023571209816	90.41963387638	conserved hypothetical protein [Aspergillus fumigatus Af293]
AFUB_007580	23703.1235121443	41887.1568640596	5519.09016022905	0.131760916076034	-2.92400560424782	3.07197486484505e-65	1.60740595635045e-64	656.387893345094	729.495749933891	784.34753097487	177.123983069496	185.038395321513	185.080019944776	6-phosphofructo-2-kinase 1 [Aspergillus fumigatus Af293]	GO:0005737,GO:0005829,GO:0003873,GO:0005524,GO:0006003,GO:0006000	cytoplasm|cytosol|6-phosphofructo-2-kinase activity|ATP binding|fructose 2,6-bisphosphate metabolic process|fructose metabolic process	afm00051	Fructose and mannose metabolism
AFUB_007590	618.049614839115	181.34774796046	1054.75148171777	5.816181858226	2.5400723796184	1.74707860901832e-122	1.62478310638703e-121	8.71741940278735	9.09940238052139	10.0625532535873	103.919777006081	100.303726772798	106.004403184571	DSBA-like thioredoxin domain protein [Aspergillus fumigatus Af293]
AFUB_007600	1638.01071021821	2025.67087473926	1250.35054569716	0.617252566193954	-0.696067165580714	9.69321653634363e-22	2.45960691416411e-21	39.4313162579995	36.344531845732	36.2229124504497	44.1105733273988	45.7726486843335	42.2381818201335	hypothetical protein AFUB_007600 [Aspergillus fumigatus A1163]
AFUB_007610	2963.49479017808	3434.94839938904	2492.04118096712	0.725495958370255	-0.462960517611789	1.03050994018744e-12	2.05352071768098e-12	45.929580180331	45.1669849591925	43.7234100484181	59.2503870154577	66.8226845358407	60.9156831150897	hypothetical protein CDV58_03613 [Aspergillus fumigatus]	GO:0005783,GO:0000329,GO:0016021,GO:0033254,GO:0005516,GO:0000822,GO:0048016,GO:0016237,GO:0006799,GO:0006797,GO:0008104,GO:0007034,GO:0042144	endoplasmic reticulum|fungal-type vacuole membrane|integral component of membrane|vacuolar transporter chaperone complex|calmodulin binding|inositol hexakisphosphate binding|inositol phosphate-mediated signaling|lysosomal microautophagy|polyphosphate biosynthetic process|polyphosphate metabolic process|protein localization|vacuolar transport|vacuole fusion, non-autophagic
AFUB_007620	970.665017186738	1247.72994312293	693.60009125054	0.555889593796662	-0.847129719670014	2.8444266728016e-24	7.64876108578238e-24	33.6636598336399	32.102802848163	34.6137318178149	36.3253771503888	34.4269638691095	35.9372159188651	NUDIX family hydrolase, putative [Aspergillus fumigatus A1163]	GO:0005783,GO:0005794,GO:0016021,GO:0016787	endoplasmic reticulum|Golgi apparatus|integral component of membrane|hydrolase activity
AFUB_007630	646.915351925601	665.945752584068	627.884951267135	0.942846994414717	-0.0849044261174972	0.378903928427911	0.418373087639152	35.0850604816978	35.9741796888694	30.4572134108707	64.4632591594548	58.4966531782243	59.92977886109	conserved hypothetical protein [Aspergillus fumigatus Af293]	GO:0043505,GO:0000775,GO:0000777,GO:0000776,GO:0005654,GO:0005634,GO:0046982,GO:0007059,GO:0051382,GO:0000278,GO:0000070	CENP-A containing nucleosome|chromosome, centromeric region|condensed chromosome kinetochore|kinetochore|nucleoplasm|nucleus|protein heterodimerization activity|chromosome segregation|kinetochore assembly|mitotic cell cycle|mitotic sister chromatid segregation
AFUB_007640	2430.37044228331	3214.51697135823	1646.22391320839	0.512121705337525	-0.965441388526191	4.74517653306266e-46	1.91712910913655e-45	50.8888751567098	46.9972226664338	51.6659785681566	49.8099332780139	48.8910983273522	47.7299142161659	hypothetical protein Y699_01124 [Aspergillus fumigatus Z5]
AFUB_007650	921.27642637121	1262.32350890118	580.229343841239	0.459651856081104	-1.12138652864645	6.16242375579289e-16	1.35389287685773e-15	27.2567286588489	30.207760805927	32.8064656634525	23.8478344036934	27.7943080564623	27.7716688934068	tetracycline transporter, putative [Aspergillus fumigatus Af293]
AFUB_007660	637.084186650183	475.520696473673	798.647676826694	1.67952243246033	0.7480510649878	7.90456374867049e-15	1.6830062512828e-14	17.5991365218484	16.3969786547411	17.4343947734586	52.2726475566178	55.8838170971844	56.9762517721031	conserved hypothetical protein [Aspergillus fumigatus Af293]
AFUB_007670	1037.77721468262	943.958450900253	1131.595978465	1.19877731629585	0.261563690017592	0.00135390396361593	0.001883011466327	12.7663767201324	11.7715002568329	12.3423661583209	28.5678243621205	26.6739402328927	29.2589209900969	chromosome segregation protein (SepB), putative [Aspergillus fumigatus Af293]	GO:0000775,GO:0000790,GO:0043596,GO:0005654,GO:0005634,GO:0031298,GO:0003682,GO:0006974,GO:0061641,GO:0030702,GO:0006281,GO:0006261,GO:0000278,GO:1903461	chromosome, centromeric region|nuclear chromatin|nuclear replication fork|nucleoplasm|nucleus|replication fork protection complex|chromatin binding|cellular response to DNA damage stimulus|CENP-A containing chromatin organization|chromatin silencing at centromere|DNA repair|DNA-dependent DNA replication|mitotic cell cycle|Okazaki fragment processing involved in mitotic DNA replication
AFUB_007680	22.8681353221908	6.86584190202351	38.870428742358	5.66142205093626	2.50116447852548	2.39994791490867e-07	4.0024846126154e-07	0.19221407131286	0.0853046665468194	0.139507983595573	1.79856449151499	1.3457064764661	1.35689669295542	dihydroxy-acid dehydratase, putative [Aspergillus fumigatus A1163]	GO:0009507,GO:0009570,GO:0005622,GO:0009536,GO:0051539,GO:0005507,GO:0004160,GO:0016836,GO:0009082,GO:0009553,GO:0009097,GO:0009555,GO:0009651,GO:0048364,GO:0009099	chloroplast|chloroplast stroma|intracellular|plastid|4 iron, 4 sulfur cluster binding|copper ion binding|dihydroxy-acid dehydratase activity|hydro-lyase activity|branched-chain amino acid biosynthetic process|embryo sac development|isoleucine biosynthetic process|pollen development|response to salt stress|root development|valine biosynthetic process	afm00290,afm00770	Valine, leucine and isoleucine biosynthesis|Pantothenate and CoA biosynthesis
AFUB_007690	198.098062739061	122.783943701267	273.412181776854	2.22677471935634	1.15495560944703	9.19355761694633e-14	1.89483777938233e-13	2.06604126233577	2.3177441544745	2.2742752060606	8.3156611831698	10.3767239620536	9.67458665413659	cytochrome P450, putative [Aspergillus fumigatus Af293]	GO:0005783,GO:0005886,GO:0020037,GO:0005506,GO:0008398,GO:0006696,GO:0055114,GO:0016126,GO:0016125	endoplasmic reticulum|plasma membrane|heme binding|iron ion binding|sterol 14-demethylase activity|ergosterol biosynthetic process|oxidation-reduction process|sterol biosynthetic process|sterol metabolic process
AFUB_007700	1222.15099572482	954.696578950381	1489.60541249925	1.56029197688858	0.641816025365792	5.29393135165555e-16	1.16542151104557e-15	13.4854143183051	12.0851167542251	12.6699277091557	37.0106151007061	40.2588698001135	36.7721466398347	RecName: Full=Mitochondrial escape protein 2; Flags: Precursor [Aspergillus fumigatus A1163]	GO:0016021,GO:0005743,GO:0003723,GO:0006397	integral component of membrane|mitochondrial inner membrane|RNA binding|mRNA processing
AFUB_007710	478.576584548857	408.351731419234	548.801437678479	1.34394296742935	0.426471916128072	5.3272864300679e-05	8.01776940879532e-05	14.8253045230263	16.2079747685512	15.4840891007488	37.9146160299462	42.8160596041956	38.8504474392656	conserved hypothetical protein [Aspergillus fumigatus Af293]	GO:0005829,GO:0005634	cytosol|nucleus
AFUB_007720	12.6481666413843	8.3084177926894	16.9879154900793	2.04466312527362	1.03186316711237	0.087790967555148	0.105439005623617	0.37596329093525	0.233593680874824	0.764042219932448	1.66583981862278	2.16294051416831	1.56057402812957	conserved hypothetical protein [Aspergillus fumigatus Af293]
AFUB_007730	47635.7223556809	56112.8797323942	39158.5649789676	0.697853419138658	-0.519004058007581	7.08293387948361e-15	1.5113325148041e-14	312.862321571611	342.537927386699	314.439713701818	412.753377916528	434.745054952738	446.730721837581	glutamate synthase Glt1, putative [Aspergillus fumigatus Af293]	GO:0005829,GO:0005739,GO:0051538,GO:0050660,GO:0010181,GO:0016040,GO:0004355,GO:0005506,GO:0016491,GO:0019676,GO:0006537,GO:0036267,GO:0097054	cytosol|mitochondrion|3 iron, 4 sulfur cluster binding|flavin adenine dinucleotide binding|FMN binding|glutamate synthase (NADH) activity|glutamate synthase (NADPH) activity|iron ion binding|oxidoreductase activity|ammonia assimilation cycle|glutamate biosynthetic process|invasive filamentous growth|L-glutamate biosynthetic process	afm00250,afm00910	Alanine, aspartate and glutamate metabolism|Nitrogen metabolism
AFUB_007740	2532.74074944513	3407.33846055542	1658.14303833484	0.486638782008334	-1.03907679643267	1.4019450523721e-43	5.43681130066253e-43	33.2699014418024	35.9203294327835	36.2736658595357	32.8308264524658	33.605596918071	31.7430629566015	conserved hypothetical protein [Aspergillus fumigatus Af293]
AFUB_007750	1091.16861031696	1401.37671890082	780.9605017331	0.557280916116298	-0.843523345196066	1.3703210393921e-25	3.79989446028898e-25	102.163232622652	102.849160230667	98.1307362963239	109.17286463496	105.918113152421	107.847905140052	SNARE complex subunit (Bet1), putative [Aspergillus fumigatus Af293]	GO:0030134,GO:0005789,GO:0000139,GO:0016021,GO:0031201,GO:0005484,GO:0006888,GO:0015031,GO:0006890,GO:0006906	COPII-coated ER to Golgi transport vesicle|endoplasmic reticulum membrane|Golgi membrane|integral component of membrane|SNARE complex|SNAP receptor activity|ER to Golgi vesicle-mediated transport|protein transport|retrograde vesicle-mediated transport, Golgi to ER|vesicle fusion	afm04130	SNARE interactions in vesicular transport
AFUB_007760	4303.3489299055	2901.0106068832	5705.68725292781	1.96679296497227	0.975845099900121	2.37896350386568e-54	1.08222529862058e-53	76.8163837044225	72.3989947793517	71.7073924045296	279.879283956388	282.46517036746	268.133686650493	conserved hypothetical protein [Aspergillus fumigatus A1163]	GO:0005634	nucleus
AFUB_007770	167201.364407374	272916.750467826	61485.9783469207	0.225292065223271	-2.15013159207578	0	0	5255.15290656672	5252.51638616639	5196.70470064335	2261.2943392423	2280.43211653152	2222.76105462305	molecular chaperone Hsp70 [Aspergillus fumigatus Af293]	GO:0005737,GO:0005829,GO:0005576,GO:0005622,GO:0005634,GO:0005886,GO:0005524,GO:0016887,GO:0042623,GO:0031072,GO:0051787,GO:0044183,GO:0051082,GO:0097308,GO:0034605,GO:0071470,GO:0034620,GO:0051085,GO:0042026,GO:0006986,GO:0016192	cytoplasm|cytosol|extracellular region|intracellular|nucleus|plasma membrane|ATP binding|ATPase activity|ATPase activity, coupled|heat shock protein binding|misfolded protein binding|protein binding involved in protein folding|unfolded protein binding|cellular response to farnesol|cellular response to heat|cellular response to osmotic stress|cellular response to unfolded protein|chaperone cofacto…	afm03040,afm04141,afm04144	Spliceosome|Protein processing in endoplasmic reticulum|Endocytosis
AFUB_007780	5089.24167091228	6795.98584261701	3382.49749920755	0.497719915482491	-1.00659397953611	6.06005872713411e-60	2.96771281331783e-59	176.26187082969	176.248819188605	175.771977895432	168.932143790634	155.312203774985	178.413899666488	mitochondrial GTP/GDP transporter Ggc1, putative [Aspergillus fumigatus Af293]	GO:0016021,GO:0005743,GO:0001409,GO:0006879,GO:0001408,GO:0000002,GO:0055085	integral component of membrane|mitochondrial inner membrane|guanine nucleotide transmembrane transporter activity|cellular iron ion homeostasis|guanine nucleotide transport|mitochondrial genome maintenance|transmembrane transport
AFUB_007790	16912.7199274969	26594.4611360499	7230.97871894399	0.271897921975268	-1.87886296951745	1.46330062046536e-228	2.56220559796582e-227	2752.4125092785	2638.45589304198	2825.65284761017	1383.95359049112	1433.87876765513	1453.89108931584	gamma-aminobutyric acid receptor associated protein [Aspergillus terreus NIH2624]	GO:0000421,GO:0031410,GO:0006914,GO:0015031	autophagosome membrane|cytoplasmic vesicle|autophagy|protein transport	afm04136,afm04138,afm04139	Autophagy - other|Autophagy - yeast|Mitophagy - yeast
AFUB_007800	44330.2040084177	85978.3943106527	2682.01370618274	0.0311940427323198	-5.00258565239087	6.08613005407058e-275	1.3543356675627e-273	2273.98909992484	2351.5447392596	2539.01942444837	148.061237985321	115.282652507558	164.054902367544	coproporphyrinogen III oxidase, putative [Aspergillus fumigatus A1163]	GO:0005737,GO:0005829,GO:0004109,GO:0042803,GO:0006783,GO:0019353	cytoplasm|cytosol|coproporphyrinogen oxidase activity|protein homodimerization activity|heme biosynthetic process|protoporphyrinogen IX biosynthetic process from glutamate	afm00860	Porphyrin and chlorophyll metabolism
AFUB_007810	1299.73531405782	1346.28095534938	1253.18967276626	0.930853004929447	-0.103374731402775	0.187186108304707	0.216404439506017	19.7166764892506	20.6277780252199	20.0137132476086	35.8688464869523	35.1034955036953	36.4609724661573	microtubule binding protein HOOK3, putative [Aspergillus fumigatus Af293]
AFUB_007820	2232.4795114993	2575.1147252475	1889.84429775109	0.733887418382671	-0.446369330726816	7.29216928797974e-05	0.000108770169225154	372.766297534207	294.498366627916	320.02492025233	453.716271070229	485.370972171184	444.935188911224	conserved hypothetical protein [Aspergillus fumigatus A1163]	GO:0000324,GO:0004866,GO:0042144	fungal-type vacuole|endopeptidase inhibitor activity|vacuole fusion, non-autophagic
AFUB_007830	1001.09877764625	1568.17460222035	434.022953072139	0.276769533480273	-1.85324295363251	7.57380945406688e-106	6.12490677589756e-105	19.7130824178269	18.4807225040511	18.4668554238093	10.077640775127	9.6985814076086	10.194319535424	mRNA cleavage factor complex component Pcf11, putative [Aspergillus fumigatus A1163]	GO:0005737,GO:0005849,GO:0005634,GO:0003729,GO:0099122,GO:0000993,GO:0006379,GO:0006378,GO:0006369,GO:0030846	cytoplasm|mRNA cleavage factor complex|nucleus|mRNA binding|RNA polymerase II C-terminal domain binding|RNA polymerase II complex binding|mRNA cleavage|mRNA polyadenylation|termination of RNA polymerase II transcription|termination of RNA polymerase II transcription, poly(A)-coupled	afm03015	mRNA surveillance pathway
AFUB_007840	992.22197247333	823.49334841525	1160.95059653141	1.40978746065839	0.495477678534225	2.75161444313713e-09	4.91313442862631e-09	27.6072338002609	25.24327463235	25.4262852975194	70.4006502832978	69.6992348958242	70.7858994642694	dimeric dihydrodiol dehydrogenase, putative [Aspergillus fumigatus Af293]	GO:0047837	D-xylose 1-dehydrogenase (NADP+) activity
AFUB_007850	3493.55207483312	3833.05870528589	3154.04544438035	0.822853414697468	-0.281292646894811	1.19458788055113e-05	1.85132012678401e-05	177.336638334749	187.049989060205	181.769493947069	288.426942306793	279.095191740521	291.848177797212	adenylate kinase, putative [Aspergillus fumigatus Af293]	GO:0005829,GO:0005758,GO:0004017,GO:0005524,GO:0006172,GO:0046033,GO:0046034	cytosol|mitochondrial intermembrane space|adenylate kinase activity|ATP binding|ADP biosynthetic process|AMP metabolic process|ATP metabolic process	afm00230,afm00730	Purine metabolism|Thiamine metabolism
AFUB_007860	2554.40313587373	3236.16194847408	1872.64432327339	0.578662116757284	-0.78920689652893	5.55956249952216e-32	1.74820309793587e-31	93.7607249819833	94.5458722382337	90.3928747685654	103.247240077008	104.2991716061	100.765245729917	26S proteasome regulatory particle subunit Rpn8, putative [Aspergillus fumigatus Af293]	GO:0000502,GO:0005838,GO:0043161	proteasome complex|proteasome regulatory particle|proteasome-mediated ubiquitin-dependent protein catabolic process	afm03050	Proteasome
AFUB_007865	221.002006251113	83.2529140622462	358.751098439981	4.30917166661279	2.1074105729523	1.31275451336529e-32	4.17995284003715e-32	4.1823025869845	3.05711779152291	4.06220479170726	30.3916212056296	34.7286403452517	27.9610844728422	conserved hypothetical protein [Aspergillus fumigatus A1163]
AFUB_007870	7.40648291388865	0	14.8129658277773	Inf	Inf	2.11572787604488e-06	3.39246021503748e-06	0	0	0	0.670220733890253	0.774994147262732	0.531378253305768	hypothetical protein AFUB_007870 [Aspergillus fumigatus A1163]
AFUB_007880	115.825587888733	98.5212221071137	133.129953670352	1.35128199613289	0.434328779007651	0.0547540194374078	0.0672520712202799	5.70210991251796	4.92060762953912	5.2740136570337	16.4069127063633	14.0969425486175	10.5483244493943	MYB DNA-binding domain protein [Aspergillus fumigatus Af293]
AFUB_007890	200.539837029315	226.72183840831	174.357835650319	0.769038557883927	-0.378872161364251	0.0103770253977492	0.0135636059892617	11.4761253724825	10.1862162479841	12.4939690882396	16.1206315305961	17.1024857747244	17.0128152246912	conserved hypothetical protein [Aspergillus fumigatus A1163]	GO:0005737,GO:0005829,GO:0005634,GO:0016706,GO:0016300,GO:0000049,GO:0030488,GO:0002098	cytoplasm|cytosol|nucleus|oxidoreductase activity, acting on paired donors, with incorporation or reduction of molecular oxygen, 2-oxoglutarate as one donor, and incorporation of one atom each of oxygen into both donors|tRNA (uracil) methyltransferase activity|tRNA binding|tRNA methylation|tRNA wobble uridine modification
AFUB_007900	541.604304070773	848.795696728735	234.412911412811	0.276171182672391	-1.85636530673466	1.63596983363294e-72	9.39824628202419e-72	37.8205399288464	38.2857683421707	37.3829651256766	19.4409432745677	20.5986705262893	19.887072665538	cell polarity protein (Alp11), putative [Aspergillus fumigatus Af293]	GO:0005737,GO:0005829,GO:0005874,GO:0005634,GO:0031122,GO:0007021	cytoplasm|cytosol|microtubule|nucleus|cytoplasmic microtubule organization|tubulin complex assembly
AFUB_007910	996.875910862904	900.116881285499	1093.63494044031	1.21499214510724	0.280946986875121	0.000655867829531104	0.000928824172319728	17.5863983492074	16.7435372587162	17.7897504914508	39.6440601546125	38.1995437671887	43.2182067247712	Cupin domain protein [Aspergillus fumigatus Af293]	GO:0000775,GO:0000779,GO:0000778,GO:0005730,GO:0005654,GO:0005634,GO:0019237,GO:0051315,GO:0051455,GO:0051382,GO:0000070,GO:1903394	chromosome, centromeric region|condensed chromosome, centromeric region|condensed nuclear chromosome kinetochore|nucleolus|nucleoplasm|nucleus|centromeric DNA binding|attachment of mitotic spindle microtubules to kinetochore|attachment of spindle microtubules to kinetochore involved in homologous chromosome segregation|kinetochore assembly|mitotic sister chromatid segregation|protein localization…
AFUB_007920	234.665161250333	144.235172295053	325.095150205613	2.25392423382409	1.1724390198032	4.08065992283788e-16	9.01145732960031e-16	4.80799208599887	3.93565421730339	5.81602651390886	20.7742482397649	21.5138634475501	20.5003978328926	ribonuclease HI large subunit [Aspergillus fumigatus A1163]	GO:0032299,GO:0046872,GO:0003723,GO:0004523,GO:0043137,GO:0006298	ribonuclease H2 complex|metal ion binding|RNA binding|RNA-DNA hybrid ribonuclease activity|DNA replication, removal of RNA primer|mismatch repair	afm03030	DNA replication
AFUB_007930	570.531427576387	469.755982253321	671.306872899453	1.42905444158334	0.51506087871938	2.05906392340634e-07	3.4468079736695e-07	13.1627546962204	12.517788769827	14.0767302784408	35.5227042506646	36.3053816669983	36.8265927922262	peroxisomal membrane protein pex16 (peroxin-16) [Aspergillus fumigatus Af293]	GO:0005778,GO:0007031	peroxisomal membrane|peroxisome organization	afm04146	Peroxisome
AFUB_007940	356.20995785655	388.925308437403	323.494607275698	0.831765380801296	-0.265751455569916	0.0241547213974148	0.0306102639845372	5.89094238012961	5.72805164876823	5.51916760149286	9.57904175464138	8.46742198977822	9.19683336332483	conserved hypothetical protein [Aspergillus fumigatus A1163]
AFUB_007950	681.985110889789	730.197920004159	633.77230177542	0.867945914953866	-0.204322949290087	0.0249807333412491	0.0316285729871608	14.4514780692261	12.4708317336083	13.5116247072349	22.1609862910462	23.3618155440293	21.5476148005079	F-box domain-containing protein [Aspergillus fumigatus Z5]
AFUB_007960	1890.46799538411	1243.55625109988	2537.37973966834	2.04042216620609	1.02886767870669	1.33551338025443e-46	5.43579310592408e-46	75.3973711831613	80.1549741898891	83.7059588106097	308.656266507216	304.294315907857	320.916297890438	zinc knuckle domain protein (Byr3), putative [Aspergillus fumigatus Af293]
AFUB_007970	930.189570874622	1049.05709358251	811.322048166735	0.773382166833347	-0.370746596716597	0.000538608904772717	0.000766066452640231	20.9519170795923	18.4515851144556	22.0450323048539	27.6760425014119	31.5730350147493	31.6244843105209	YdiU domain protein [Aspergillus fumigatus Af293]
AFUB_007980	615.983134506804	388.628540499729	843.337728513879	2.17003549824068	1.11771864300013	1.0944503234167e-29	3.28035612290722e-29	11.3535559954821	11.3473428231928	11.2149187717695	45.306637210641	50.6172317671188	44.8047717411567	ketoreductase, putative [Aspergillus fumigatus Af293]	GO:0005829,GO:0005634,GO:0008106,GO:0004032,GO:0051268,GO:0051269,GO:0047018,GO:0047019,GO:0016491,GO:0016652	cytosol|nucleus|alcohol dehydrogenase (NADP+) activity|alditol:NADP+ 1-oxidoreductase activity|alpha-keto amide reductase activity|alpha-keto ester reductase activity|indole-3-acetaldehyde reductase (NADH) activity|indole-3-acetaldehyde reductase (NADPH) activity|oxidoreductase activity|oxidoreductase activity, acting on NAD(P)H, NAD(P) as acceptor
AFUB_007990	629.829900470377	584.495169247087	675.164631693667	1.15512440002434	0.208048229679307	0.0294042107397065	0.0370247425561408	6.70849280868811	6.51269338526004	6.80080623807263	14.5839710018842	14.8732636564045	14.7640642267869	conserved hypothetical protein [Aspergillus fumigatus Af293]
AFUB_008000	2114.75992673643	2188.62301028687	2040.89684318599	0.932502689404918	-0.100820208677081	0.137949958877715	0.162164404318688	29.6664199318907	26.7945772786843	27.9253160010216	50.0661721989464	51.2063025173695	49.1246384175075	conserved hypothetical protein [Aspergillus fumigatus A1163]	GO:0005789,GO:0005794,GO:0016021,GO:0000407,GO:0034045,GO:0016236,GO:0015031	endoplasmic reticulum membrane|Golgi apparatus|integral component of membrane|phagophore assembly site|phagophore assembly site membrane|macroautophagy|protein transport
AFUB_008010	1274.79024848379	1430.12364674323	1119.45685022435	0.782769275071882	-0.353340965866134	4.48084935446143e-06	7.08001489602192e-06	53.2397172449631	48.379749402949	46.471470389184	76.0420750388908	71.0132403228078	74.4054174293484	secretion-like GTPase SrgD [Aspergillus fumigatus Z5]	GO:0005886,GO:0005525,GO:0003924,GO:0015031	plasma membrane|GTP binding|GTPase activity|protein transport
AFUB_008020	2555.08379009792	2682.85395894759	2427.31362124825	0.904750559810725	-0.14440799962759	0.0336623578435279	0.042122813356372	39.3921084827658	40.2058409510586	40.0062883001169	70.1441755337438	65.2447227315703	71.5105398769694	protein O-mannosyltransferase 2 [Aspergillus fumigatus Z5]	GO:0097582,GO:0005789,GO:0016021,GO:0016020,GO:0005886,GO:0004169,GO:0035690,GO:0071712,GO:0036178,GO:0031505,GO:0009405,GO:0044011	dolichyl-phosphate-mannose-protein mannosyltransferase Pmt1p-Pmt2p dimer complex|endoplasmic reticulum membrane|integral component of membrane|membrane|plasma membrane|dolichyl-phosphate-mannose-protein mannosyltransferase activity|cellular response to drug|ER-associated misfolded protein catabolic process|filamentous growth of a population of unicellular organisms in response to neutral pH|funga…	afm00514,afm00515	Other types of O-glycan biosynthesis|Mannose type O-glycan biosynthesis
AFUB_008030	1671.27571410615	1399.52887135942	1943.02255685287	1.3883404598617	0.473361400426031	1.00132934166748e-10	1.87271953142819e-10	15.4841177599999	13.4965237838787	14.035738558759	37.6490529055889	38.096236216627	38.3675519437852	uncharacterized protein P174DRAFT_512651 [Aspergillus novofumigatus IBT 16806]	GO:0016021,GO:0022857,GO:0008643	integral component of membrane|transmembrane transporter activity|carbohydrate transport
AFUB_008040	533.562236915487	282.062536749997	785.061937080976	2.78329035158897	1.47679141781347	3.30548528103723e-44	1.29667623957282e-43	6.1249859055428	5.27641340582177	5.0433240937674	29.4988484478585	30.6864912029571	27.2400091710473	mitochondrial carrier protein, putative [Aspergillus fumigatus Af293]
AFUB_008050	5433.54734677656	5257.51321214838	5609.58148140473	1.06696479020592	0.0935125680710013	0.121933500326331	0.14417038057479	63.5497139586522	61.2390771429393	64.7231150732776	128.942345312801	128.637235056416	129.036352511084	transcription elongation complex subunit (Cdc68) [Aspergillus fumigatus A1163]	GO:0005694,GO:0035101,GO:0042393,GO:0031491,GO:0006281,GO:0006260,GO:0034724,GO:0032968,GO:0006368	chromosome|FACT complex|histone binding|nucleosome binding|DNA repair|DNA replication|DNA replication-independent nucleosome organization|positive regulation of transcription elongation from RNA polymerase II promoter|transcription elongation from RNA polymerase II promoter
AFUB_008060	414.750195633209	347.518404152376	481.981987114041	1.38692507031284	0.471889847064445	2.68931450582778e-05	4.104545966628e-05	10.1027451505073	8.42226474722393	9.45021586032421	23.5025892781529	26.4613571048121	24.1864311750838	metalloprotease MEP1 [Aspergillus fumigatus A1163]	GO:0005576,GO:0046872,GO:0008237,GO:0009405	extracellular region|metal ion binding|metallopeptidase activity|pathogenesis
AFUB_008070	1607.48809486178	1651.77377976854	1563.20240995503	0.946378026520116	-0.0795115180381493	0.267389072175633	0.302423298933845	46.0379581859911	43.386132994484	38.5433831881922	78.6517820450623	78.3198089883413	74.3873620075095	LEM3/CDC50 family protein [Aspergillus fumigatus Af293]	GO:0005783,GO:0005789,GO:0005794,GO:0016021,GO:0005770,GO:1990531,GO:0005886,GO:0015247,GO:0051321,GO:0045332	endoplasmic reticulum|endoplasmic reticulum membrane|Golgi apparatus|integral component of membrane|late endosome|phospholipid-translocating ATPase complex|plasma membrane|aminophospholipid transmembrane transporter activity|meiotic cell cycle|phospholipid translocation
AFUB_008080	10368.0506338514	18272.2265024061	2463.87476529676	0.134842612911586	-2.89065160637084	0	0	316.195519049788	299.793375027232	297.55497895772	83.4531239566791	74.6344967430665	77.3404554976825	SWIRM domain protein [Aspergillus fischeri NRRL 181]	GO:0005634,GO:0070461,GO:0003682,GO:0003677,GO:0003713,GO:0006338,GO:0016573,GO:0035066,GO:0006357	nucleus|SAGA-type complex|chromatin binding|DNA binding|transcription coactivator activity|chromatin remodeling|histone acetylation|positive regulation of histone acetylation|regulation of transcription by RNA polymerase II
AFUB_008090	2162.76533847446	2755.19577120899	1570.33490573992	0.569954020019002	-0.811082557655991	1.25447123692276e-19	3.03624156915597e-19	98.50834463846	87.9574537806841	81.5626850164539	98.1112968525629	97.6739329299894	96.006239219513	conserved hypothetical protein [Aspergillus fischeri NRRL 181]	GO:0005758,GO:0051537,GO:0051539,GO:0009055,GO:0046872,GO:0016226	mitochondrial intermembrane space|2 iron, 2 sulfur cluster binding|4 iron, 4 sulfur cluster binding|electron transfer activity|metal ion binding|iron-sulfur cluster assembly
AFUB_008100	2079.27825852816	2292.73379440722	1865.8227226491	0.813798238243136	-0.297256937700907	1.69036673560705e-05	2.6028796125608e-05	78.79279151843	74.1625237775654	72.5451959144951	115.045327627277	115.945863510046	119.713553120421	porphobilinogen synthase, putative [Aspergillus fumigatus Af293]	GO:0004655,GO:0008270,GO:0006783,GO:0006782	porphobilinogen synthase activity|zinc ion binding|heme biosynthetic process|protoporphyrinogen IX biosynthetic process	afm00860	Porphyrin and chlorophyll metabolism
AFUB_008110	675.465276917304	723.473054397655	627.457499436954	0.867285236986966	-0.205421542836501	0.0265061315646116	0.0334836788529772	35.5443848670953	37.0153735008741	34.2806412894992	58.8677211266939	62.3294489682067	55.9675745831207	acetyltransferase, putative [Aspergillus fumigatus Af293]
AFUB_008120	742.215490093186	797.888322892919	686.542657293454	0.86044956116696	-0.216837469718977	0.0163410212573365	0.0210409858352695	31.4100992337686	31.9565920629139	33.4253761936784	50.0190177710163	53.213818248181	56.050760243913	C6 finger domain protein, putative [Aspergillus fumigatus Af293]
AFUB_008130	4853.31561966251	6148.50111715029	3558.13012217473	0.578698784367117	-0.789115481346624	1.34465192314586e-37	4.72064767036037e-37	53.9749965467084	53.9833339808946	52.3943307003463	58.0137406461326	59.4308670907063	59.9560489893058	exportin-1 [Aspergillus udagawae]	GO:0005737,GO:0005829,GO:0005635,GO:0034399,GO:0005643,GO:0005634,GO:0005525,GO:0005049,GO:0008536,GO:0034599,GO:0006611,GO:0046825,GO:0000055,GO:0000056	cytoplasm|cytosol|nuclear envelope|nuclear periphery|nuclear pore|nucleus|GTP binding|nuclear export signal receptor activity|Ran GTPase binding|cellular response to oxidative stress|protein export from nucleus|regulation of protein export from nucleus|ribosomal large subunit export from nucleus|ribosomal small subunit export from nucleus	afm03008,afm03013	Ribosome biogenesis in eukaryotes|RNA transport
AFUB_008140	1185.42877453892	1116.39465218311	1254.46289689473	1.1236733304317	0.168222682298618	0.030604238327854	0.0384669873053658	57.4330014528412	63.5515963188371	61.9067195437093	131.611461889492	131.162564925685	130.337689694576	RecName: Full=Type 1 phosphatases regulator ypi1 [Aspergillus fumigatus A1163]	GO:0005634,GO:0004865	nucleus|protein serine/threonine phosphatase inhibitor activity
AFUB_008150	900.365666834921	815.507627601503	985.22370606834	1.20811096392316	0.272752971011918	0.00140238830757305	0.00194961838049007	13.9548631412724	12.6752959995532	12.4375726999941	30.1864308618416	28.7171659411495	31.2724404855652	hypothetical protein AFUB_008150 [Aspergillus fumigatus A1163]	GO:0000775,GO:0005634,GO:0007049,GO:0051301,GO:0007059	chromosome, centromeric region|nucleus|cell cycle|cell division|chromosome segregation
AFUB_008160	596.548800996968	599.295218744299	593.802383249637	0.990834508064037	-0.0132839802938857	0.891439934658437	0.911599053512746	9.24219882605271	7.21448796282121	6.89996152938995	14.5597797995892	14.6569631549951	14.956189186695	cytochrome P450 phenylacetate hydroxylase, putative [Aspergillus fumigatus Af293]	GO:0047094,GO:0020037,GO:0005506,GO:0010124	3-hydroxyphenylacetate 6-hydroxylase activity|heme binding|iron ion binding|phenylacetate catabolic process
AFUB_008170	5237.96249081609	5030.81493745322	5445.11004417897	1.08235149014157	0.114169085797659	0.056070514912669	0.0688004899189807	69.0872604065159	70.3403193912831	71.6891395264014	150.468241111506	141.37057968267	145.114184250661	glycerol-3-phosphate dehydrogenase, mitochondrial [Aspergillus fumigatus Af293]	GO:0009331,GO:0005743,GO:0005739,GO:0004368,GO:0004367,GO:0052591,GO:0019563,GO:0046168,GO:0006127	glycerol-3-phosphate dehydrogenase complex|mitochondrial inner membrane|mitochondrion|glycerol-3-phosphate dehydrogenase (quinone) activity|glycerol-3-phosphate dehydrogenase [NAD+] activity|sn-glycerol-3-phosphate:ubiquinone-8 oxidoreductase activity|glycerol catabolic process|glycerol-3-phosphate catabolic process|glycerophosphate shuttle	afm00564	Glycerophospholipid metabolism
AFUB_008230	1234.49766535419	1516.76114744791	952.234183260464	0.627807604949984	-0.671605589769222	7.32174988560667e-18	1.69312245771313e-17	42.8706547759171	40.7403566767029	43.3301212223602	53.8653047638793	49.7963779140058	48.7057759082776	hypothetical protein Y699_08378 [Aspergillus fumigatus Z5]	GO:0005737	cytoplasm
AFUB_008240	987.486252667169	926.332655314559	1048.63985001978	1.132033772105	0.178916998913274	0.029824813109717	0.0375208024037251	28.4739975759711	27.7513364228849	27.2723746813387	62.6059788185629	57.6247459787166	60.4403691204921	Golgi matrix protein, putative [Aspergillus fumigatus A1163]	GO:0005796,GO:0006888,GO:0006886	Golgi lumen|ER to Golgi vesicle-mediated transport|intracellular protein transport
AFUB_008250	2047.15731441573	2327.74409447188	1766.57053435958	0.758919564463712	-0.397981107927341	1.05348401020871e-08	1.84266241530118e-08	126.791020412845	127.377126759423	119.663247071429	186.558562030329	182.69262068942	173.071521402026	guanylate kinase [Aspergillus fumigatus Af293]	GO:0005829,GO:0005524,GO:0004385,GO:0046711,GO:0006163	cytosol|ATP binding|guanylate kinase activity|GDP biosynthetic process|purine nucleotide metabolic process	afm00230	Purine metabolism
AFUB_008260	5263.54916298286	6212.43000319165	4314.66832277407	0.69452184097968	-0.525908030806521	6.34857053128612e-18	1.47049361601078e-17	222.444224824891	219.057466996754	216.852576637974	295.510716402563	287.39474728123	291.192220112694	septin [Aspergillus fumigatus Af293]	GO:0120104,GO:0005829,GO:0036391,GO:0016020,GO:0015630,GO:0032151,GO:0005634,GO:0031105,GO:0032160,GO:0005940,GO:0005525,GO:0003924,GO:0008289,GO:0032947,GO:0060271,GO:0000281,GO:0000921,GO:0070583	actomyosin contractile ring, proximal layer|cytosol|medial cortex septin ring|membrane|microtubule cytoskeleton|mitotic septin complex|nucleus|septin complex|septin filament array|septin ring|GTP binding|GTPase activity|lipid binding|protein-containing complex scaffold activity|cilium assembly|mitotic cytokinesis|septin ring assembly|spore membrane bending pathway
AFUB_008270	913.272136726251	726.447516851394	1100.09675660111	1.51435132075226	0.598699941063088	2.50734971139151e-12	4.93953905973172e-12	37.2039111757982	34.8862145327732	34.2319287450371	100.608867491064	101.104560241196	105.980362215351	hypothetical protein AFUB_008270 [Aspergillus fumigatus A1163]	GO:0005743,GO:0005762,GO:0005739,GO:0003735,GO:0032543	mitochondrial inner membrane|mitochondrial large ribosomal subunit|mitochondrion|structural constituent of ribosome|mitochondrial translation
AFUB_008280	342.998105458026	280.266964166619	405.729246749433	1.44765276905139	0.533715602116554	8.6528186750278e-06	1.35010266695828e-05	16.5089658419568	16.3558834701428	16.2104290995668	44.1890166379599	44.5628052847063	47.0649310070823	meiotic recombination protein Ski8/Rec14, putative [Aspergillus fumigatus Af293]	GO:0005829,GO:0005634,GO:0055087,GO:0051321,GO:0070478,GO:0070481	cytosol|nucleus|Ski complex|meiotic cell cycle|nuclear-transcribed mRNA catabolic process, 3'-5' exonucleolytic nonsense-mediated decay|nuclear-transcribed mRNA catabolic process, non-stop decay	afm03018	RNA degradation
AFUB_008290	1447.1060840188	2013.56443891434	880.647729123253	0.437357609274265	-1.19311470041243	2.5264902783697e-56	1.18431484375504e-55	23.0106801677426	21.094956135787	22.1540342226342	18.4297800029806	19.1609135319155	17.8041033371259	conserved hypothetical protein [Aspergillus fumigatus Af293]	GO:0000777,GO:0005634,GO:0007049,GO:0051301	condensed chromosome kinetochore|nucleus|cell cycle|cell division
AFUB_008300	2387.09111484768	3078.84521419525	1695.33701550011	0.55064054785334	-0.860817244428922	6.01862053721814e-37	2.08180916687356e-36	490.030553405005	453.93740907336	471.463394091691	499.104621961663	504.756215267046	485.945412648125	iron/copper transporter Atx1, putative [Aspergillus fumigatus Af293]	GO:0005829,GO:0016531,GO:0006879,GO:0034599,GO:0006825	cytosol|copper chaperone activity|cellular iron ion homeostasis|cellular response to oxidative stress|copper ion transport
AFUB_008310	1904.72069838369	2474.8150005992	1334.62639616819	0.539283298284943	-0.890884740910211	2.43389423071302e-36	8.34840964731e-36	29.2125112695618	27.8530339714339	27.7885336920117	28.8118896129717	29.1856069344699	29.4696963122189	hypothetical protein IFM51744_08897 [Aspergillus udagawae]
AFUB_008320	3811.90411814726	5255.71958801764	2368.08864827688	0.450573629094637	-1.15016521604041	3.44201697286671e-51	1.50739241752643e-50	70.3451370624113	62.114314133874	69.1642843719969	58.4471842391407	57.8661515551962	57.3395196485276	CHY and RING finger domain protein, putative [Aspergillus fumigatus Af293]	GO:0005634,GO:0061630,GO:0008270,GO:0043161,GO:0070647	nucleus|ubiquitin protein ligase activity|zinc ion binding|proteasome-mediated ubiquitin-dependent protein catabolic process|protein modification by small protein conjugation or removal
AFUB_008330	633.739294748898	635.281714026916	632.19687547088	0.995144140799391	-0.00702258817028577	0.950801131012948	0.964200961786405	9.94629503657702	10.5377464158958	8.81138953806341	18.5371933449518	18.6553661192455	18.5240724066111	hypothetical protein Y699_08368 [Aspergillus fumigatus Z5]
AFUB_008340	1323.40333685752	943.033821564938	1703.77285215011	1.80669326294442	0.853351588885076	3.62403646587981e-24	9.72129291990291e-24	12.5599447082253	11.2732510447884	11.353827532272	39.0298527219303	43.8353885963735	38.6257019989158	IQ calmodulin-binding motif domain protein [Aspergillus fumigatus Af293]
AFUB_008350	1620.7230291286	2112.68220351645	1128.76385474075	0.534280003335089	-0.904332072915082	1.53976490006418e-34	5.1004712314626e-34	53.2209611324219	59.1556713654321	56.0623575101409	56.6272418962755	58.0103182971644	57.4937438104954	WD repeat protein [Aspergillus fumigatus Af293]	GO:0097361,GO:0016226	CIA complex|iron-sulfur cluster assembly
AFUB_008360	1727.98813543745	1657.30288214958	1798.67338872531	1.08530155115181	0.118095951339669	0.102469396698975	0.122130735419961	26.9430086282532	26.6271266833269	25.3167268366961	55.8940908493709	55.570630149989	52.1896888095791	pheromone processing carboxypeptidase KexA [Aspergillus fumigatus Af293]	GO:0016021,GO:0005802,GO:0004185,GO:0006915,GO:0051603	integral component of membrane|trans-Golgi network|serine-type carboxypeptidase activity|apoptotic process|proteolysis involved in cellular protein catabolic process
AFUB_008370	191.606088455155	273.971536237388	109.240640672923	0.398729890605384	-1.32651633451884	4.95309091144685e-18	1.15159363691139e-17	10.2290905356121	10.7538800818109	10.3939097634736	7.65230359590839	7.0808621424563	9.18572563113304	hypothetical protein Y699_08364 [Aspergillus fumigatus Z5]	GO:0005737,GO:0035241,GO:0018216	cytoplasm|protein-arginine omega-N monomethyltransferase activity|peptidyl-arginine methylation
AFUB_008380	3488.3148236327	3534.03361237568	3442.59603488972	0.974126568246053	-0.0378188610624616	0.532042039827302	0.572084470835246	87.0042096456427	74.4611788880967	75.5649824223834	145.254297418324	148.036492312472	147.804184760182	cAMP regulated phosphoprotein Igo1 [Aspergillus fumigatus var. RP-2014]	GO:0005737,GO:0005829,GO:0005634,GO:0004864,GO:0004865,GO:0035556,GO:0035308,GO:1905287	cytoplasm|cytosol|nucleus|protein phosphatase inhibitor activity|protein serine/threonine phosphatase inhibitor activity|intracellular signal transduction|negative regulation of protein dephosphorylation|positive regulation of G2/M transition of mitotic cell cycle involved in cellular response to nitrogen starvation
AFUB_008390	537.168816502646	327.88735597911	746.450277026182	2.27654486644413	1.18684589245995	4.0521594075106e-30	1.22384152693748e-29	4.77055349451898	3.52343280365498	4.40188547299208	18.2454082890043	18.181013094691	18.7896543220839	conserved hypothetical protein [Aspergillus fumigatus Af293]	GO:0032541,GO:0005783,GO:0005789,GO:0030176,GO:0097038,GO:0048309,GO:0090158,GO:0000921,GO:0006642	cortical endoplasmic reticulum|endoplasmic reticulum|endoplasmic reticulum membrane|integral component of endoplasmic reticulum membrane|perinuclear endoplasmic reticulum|endoplasmic reticulum inheritance|endoplasmic reticulum membrane organization|septin ring assembly|triglyceride mobilization
AFUB_008400	1515.66113757094	1571.82138894851	1459.50088619337	0.928541179331906	-0.106962202065863	0.151428416489518	0.176974668613357	45.8960035615956	46.6597478717136	45.7036164286864	83.4620865647929	83.3071953927844	78.6986448023927	UPF0160 protein C27H6.8 [Aspergillus lentulus]	GO:0005634	nucleus
AFUB_008410	233.549519642774	162.458949233948	304.6400900516	1.87518195512212	0.907030591883739	1.99557952374356e-10	3.69573979805823e-10	4.49057124925331	4.81771217500059	5.17953864143526	16.7172897374349	18.8780919202266	16.3927611638745	lactonohydrolase, putative [Aspergillus fumigatus Af293]
AFUB_008420	198.984015470369	164.14643497975	233.821595960987	1.42446953532578	0.51042476753442	0.000710480345839956	0.00100400161257028	8.40447882151441	8.26431127558317	8.8987177197217	23.0618152487857	23.6264704312348	22.9640966333285	conserved hypothetical protein [Aspergillus fumigatus Af293]
AFUB_008430	5046.23452292746	5526.67646455215	4565.79258130278	0.826137120670544	-0.27554683758487	6.35940691161747e-06	9.97470697449881e-06	107.215273829378	102.712749726179	101.825422235169	166.753572561338	162.59528115341	162.933449421221	methionyl-tRNA synthetase [Aspergillus fumigatus Af293]	GO:0005737,GO:0005829,GO:0017102,GO:0005524,GO:0004825,GO:0006431	cytoplasm|cytosol|methionyl glutamyl tRNA synthetase complex|ATP binding|methionine-tRNA ligase activity|methionyl-tRNA aminoacylation	afm00450,afm00970	Selenocompound metabolism|Aminoacyl-tRNA biosynthesis
AFUB_008440	2198.18485214881	2798.15918924165	1598.21051505597	0.571164972029028	-0.808020589311594	8.96540209537596e-32	2.80663492715834e-31	33.4017509242116	34.7432184535651	34.209578600259	36.0874306716965	37.8296050753005	37.879074074705	nuclear pore complex protein (SonA), putative [Aspergillus fumigatus Af293]	GO:0005829,GO:0031965,GO:0034399,GO:0005643,GO:0016973	cytosol|nuclear membrane|nuclear periphery|nuclear pore|poly(A)+ mRNA export from nucleus	afm03013	RNA transport
AFUB_008450	27074.7417192411	47152.0965862205	6997.38685226164	0.148400333365166	-2.75243376206792	0	0	1779.14484540567	1759.77267319191	1806.193059567	490.753179972941	549.642201722591	476.507031699762	conserved hypothetical protein [Aspergillus fumigatus Af293]
AFUB_008460	1528.00145635773	2199.13187757945	856.871035136012	0.389640586756968	-1.35978413188381	2.82216688187966e-73	1.6394178622021e-72	18.6009749279032	18.3287561769604	19.1120006502603	14.4226411364006	12.985768734405	14.34131954994	intermediate filament protein (Mdm1), putative [Aspergillus fumigatus Af293]	GO:0005737,GO:0098853,GO:0016021,GO:0071561,GO:0035091,GO:0015031,GO:1990854	cytoplasm|ER-vacuole membrane contact site|integral component of membrane|nucleus-vacuole junction|phosphatidylinositol binding|protein transport|vacuole-ER tethering
AFUB_008470	1510.53422184286	2025.32288298908	995.74556069665	0.491647810361515	-1.0243028772696	7.26961177739334e-43	2.77874497485628e-42	129.940074552764	124.782592662557	125.293828328208	122.540970508628	115.242386125264	119.343217910816	phospholipid methyltransferase [Aspergillus fumigatus Af293]	GO:0005789,GO:0016021,GO:0031966,GO:0016627,GO:0080101,GO:0000773,GO:0070791,GO:0006656	endoplasmic reticulum membrane|integral component of membrane|mitochondrial membrane|oxidoreductase activity, acting on the CH-CH group of donors|phosphatidyl-N-dimethylethanolamine N-methyltransferase activity|phosphatidyl-N-methylethanolamine N-methyltransferase activity|cleistothecium development|phosphatidylcholine biosynthetic process	afm00564	Glycerophospholipid metabolism
AFUB_008480	683.720790313385	634.927371194958	732.514209431812	1.15369763954764	0.206265172786218	0.026307137906116	0.0332567024209401	14.9781918499759	14.9048149052023	15.6157024086194	31.8280023316575	33.6803562917246	34.8720863075867	conserved hypothetical protein [Aspergillus fumigatus Af293]
AFUB_008490	1475.20176423573	1219.77478800451	1730.62874046695	1.4188100602556	0.504681465037145	1.20651081447643e-09	2.18114498608264e-09	11.6495590348307	11.5724119780671	9.52665142978271	29.6108593711209	30.7819257998855	28.3745907619424	hypothetical protein Y699_08352 [Aspergillus fumigatus Z5]
[truncated: 9,079 more rows]
