# Supplementary material for: The Heterotrimeric Transcription Factor CCAAT-Binding Complex and Ca2+-CrzA Signaling Reversely Regulate the Transition between Fungal Hyphal Growth and Asexual Reproduction
Source: mBio. 2021 Nov 16;12(6):e03007-21. doi: 10.1128/mBio.03007-21 (PMC8593669; doi:10.1128/mBio.03007-21)
Supplement: DATA SET S2 [file mbio.03007-21-sd002.xlsx]

## Sheet: Data Set S2
Index	Protein ID	Same Sets	Protein Coverage	Protein Mass	Protein Length	#of Peptides	#of Unique peptides	DiffState	ΔhapB/WT	GO_function(Biological_Process)	GO_function(Cellular_Component)	GO_function(Molecular_Function)	COG_function	Kegg_function	GO_enrichment(Biological_Process)	GO_enrichment(Cellular_Component)	GO_enrichment(Molecular_Function)	Kegg_enrichment
2	sp|B0XMP7|BGALA_ASPFC	sp|B0XMP7|BGALA_ASPFC	15.5	110.4	1006	11	11	up	5.11298	metabolic process	extracellular region	catalytic activity	Carbohydrate transport and metabolism ;	Other glycan degradation;Sphingolipid metabolism;Galactose metabolism;Metabolic pathways	GO:0043283,biopolymer metabolic process;GO:0009057,macromolecule catabolic process;GO:0008152,metabolic process;GO:0009056,catabolic process;GO:0000272,polysaccharide catabolic process;GO:0043170,macromolecule metabolic process;GO:0044238,primary metabolic process;GO:0005976,polysaccharide metabolic process;GO:0005975,carbohydrate metabolic process;GO:0043285,biopolymer catabolic process;GO:00160…	GO:0005576,extracellular region	GO:0016787,hydrolase activity;GO:0004553,hydrolase activity, hydrolyzing O-glycosyl compounds;GO:0016798,hydrolase activity, acting on glycosyl bonds;GO:0003824,catalytic activity	ko00600,Sphingolipid metabolism;ko00052,Galactose metabolism;ko01100,Metabolic pathways;ko00511,Other glycan degradation
5	sp|B0XN37|AMPP2_ASPFC	sp|B0XN37|AMPP2_ASPFC	36.6	54.518	487	13	13	up	2.71696	metabolic process		catalytic activity;binding	Amino acid transport and metabolism ;		GO:0044238,primary metabolic process;GO:0043285,biopolymer catabolic process;GO:0008152,metabolic process;GO:0009056,catabolic process;GO:0043170,macromolecule metabolic process;GO:0019538,protein metabolic process;GO:0009057,macromolecule catabolic process;GO:0030163,protein catabolic process;GO:0006508,proteolysis;GO:0043283,biopolymer metabolic process		GO:0005488,binding;GO:0008233,peptidase activity;GO:0016787,hydrolase activity;GO:0046872,metal ion binding;GO:0043169,cation binding;GO:0003824,catalytic activity;GO:0043167,ion binding;GO:0008238,exopeptidase activity;GO:0008237,metallopeptidase activity;GO:0004177,aminopeptidase activity;GO:0030145,manganese ion binding;GO:0070011,peptidase activity, acting on L-amino acid peptides;GO:0046914,…
7	sp|B0XNL6|AGDC_ASPFC	sp|B0XNL6|AGDC_ASPFC	36.9	98.887	881	26	26	up	9.18177	metabolic process;cellular component organization or biogenesis;cellular process	extracellular region	catalytic activity;binding	Carbohydrate transport and metabolism ;	Metabolic pathways;Galactose metabolism;Starch and sucrose metabolism	GO:0005984,disaccharide metabolic process;GO:0009987,cellular process;GO:0044042,glucan metabolic process;GO:0005975,carbohydrate metabolic process;GO:0043170,macromolecule metabolic process;GO:0009056,catabolic process;GO:0044237,cellular metabolic process;GO:0008152,metabolic process;GO:0009057,macromolecule catabolic process;GO:0044262,cellular carbohydrate metabolic process;GO:0043283,biopoly…	GO:0005576,extracellular region	GO:0003824,catalytic activity;GO:0015926,glucosidase activity;GO:0016787,hydrolase activity;GO:0005488,binding;GO:0030246,carbohydrate binding;GO:0008422,beta-glucosidase activity;GO:0016798,hydrolase activity, acting on glycosyl bonds;GO:0004553,hydrolase activity, hydrolyzing O-glycosyl compounds	ko00500,Starch and sucrose metabolism;ko01100,Metabolic pathways;ko00052,Galactose metabolism
8	sp|B0XNR0|XYL1_ASPFC	sp|B0XNR0|XYL1_ASPFC	60.6	35.543	315	14	14	down	0.219012	metabolic process;response to stimulus;cellular process	cell part;cell;extracellular region	catalytic activity;binding	General function prediction only ;	Pentose and glucuronate interconversions;Glycerolipid metabolism;Biosynthesis of secondary metabolites;Galactose metabolism;Linoleic acid metabolism;Limonene and pinene degradation;Fructose and mannose metabolism;Pyruvate metabolism;Metabolic pathways;Microbial metabolism in diverse environments;Butanoate metabolism	GO:0005975,carbohydrate metabolic process;GO:0050896,response to stimulus;GO:0006066,alcohol metabolic process;GO:0042732,D-xylose metabolic process;GO:0009056,catabolic process;GO:0008152,metabolic process;GO:0005996,monosaccharide metabolic process;GO:0055114,oxidation reduction;GO:0009987,cellular process;GO:0019318,hexose metabolic process;GO:0006012,galactose metabolic process;GO:0034599,cel…	GO:0005576,extracellular region;GO:0005623,cell;GO:0044464,cell part;GO:0005622,intracellular	GO:0016491,oxidoreductase activity;GO:0003824,catalytic activity;GO:0003676,nucleic acid binding;GO:0005488,binding;GO:0016614,oxidoreductase activity, acting on CH-OH group of donors;GO:0003729,mRNA binding;GO:0004032,aldehyde reductase activity;GO:0004033,aldo-keto reductase activity;GO:0003723,RNA binding;GO:0016616,oxidoreductase activity, acting on the CH-OH group of donors, NAD or NADP as a…	ko00903,Limonene and pinene degradation;ko00040,Pentose and glucuronate interconversions;ko00650,Butanoate metabolism;ko00591,Linoleic acid metabolism;ko00561,Glycerolipid metabolism;ko00051,Fructose and mannose metabolism;ko00052,Galactose metabolism;ko01100,Metabolic pathways;ko01110,Biosynthesis of secondary metabolites;ko00620,Pyruvate metabolism;ko01120,Microbial metabolism in diverse enviro…
11	sp|B0XPE1|BGLA_ASPFC	sp|B0XPE1|BGLA_ASPFC	16.8	94.752	873	12	12	up	56.8289	metabolic process	extracellular region;cell;cell part	catalytic activity	Carbohydrate transport and metabolism ;	Cyanoamino acid metabolism;Biosynthesis of secondary metabolites;Starch and sucrose metabolism	GO:0005976,polysaccharide metabolic process;GO:0044238,primary metabolic process;GO:0016052,carbohydrate catabolic process;GO:0043285,biopolymer catabolic process;GO:0005975,carbohydrate metabolic process;GO:0030243,cellulose metabolic process;GO:0008152,metabolic process;GO:0009056,catabolic process;GO:0009251,glucan catabolic process;GO:0000272,polysaccharide catabolic process;GO:0043170,macrom…	GO:0005622,intracellular;GO:0005576,extracellular region;GO:0005623,cell;GO:0044464,cell part	GO:0016787,hydrolase activity;GO:0004553,hydrolase activity, hydrolyzing O-glycosyl compounds;GO:0016798,hydrolase activity, acting on glycosyl bonds;GO:0015926,glucosidase activity;GO:0008422,beta-glucosidase activity;GO:0003824,catalytic activity	ko01110,Biosynthesis of secondary metabolites;ko00500,Starch and sucrose metabolism;ko00460,Cyanoamino acid metabolism
13	sp|B0XPG0|PFF1_ASPFC	sp|B0XPG0|PFF1_ASPFC	19.6	106.58	965	13	13	up	2.8631	metabolic process	organelle part;cell part;organelle;cell	catalytic activity;binding	General function prediction only ;	Ubiquitin mediated proteolysis;Cell cycle - yeast	GO:0043283,biopolymer metabolic process;GO:0006508,proteolysis;GO:0030163,protein catabolic process;GO:0009057,macromolecule catabolic process;GO:0019538,protein metabolic process;GO:0043170,macromolecule metabolic process;GO:0009056,catabolic process;GO:0008152,metabolic process;GO:0043285,biopolymer catabolic process;GO:0044238,primary metabolic process	GO:0000323,lytic vacuole;GO:0005622,intracellular;GO:0000324,fungal-type vacuole;GO:0000322,storage vacuole;GO:0044464,cell part;GO:0031090,organelle membrane;GO:0005829,cytosol;GO:0031224,intrinsic to membrane;GO:0044444,cytoplasmic part;GO:0044422,organelle part;GO:0044437,vacuolar part;GO:0044446,intracellular organelle part;GO:0016021,integral to membrane;GO:0043227,membrane-bounded organelle…	GO:0043167,ion binding;GO:0003824,catalytic activity;GO:0008237,metallopeptidase activity;GO:0043169,cation binding;GO:0016787,hydrolase activity;GO:0005488,binding;GO:0008233,peptidase activity;GO:0046872,metal ion binding;GO:0070011,peptidase activity, acting on L-amino acid peptides	ko04111,Cell cycle - yeast;ko04120,Ubiquitin mediated proteolysis
18	sp|B0XPZ4|DRE2_ASPFC	sp|B0XPZ4|DRE2_ASPFC	22	32.402	300	7	7	up	3.18886	cellular process	cell;cell part	binding	Function unknown ;		GO:0009987,cellular process	GO:0005622,intracellular;GO:0005737,cytoplasm;GO:0044464,cell part;GO:0005623,cell;GO:0044424,intracellular part	GO:0005488,binding
40	sp|B0XT72|GEL1_ASPFC	sp|B0XT72|GEL1_ASPFC	42.7	48.121	452	19	19	up	2.16339	metabolic process;cellular component organization or biogenesis;cellular process	cell part;cell	catalytic activity			GO:0031505,fungal-type cell wall organization;GO:0016043,cellular component organization;GO:0007047,cell wall organization;GO:0045229,external encapsulating structure organization;GO:0009987,cellular process	GO:0044459,plasma membrane part;GO:0044464,cell part;GO:0044425,membrane part;GO:0031224,intrinsic to membrane;GO:0009986,cell surface;GO:0005618,cell wall;GO:0030312,external encapsulating structure;GO:0031226,intrinsic to plasma membrane;GO:0005886,plasma membrane;GO:0031225,anchored to membrane;GO:0005623,cell;GO:0009277,fungal-type cell wall;GO:0016020,membrane;GO:0016021,integral to membrane	GO:0003824,catalytic activity;GO:0016740,transferase activity
42	sp|B0XTT5|NCTA_ASPFC	sp|B0XTT5|NCTA_ASPFC	15.8	27.154	247	2	2	up	2.04979	metabolic process;regulation of biological process;cellular process;positive regulation of biological process;biological regulation	membrane-enclosed lumen;cell part;organelle part;organelle;cell	binding;protein binding transcription factor activity	Transcription ;		GO:0031325,positive regulation of cellular metabolic process;GO:0009891,positive regulation of biosynthetic process;GO:0031328,positive regulation of cellular biosynthetic process;GO:0010604,positive regulation of macromolecule metabolic process;GO:0045893,positive regulation of transcription, DNA-dependent;GO:0060255,regulation of macromolecule metabolic process;GO:0080090,regulation of primary …	GO:0043229,intracellular organelle;GO:0000228,nuclear chromosome;GO:0044454,nuclear chromosome part;GO:0043232,intracellular non-membrane-bounded organelle;GO:0005737,cytoplasm;GO:0044428,nuclear part;GO:0044424,intracellular part;GO:0005634,nucleus;GO:0043231,intracellular membrane-bounded organelle;GO:0043226,organelle;GO:0044464,cell part;GO:0044444,cytoplasmic part;GO:0005829,cytosol;GO:00444…	GO:0046983,protein dimerization activity;GO:0005515,protein binding;GO:0008134,transcription factor binding;GO:0030528,transcription regulator activity;GO:0005488,binding;GO:0046982,protein heterodimerization activity;GO:0003712,transcription cofactor activity
50	sp|B0XXF8|EGLC_ASPFC	sp|B0XXF8|EGLC_ASPFC	18.2	44.943	450	6	6	down	0.332006	cellular component organization or biogenesis;metabolic process	cell part;cell;extracellular region	catalytic activity	Carbohydrate transport and metabolism ;	Starch and sucrose metabolism	GO:0043170,macromolecule metabolic process;GO:0000272,polysaccharide catabolic process;GO:0009056,catabolic process;GO:0008152,metabolic process;GO:0043285,biopolymer catabolic process;GO:0005975,carbohydrate metabolic process;GO:0016052,carbohydrate catabolic process;GO:0005976,polysaccharide metabolic process;GO:0044238,primary metabolic process;GO:0043283,biopolymer metabolic process;GO:000905…	GO:0016020,membrane;GO:0005623,cell;GO:0031225,anchored to membrane;GO:0005886,plasma membrane;GO:0030312,external encapsulating structure;GO:0044425,membrane part;GO:0031224,intrinsic to membrane;GO:0005618,cell wall;GO:0005576,extracellular region;GO:0044464,cell part	GO:0016740,transferase activity;GO:0016787,hydrolase activity;GO:0004553,hydrolase activity, hydrolyzing O-glycosyl compounds;GO:0016757,transferase activity, transferring glycosyl groups;GO:0016798,hydrolase activity, acting on glycosyl bonds;GO:0003824,catalytic activity	ko00500,Starch and sucrose metabolism
54	sp|B0XXS1|CLU_ASPFC	sp|B0XXS1|CLU_ASPFC	43.2	145.98	1310	43	43	down	0.261878	metabolic process;localization;cellular process;cellular component organization or biogenesis	cell;macromolecular complex;cell part	binding	General function prediction only ;		GO:0006412,translation;GO:0044238,primary metabolic process;GO:0048312,intracellular distribution of mitochondria;GO:0006413,translational initiation;GO:0044249,cellular biosynthetic process;GO:0043283,biopolymer metabolic process;GO:0034960,cellular biopolymer metabolic process;GO:0051641,cellular localization;GO:0009059,macromolecule biosynthetic process;GO:0010467,gene expression;GO:0019538,pr…	GO:0043234,protein complex;GO:0044464,cell part;GO:0044444,cytoplasmic part;GO:0032991,macromolecular complex;GO:0005622,intracellular;GO:0005737,cytoplasm;GO:0005623,cell;GO:0044424,intracellular part	GO:0003743,translation initiation factor activity;GO:0005488,binding;GO:0008135,translation factor activity, nucleic acid binding;GO:0003676,nucleic acid binding;GO:0045182,translation regulator activity
62	sp|B0XZV8|PLB3_ASPFC	sp|B0XZV8|PLB3_ASPFC	27.9	67.416	630	17	17	down	0.0063791	metabolic process;cellular process	cell part;cell	catalytic activity		Glycerophospholipid metabolism	GO:0008152,metabolic process;GO:0044237,cellular metabolic process;GO:0044248,cellular catabolic process;GO:0044242,cellular lipid catabolic process;GO:0009056,catabolic process;GO:0016042,lipid catabolic process;GO:0044255,cellular lipid metabolic process;GO:0044238,primary metabolic process;GO:0006629,lipid metabolic process;GO:0006644,phospholipid metabolic process;GO:0009987,cellular process;…	GO:0044425,membrane part;GO:0031224,intrinsic to membrane;GO:0005623,cell;GO:0031225,anchored to membrane;GO:0044464,cell part;GO:0005886,plasma membrane;GO:0016020,membrane	GO:0016298,lipase activity;GO:0004620,phospholipase activity;GO:0016787,hydrolase activity;GO:0016788,hydrolase activity, acting on ester bonds;GO:0003824,catalytic activity;GO:0004091,carboxylesterase activity	ko00564,Glycerophospholipid metabolism
67	sp|B0Y1V8|PEPA_ASPFC	sp|B0Y1V8|PEPA_ASPFC	9.6	41.613	395	3	3	up	2.03685	response to stimulus;multi-organism process;metabolic process	extracellular region	catalytic activity			GO:0043283,biopolymer metabolic process;GO:0009057,macromolecule catabolic process;GO:0019538,protein metabolic process;GO:0010035,response to inorganic substance;GO:0009405,pathogenesis;GO:0042221,response to chemical stimulus;GO:0043285,biopolymer catabolic process;GO:0044238,primary metabolic process;GO:0009628,response to abiotic stimulus;GO:0006508,proteolysis;GO:0030163,protein catabolic pr…	GO:0005576,extracellular region	GO:0070011,peptidase activity, acting on L-amino acid peptides;GO:0003824,catalytic activity;GO:0004175,endopeptidase activity;GO:0008233,peptidase activity;GO:0016787,hydrolase activity
68	sp|B0Y224|AGALB_ASPFC	sp|B0Y224|AGALB_ASPFC	5.4	47.214	426	1	1	down	0.331879	cellular process;metabolic process	cell part;cell;extracellular region	catalytic activity		Galactose metabolism;Sphingolipid metabolism;Glycosphingolipid biosynthesis - globo series;Glycerolipid metabolism	GO:0005996,monosaccharide metabolic process;GO:0009987,cellular process;GO:0019318,hexose metabolic process;GO:0006012,galactose metabolic process;GO:0016137,glycoside metabolic process;GO:0016139,glycoside catabolic process;GO:0005975,carbohydrate metabolic process;GO:0044260,cellular macromolecule metabolic process;GO:0006066,alcohol metabolic process;GO:0043170,macromolecule metabolic process;…	GO:0005622,intracellular;GO:0005623,cell;GO:0044424,intracellular part;GO:0005576,extracellular region;GO:0005737,cytoplasm;GO:0044464,cell part		ko00052,Galactose metabolism;ko00603,Glycosphingolipid biosynthesis - globo series;ko00600,Sphingolipid metabolism;ko00561,Glycerolipid metabolism
75	sp|B0Y4D5|XKS1_ASPFC	sp|B0Y4D5|XKS1_ASPFC	36.6	62.94	573	15	15	up	4.66054	cellular process;metabolic process	cell part;cell;organelle	binding;catalytic activity	Carbohydrate transport and metabolism ;	Metabolic pathways;Pentose and glucuronate interconversions	GO:0044238,primary metabolic process;GO:0016052,carbohydrate catabolic process;GO:0046164,alcohol catabolic process;GO:0044262,cellular carbohydrate metabolic process;GO:0006796,phosphate metabolic process;GO:0042732,D-xylose metabolic process;GO:0006066,alcohol metabolic process;GO:0005975,carbohydrate metabolic process;GO:0005997,xylulose metabolic process;GO:0008152,metabolic process;GO:004423…	GO:0005622,intracellular;GO:0044444,cytoplasmic part;GO:0005829,cytosol;GO:0043229,intracellular organelle;GO:0044464,cell part;GO:0043226,organelle;GO:0043227,membrane-bounded organelle;GO:0043231,intracellular membrane-bounded organelle;GO:0005623,cell;GO:0044424,intracellular part;GO:0005634,nucleus;GO:0005737,cytoplasm	GO:0005488,binding;GO:0016772,transferase activity, transferring phosphorus-containing groups;GO:0001882,nucleoside binding;GO:0000166,nucleotide binding;GO:0005524,ATP binding;GO:0030554,adenyl nucleotide binding;GO:0003824,catalytic activity;GO:0016740,transferase activity;GO:0016301,kinase activity;GO:0032559,adenyl ribonucleotide binding;GO:0017076,purine nucleotide binding;GO:0001883,purine …	ko00040,Pentose and glucuronate interconversions;ko01100,Metabolic pathways
83	sp|B0Y5B4|PDSA_ASPFC	sp|B0Y5B4|PDSA_ASPFC	51.3	83.09	735	30	30	up	17.9186	metabolic process;multi-organism process		catalytic activity	Lipid transport and metabolism ;	Biosynthesis of secondary metabolites;Steroid biosynthesis;Metabolic pathways	GO:0044238,primary metabolic process;GO:0044255,cellular lipid metabolic process;GO:0051704,multi-organism process;GO:0009058,biosynthetic process;GO:0006629,lipid metabolic process;GO:0008610,lipid biosynthetic process;GO:0008152,metabolic process;GO:0044237,cellular metabolic process;GO:0009405,pathogenesis;GO:0006694,steroid biosynthetic process;GO:0009987,cellular process;GO:0044403,symbiosis…		GO:0016866,intramolecular transferase activity;GO:0003824,catalytic activity;GO:0016853,isomerase activity	ko01100,Metabolic pathways;ko01110,Biosynthesis of secondary metabolites;ko00100,Steroid biosynthesis
87	sp|B0Y5R7|RT25_ASPFC	sp|B0Y5R7|RT25_ASPFC	58.1	29.752	258	10	10	down	0.432933	metabolic process;cellular component organization or biogenesis;cellular process	organelle part;cell part;membrane-enclosed lumen;macromolecular complex;cell;organelle	structural molecule activity			GO:0016043,cellular component organization;GO:0008152,metabolic process;GO:0007005,mitochondrion organization;GO:0044237,cellular metabolic process;GO:0043170,macromolecule metabolic process;GO:0006996,organelle organization;GO:0034645,cellular macromolecule biosynthetic process;GO:0032543,mitochondrial translation;GO:0044260,cellular macromolecule metabolic process;GO:0009058,biosynthetic proces…	GO:0005737,cytoplasm;GO:0031974,membrane-enclosed lumen;GO:0000313,organellar ribosome;GO:0005739,mitochondrion;GO:0015935,small ribosomal subunit;GO:0044424,intracellular part;GO:0043231,intracellular membrane-bounded organelle;GO:0044429,mitochondrial part;GO:0033279,ribosomal subunit;GO:0043226,organelle;GO:0043229,intracellular organelle;GO:0005759,mitochondrial matrix;GO:0032991,macromolecul…	GO:0005198,structural molecule activity;GO:0003735,structural constituent of ribosome
91	sp|B0Y604|EFGM_ASPFC	sp|B0Y604|EFGM_ASPFC	25.8	89.219	802	13	13	down	0.329354	metabolic process;cellular process;cellular component organization or biogenesis	organelle;cell;cell part	catalytic activity;binding	Translation, ribosomal structure and biogenesis ;		GO:0032543,mitochondrial translation;GO:0044260,cellular macromolecule metabolic process;GO:0009058,biosynthetic process;GO:0006414,translational elongation;GO:0034645,cellular macromolecule biosynthetic process;GO:0043170,macromolecule metabolic process;GO:0006996,organelle organization;GO:0016043,cellular component organization;GO:0007005,mitochondrion organization;GO:0008152,metabolic process;…	GO:0044464,cell part;GO:0043229,intracellular organelle;GO:0044444,cytoplasmic part;GO:0005622,intracellular;GO:0005737,cytoplasm;GO:0044424,intracellular part;GO:0005739,mitochondrion;GO:0005623,cell;GO:0043231,intracellular membrane-bounded organelle;GO:0043227,membrane-bounded organelle;GO:0043226,organelle	GO:0016817,hydrolase activity, acting on acid anhydrides;GO:0032553,ribonucleotide binding;GO:0032555,purine ribonucleotide binding;GO:0008135,translation factor activity, nucleic acid binding;GO:0016787,hydrolase activity;GO:0005488,binding;GO:0003746,translation elongation factor activity;GO:0016818,hydrolase activity, acting on acid anhydrides, in phosphorus-containing anhydrides;GO:0000166,nu…
97	sp|B0Y6R2|PPOA_ASPFC	sp|B0Y6R2|PPOA_ASPFC	34	121.19	1079	27	27	down	0.130459	metabolic process;cellular process;response to stimulus;multi-organism process		catalytic activity;binding;antioxidant activity	Secondary metabolites biosynthesis, transport and catabolism ;	Arachidonic acid metabolism;Metabolic pathways	GO:0019752,carboxylic acid metabolic process;GO:0008152,metabolic process;GO:0044237,cellular metabolic process;GO:0016053,organic acid biosynthetic process;GO:0006633,fatty acid biosynthetic process;GO:0051704,multi-organism process;GO:0006629,lipid metabolic process;GO:0009058,biosynthetic process;GO:0050896,response to stimulus;GO:0006979,response to oxidative stress;GO:0006950,response to str…		GO:0003824,catalytic activity;GO:0043167,ion binding;GO:0043169,cation binding;GO:0016853,isomerase activity;GO:0005506,iron ion binding;GO:0016705,oxidoreductase activity, acting on paired donors, with incorporation or reduction of molecular oxygen;GO:0005488,binding;GO:0046906,tetrapyrrole binding;GO:0046872,metal ion binding;GO:0046914,transition metal ion binding;GO:0016684,oxidoreductase act…	ko00590,Arachidonic acid metabolism;ko01100,Metabolic pathways
98	sp|B0Y762|EIF3J_ASPFC	sp|B0Y762|EIF3J_ASPFC	41.9	29.793	267	10	10	down	0.427256	metabolic process;cellular process	cell;cell part;macromolecular complex			RNA transport	GO:0006412,translation;GO:0044238,primary metabolic process;GO:0034960,cellular biopolymer metabolic process;GO:0044249,cellular biosynthetic process;GO:0043283,biopolymer metabolic process;GO:0006413,translational initiation;GO:0019538,protein metabolic process;GO:0034961,cellular biopolymer biosynthetic process;GO:0043284,biopolymer biosynthetic process;GO:0009059,macromolecule biosynthetic pro…	GO:0044464,cell part;GO:0005737,cytoplasm;GO:0044424,intracellular part;GO:0044444,cytoplasmic part;GO:0005623,cell;GO:0005622,intracellular;GO:0032991,macromolecular complex		ko03013,RNA transport
102	sp|B0Y7I1|CRED_ASPFC	sp|B0Y7I1|CRED_ASPFC	35.6	66.387	601	13	13	down	0.0210265	regulation of biological process;metabolic process;biological regulation;cellular process;response to stimulus		binding			GO:0042493,response to drug;GO:0019222,regulation of metabolic process;GO:0080090,regulation of primary metabolic process;GO:0051246,regulation of protein metabolic process;GO:0060255,regulation of macromolecule metabolic process;GO:0050794,regulation of cellular process;GO:0065007,biological regulation;GO:0050896,response to stimulus;GO:0031323,regulation of cellular metabolic process;GO:0031399…		GO:0005488,binding;GO:0005515,protein binding
109	sp|B0Y9Q9|BTGE_ASPFC	sp|B0Y9Q9|BTGE_ASPFC	21.8	58.147	565	7	7	down	0.43512	metabolic process	extracellular region;cell part;cell	catalytic activity	Carbohydrate transport and metabolism ;	Starch and sucrose metabolism	GO:0044042,glucan metabolic process;GO:0043283,biopolymer metabolic process;GO:0009057,macromolecule catabolic process;GO:0030245,cellulose catabolic process;GO:0009056,catabolic process;GO:0009251,glucan catabolic process;GO:0043170,macromolecule metabolic process;GO:0000272,polysaccharide catabolic process;GO:0030243,cellulose metabolic process;GO:0008152,metabolic process;GO:0043285,biopolymer…	GO:0009277,fungal-type cell wall;GO:0005618,cell wall;GO:0005576,extracellular region;GO:0030312,external encapsulating structure;GO:0005623,cell;GO:0044464,cell part	GO:0003824,catalytic activity;GO:0008422,beta-glucosidase activity;GO:0015926,glucosidase activity;GO:0016798,hydrolase activity, acting on glycosyl bonds;GO:0004553,hydrolase activity, hydrolyzing O-glycosyl compounds;GO:0016787,hydrolase activity	ko00500,Starch and sucrose metabolism
114	sp|B0YAX5|MAP23_ASPFC	sp|B0YAX5|MAP23_ASPFC	31.8	48.995	446	10	9	down	0.128595	cellular process;metabolic process	cell part;cell	catalytic activity;binding	Translation, ribosomal structure and biogenesis ;		GO:0009057,macromolecule catabolic process;GO:0019538,protein metabolic process;GO:0043283,biopolymer metabolic process;GO:0034960,cellular biopolymer metabolic process;GO:0043687,post-translational protein modification;GO:0043285,biopolymer catabolic process;GO:0044238,primary metabolic process;GO:0006464,protein modification process;GO:0009987,cellular process;GO:0006508,proteolysis;GO:0044267,…	GO:0044424,intracellular part;GO:0005623,cell;GO:0044464,cell part;GO:0005737,cytoplasm;GO:0005622,intracellular	GO:0046872,metal ion binding;GO:0005488,binding;GO:0008233,peptidase activity;GO:0016787,hydrolase activity;GO:0043169,cation binding;GO:0008237,metallopeptidase activity;GO:0008235,metalloexopeptidase activity;GO:0008238,exopeptidase activity;GO:0003824,catalytic activity;GO:0043167,ion binding;GO:0004177,aminopeptidase activity;GO:0070006,metalloaminopeptidase activity;GO:0070011,peptidase acti…
115	sp|B0YB65|BGLL_ASPFC	sp|B0YB65|BGLL_ASPFC	36.9	78.41	739	19	19	up	25.5963	cellular process;metabolic process	extracellular region;cell;cell part	catalytic activity	Carbohydrate transport and metabolism ;	Biosynthesis of secondary metabolites;Cyanoamino acid metabolism;Starch and sucrose metabolism	GO:0009057,macromolecule catabolic process;GO:0034641,cellular nitrogen compound metabolic process;GO:0044249,cellular biosynthetic process;GO:0043283,biopolymer metabolic process;GO:0016052,carbohydrate catabolic process;GO:0043285,biopolymer catabolic process;GO:0044238,primary metabolic process;GO:0005976,polysaccharide metabolic process;GO:0000272,polysaccharide catabolic process;GO:0009251,g…	GO:0044464,cell part;GO:0005886,plasma membrane;GO:0005576,extracellular region;GO:0005623,cell;GO:0016020,membrane	GO:0003824,catalytic activity;GO:0008422,beta-glucosidase activity;GO:0015926,glucosidase activity;GO:0016798,hydrolase activity, acting on glycosyl bonds;GO:0004553,hydrolase activity, hydrolyzing O-glycosyl compounds;GO:0016787,hydrolase activity	ko00460,Cyanoamino acid metabolism;ko01110,Biosynthesis of secondary metabolites;ko00500,Starch and sucrose metabolism
117	sp|B0YC65|XYL2_ASPFC	sp|B0YC65|XYL2_ASPFC	56.1	37.865	358	16	16	up	3.38356	metabolic process;cellular process		binding;catalytic activity	Amino acid transport and metabolism ; General function prediction only ;	Metabolic pathways;Pentose and glucuronate interconversions	GO:0044237,cellular metabolic process;GO:0008152,metabolic process;GO:0043170,macromolecule metabolic process;GO:0009056,catabolic process;GO:0044265,cellular macromolecule catabolic process;GO:0042732,D-xylose metabolic process;GO:0044260,cellular macromolecule metabolic process;GO:0005975,carbohydrate metabolic process;GO:0006066,alcohol metabolic process;GO:0019568,arabinose catabolic process;…		GO:0016491,oxidoreductase activity;GO:0046914,transition metal ion binding;GO:0016614,oxidoreductase activity, acting on CH-OH group of donors;GO:0005488,binding;GO:0046872,metal ion binding;GO:0043169,cation binding;GO:0016616,oxidoreductase activity, acting on the CH-OH group of donors, NAD or NADP as acceptor;GO:0008270,zinc ion binding;GO:0043167,ion binding;GO:0003824,catalytic activity	ko01100,Metabolic pathways;ko00040,Pentose and glucuronate interconversions
121	sp|B0YD89|PRPC_ASPFC	sp|B0YD89|PRPC_ASPFC	44.1	51.411	465	18	18	up	3.88163	cellular process;metabolic process	cell part;membrane-enclosed lumen;organelle part;cell;organelle	catalytic activity	Energy production and conversion ;	Glyoxylate and dicarboxylate metabolism;Microbial metabolism in diverse environments;Biosynthesis of secondary metabolites;Citrate cycle (TCA cycle);Metabolic pathways	GO:0032787,monocarboxylic acid metabolic process;GO:0046395,carboxylic acid catabolic process;GO:0016054,organic acid catabolic process;GO:0042221,response to chemical stimulus;GO:0009636,response to toxin;GO:0043436,oxoacid metabolic process;GO:0006082,organic acid metabolic process;GO:0045333,cellular respiration;GO:0046356,acetyl-CoA catabolic process;GO:0019748,secondary metabolic process;GO:…	GO:0043229,intracellular organelle;GO:0070013,intracellular organelle lumen;GO:0031980,mitochondrial lumen;GO:0005759,mitochondrial matrix;GO:0005739,mitochondrion;GO:0044424,intracellular part;GO:0005737,cytoplasm;GO:0031974,membrane-enclosed lumen;GO:0043226,organelle;GO:0043231,intracellular membrane-bounded organelle;GO:0044429,mitochondrial part;GO:0044444,cytoplasmic part;GO:0043233,organel…	GO:0046912,transferase activity, transferring acyl groups, acyl groups converted into alkyl on transfer;GO:0003824,catalytic activity;GO:0016746,transferase activity, transferring acyl groups;GO:0016740,transferase activity	ko01110,Biosynthesis of secondary metabolites;ko01100,Metabolic pathways;ko00020,Citrate cycle (TCA cycle);ko00630,Glyoxylate and dicarboxylate metabolism;ko01120,Microbial metabolism in diverse environments
124	sp|B0YED6|LAP1_ASPFC	sp|B0YED6|LAP1_ASPFC	30.2	43.127	388	7	7	up	3.84361	cellular process;metabolic process	extracellular region	catalytic activity;binding	General function prediction only ;		GO:0009057,macromolecule catabolic process;GO:0019637,organophosphate metabolic process;GO:0019538,protein metabolic process;GO:0006796,phosphate metabolic process;GO:0043283,biopolymer metabolic process;GO:0043285,biopolymer catabolic process;GO:0044255,cellular lipid metabolic process;GO:0044238,primary metabolic process;GO:0006650,glycerophospholipid metabolic process;GO:0009987,cellular proce…	GO:0005576,extracellular region	GO:0004177,aminopeptidase activity;GO:0070011,peptidase activity, acting on L-amino acid peptides;GO:0005488,binding;GO:0046872,metal ion binding;GO:0016787,hydrolase activity;GO:0008233,peptidase activity;GO:0043169,cation binding;GO:0043167,ion binding;GO:0003824,catalytic activity;GO:0008238,exopeptidase activity
126	sp|B0YEJ3|MZM1_ASPFC	sp|B0YEJ3|MZM1_ASPFC	23.5	13.136	115	2	2	down	0.409601		membrane-enclosed lumen;cell part;organelle part;cell;organelle					GO:0043226,organelle;GO:0043231,intracellular membrane-bounded organelle;GO:0044429,mitochondrial part;GO:0044424,intracellular part;GO:0005739,mitochondrion;GO:0031974,membrane-enclosed lumen;GO:0005737,cytoplasm;GO:0070013,intracellular organelle lumen;GO:0031980,mitochondrial lumen;GO:0005759,mitochondrial matrix;GO:0043229,intracellular organelle;GO:0043227,membrane-bounded organelle;GO:00444…
127	tr|B0XLY7|B0XLY7_ASPFC	tr|B0XLY7|B0XLY7_ASPFC	32.9	16.455	155	5	5	up	4.34362					Metabolic pathways				ko01100,Metabolic pathways
135	tr|B0XM01|B0XM01_ASPFC	tr|B0XM01|B0XM01_ASPFC	27.7	24.795	220	5	5	down	0.300368	cellular process;metabolic process	cell part;macromolecular complex;organelle;cell	structural molecule activity			GO:0044267,cellular protein metabolic process;GO:0009987,cellular process;GO:0044237,cellular metabolic process;GO:0008152,metabolic process;GO:0043170,macromolecule metabolic process;GO:0034645,cellular macromolecule biosynthetic process;GO:0044260,cellular macromolecule metabolic process;GO:0009058,biosynthetic process;GO:0034960,cellular biopolymer metabolic process;GO:0044249,cellular biosynt…	GO:0044444,cytoplasmic part;GO:0005840,ribosome;GO:0043229,intracellular organelle;GO:0030529,ribonucleoprotein complex;GO:0044464,cell part;GO:0032991,macromolecular complex;GO:0005622,intracellular;GO:0043232,intracellular non-membrane-bounded organelle;GO:0005623,cell;GO:0044424,intracellular part;GO:0043228,non-membrane-bounded organelle;GO:0005737,cytoplasm;GO:0043226,organelle	GO:0003735,structural constituent of ribosome;GO:0005198,structural molecule activity
145	tr|B0XM25|B0XM25_ASPFC	tr|B0XM25|B0XM25_ASPFC	4.5	32.944	290	1	1	up	2.55155	regulation of biological process;metabolic process;biological regulation;cellular process	organelle part;macromolecular complex;membrane-enclosed lumen;cell part;cell;organelle	binding	Transcription ;	Basal transcription factors	GO:0065003,macromolecular complex assembly;GO:0006352,transcription initiation;GO:0006807,nitrogen compound metabolic process;GO:0044267,cellular protein metabolic process;GO:0044260,cellular macromolecule metabolic process;GO:0044085,cellular component biogenesis;GO:0016043,cellular component organization;GO:0008152,metabolic process;GO:0019222,regulation of metabolic process;GO:0080090,regulati…	GO:0043226,organelle;GO:0043231,intracellular membrane-bounded organelle;GO:0016591,DNA-directed RNA polymerase II, holoenzyme;GO:0005634,nucleus;GO:0044424,intracellular part;GO:0005730,nucleolus;GO:0044428,nuclear part;GO:0031974,membrane-enclosed lumen;GO:0070013,intracellular organelle lumen;GO:0032991,macromolecular complex;GO:0043232,intracellular non-membrane-bounded organelle;GO:0043234,p…	GO:0005488,binding;GO:0003677,DNA binding;GO:0003743,translation initiation factor activity;GO:0008135,translation factor activity, nucleic acid binding;GO:0045182,translation regulator activity;GO:0003676,nucleic acid binding	ko03022,Basal transcription factors
150	tr|B0XM47|B0XM47_ASPFC	tr|B0XM47|B0XM47_ASPFC	9.5	28.045	263	2	2	up	5.26783	metabolic process		catalytic activity	Lipid transport and metabolism ; Secondary metabolites biosynthesis, transport and catabolism ; General function prediction only ;	Butanoate metabolism;Microbial metabolism in diverse environments;Arachidonic acid metabolism;Metabolic pathways;Pyruvate metabolism;Fructose and mannose metabolism;Limonene and pinene degradation;Biosynthesis of secondary metabolites;Glycerolipid metabolism;Galactose metabolism;Linoleic acid metabolism;Pentose and glucuronate interconversions	GO:0055114,oxidation reduction;GO:0008152,metabolic process		GO:0016491,oxidoreductase activity;GO:0016616,oxidoreductase activity, acting on the CH-OH group of donors, NAD or NADP as acceptor;GO:0016614,oxidoreductase activity, acting on CH-OH group of donors;GO:0008874,gluconate 5-dehydrogenase activity;GO:0008875,gluconate dehydrogenase activity;GO:0003824,catalytic activity	ko01100,Metabolic pathways;ko01110,Biosynthesis of secondary metabolites;ko00051,Fructose and mannose metabolism;ko00052,Galactose metabolism;ko00620,Pyruvate metabolism;ko01120,Microbial metabolism in diverse environments;ko00650,Butanoate metabolism;ko00903,Limonene and pinene degradation;ko00590,Arachidonic acid metabolism;ko00040,Pentose and glucuronate interconversions;ko00561,Glycerolipid m…
151	tr|B0XM57|B0XM57_ASPFC	tr|B0XM57|B0XM57_ASPFC	31.5	34.255	302	8	8	down	0.142107		cell;cell part			Phagosome		GO:0016021,integral to membrane;GO:0016020,membrane;GO:0005623,cell;GO:0044425,membrane part;GO:0031224,intrinsic to membrane;GO:0044464,cell part		ko04145,Phagosome
157	tr|B0XM71|B0XM71_ASPFC	tr|B0XM71|B0XM71_ASPFC	23.4	39.774	368	7	7	up	2.04993	cellular process;metabolic process	cell;cell part	binding;catalytic activity	Energy production and conversion ; Amino acid transport and metabolism ;	Biosynthesis of secondary metabolites;Metabolic pathways;Valine, leucine and isoleucine biosynthesis	GO:0044262,cellular carbohydrate metabolic process;GO:0034641,cellular nitrogen compound metabolic process;GO:0006551,leucine metabolic process;GO:0009081,branched chain family amino acid metabolic process;GO:0044249,cellular biosynthetic process;GO:0009309,amine biosynthetic process;GO:0044238,primary metabolic process;GO:0044106,cellular amine metabolic process;GO:0046394,carboxylic acid biosyn…	GO:0005623,cell;GO:0044424,intracellular part;GO:0005737,cytoplasm;GO:0044464,cell part;GO:0005622,intracellular	GO:0051287,NAD or NADH binding;GO:0016491,oxidoreductase activity;GO:0043167,ion binding;GO:0003824,catalytic activity;GO:0050662,coenzyme binding;GO:0000166,nucleotide binding;GO:0016614,oxidoreductase activity, acting on CH-OH group of donors;GO:0005488,binding;GO:0046872,metal ion binding;GO:0000287,magnesium ion binding;GO:0016616,oxidoreductase activity, acting on the CH-OH group of donors, …	ko00290,Valine, leucine and isoleucine biosynthesis;ko01110,Biosynthesis of secondary metabolites;ko01100,Metabolic pathways
159	tr|B0XM76|B0XM76_ASPFC	tr|B0XM76|B0XM76_ASPFC	33.7	60.929	543	14	14	up	2.4078	cellular process;metabolic process	extracellular region;cell;organelle;membrane-enclosed lumen;cell part;organelle part	catalytic activity	Amino acid transport and metabolism ;		GO:0006508,proteolysis;GO:0030163,protein catabolic process;GO:0044267,cellular protein metabolic process;GO:0034962,cellular biopolymer catabolic process;GO:0009987,cellular process;GO:0043170,macromolecule metabolic process;GO:0044265,cellular macromolecule catabolic process;GO:0019748,secondary metabolic process;GO:0009056,catabolic process;GO:0008152,metabolic process;GO:0044237,cellular meta…	GO:0044464,cell part;GO:0000328,fungal-type vacuole lumen;GO:0005576,extracellular region;GO:0043233,organelle lumen;GO:0044444,cytoplasmic part;GO:0000323,lytic vacuole;GO:0005622,intracellular;GO:0000324,fungal-type vacuole;GO:0000322,storage vacuole;GO:0005775,vacuolar lumen;GO:0005623,cell;GO:0044422,organelle part;GO:0044437,vacuolar part;GO:0044446,intracellular organelle part;GO:0043227,me…	GO:0008236,serine-type peptidase activity;GO:0004185,serine-type carboxypeptidase activity;GO:0070011,peptidase activity, acting on L-amino acid peptides;GO:0017171,serine hydrolase activity;GO:0008233,peptidase activity;GO:0016787,hydrolase activity;GO:0003824,catalytic activity;GO:0008238,exopeptidase activity;GO:0070008,serine-type exopeptidase activity;GO:0004180,carboxypeptidase activity
160	tr|B0XM77|B0XM77_ASPFC	tr|B0XM77|B0XM77_ASPFC	28.2	58.917	515	12	12	down	0.243849	metabolic process;cellular process		binding;catalytic activity	Amino acid transport and metabolism ;	Alanine, aspartate and glutamate metabolism;Taurine and hypotaurine metabolism;Metabolic pathways;beta-Alanine metabolism;Butanoate metabolism	GO:0005975,carbohydrate metabolic process;GO:0006520,cellular amino acid metabolic process;GO:0006105,succinate metabolic process;GO:0009056,catabolic process;GO:0006540,glutamate decarboxylation to succinate;GO:0044237,cellular metabolic process;GO:0008152,metabolic process;GO:0006519,cellular amino acid and derivative metabolic process;GO:0006536,glutamate metabolic process;GO:0019752,carboxyli…		GO:0070279,vitamin B6 binding;GO:0019842,vitamin binding;GO:0016829,lyase activity;GO:0016831,carboxy-lyase activity;GO:0003824,catalytic activity;GO:0016830,carbon-carbon lyase activity;GO:0005496,steroid binding;GO:0030170,pyridoxal phosphate binding;GO:0005488,binding;GO:0048037,cofactor binding;GO:0008289,lipid binding	ko00250,Alanine, aspartate and glutamate metabolism;ko00430,Taurine and hypotaurine metabolism;ko00650,Butanoate metabolism;ko01100,Metabolic pathways;ko00410,beta-Alanine metabolism
167	tr|B0XM96|B0XM96_ASPFC	tr|B0XM96|B0XM96_ASPFC	26.5	26.022	234	4	4	down	0.412095				Function unknown ;
170	tr|B0XMA8|B0XMA8_ASPFC	tr|B0XMA8|B0XMA8_ASPFC	20.9	57.434	508	9	9	up	3.94271	metabolic process	cell part;cell	catalytic activity;binding	Inorganic ion transport and metabolism ;	Microbial metabolism in diverse environments	GO:0055114,oxidation reduction;GO:0008152,metabolic process	GO:0044464,cell part;GO:0005623,cell;GO:0044425,membrane part;GO:0031224,intrinsic to membrane;GO:0016020,membrane;GO:0016021,integral to membrane	GO:0016705,oxidoreductase activity, acting on paired donors, with incorporation or reduction of molecular oxygen;GO:0003824,catalytic activity;GO:0030554,adenyl nucleotide binding;GO:0017076,purine nucleotide binding;GO:0050661,NADP or NADPH binding;GO:0005488,binding;GO:0016709,oxidoreductase activity, acting on paired donors, with incorporation or reduction of molecular oxygen, NADH or NADPH as…	ko01120,Microbial metabolism in diverse environments
171	tr|B0XMB2|B0XMB2_ASPFC	tr|B0XMB2|B0XMB2_ASPFC	36.6	51.475	476	11	11	up	2.43852	metabolic process		catalytic activity;binding	Energy production and conversion ;	Pyruvate metabolism	GO:0008152,metabolic process;GO:0055114,oxidation reduction		GO:0003824,catalytic activity;GO:0030554,adenyl nucleotide binding;GO:0050660,FAD binding;GO:0050662,coenzyme binding;GO:0001882,nucleoside binding;GO:0000166,nucleotide binding;GO:0016614,oxidoreductase activity, acting on CH-OH group of donors;GO:0005488,binding;GO:0048037,cofactor binding;GO:0017076,purine nucleotide binding;GO:0001883,purine nucleoside binding;GO:0016491,oxidoreductase activi…	ko00620,Pyruvate metabolism
172	tr|B0XMB3|B0XMB3_ASPFC	tr|B0XMB3|B0XMB3_ASPFC	31.1	138.63	1281	31	31	down	0.330653	metabolic process	cell part;cell	catalytic activity	Amino acid transport and metabolism ; Secondary metabolites biosynthesis, transport and catabolism ;	Glutathione metabolism	GO:0008152,metabolic process	GO:0005829,cytosol;GO:0044424,intracellular part;GO:0005623,cell;GO:0044444,cytoplasmic part;GO:0044464,cell part;GO:0005737,cytoplasm;GO:0005622,intracellular	GO:0016787,hydrolase activity;GO:0003824,catalytic activity	ko00480,Glutathione metabolism
173	tr|B0XMB4|B0XMB4_ASPFC	tr|B0XMB4|B0XMB4_ASPFC	14.1	68.606	639	6	6	down	0.271056
176	tr|B0XMB7|B0XMB7_ASPFC	tr|B0XMB7|B0XMB7_ASPFC	24.2	22.025	190	4	4	up	2.73931	negative regulation of biological process;reproduction;localization;response to stimulus;cellular process;positive regulation of biological process;metabolic process;regulation of biological process;establishment of localization;signaling;multi-organism process;biological regulation	organelle;cell;organelle part;cell part	binding	Signal transduction mechanisms ; Cytoskeleton ; Cell cycle control, cell division, chromosome partitioning ; General function prediction only ;	Natural killer cell mediated cytotoxicity	GO:0065007,biological regulation;GO:0050790,regulation of catalytic activity;GO:0048522,positive regulation of cellular process;GO:0050789,regulation of biological process;GO:0010647,positive regulation of cell communication;GO:0031137,regulation of conjugation with cellular fusion;GO:0044093,positive regulation of molecular function;GO:0051174,regulation of phosphorus metabolic process;GO:001922…	GO:0043229,intracellular organelle;GO:0005794,Golgi apparatus;GO:0012505,endomembrane system;GO:0000139,Golgi membrane;GO:0005886,plasma membrane;GO:0005737,cytoplasm;GO:0044424,intracellular part;GO:0005634,nucleus;GO:0016020,membrane;GO:0043231,intracellular membrane-bounded organelle;GO:0043226,organelle;GO:0044464,cell part;GO:0031090,organelle membrane;GO:0005829,cytosol;GO:0044444,cytoplasm…	GO:0043167,ion binding;GO:0005509,calcium ion binding;GO:0005488,binding;GO:0046872,metal ion binding;GO:0043169,cation binding	ko04650,Natural killer cell mediated cytotoxicity
177	tr|B0XMB9|B0XMB9_ASPFC	tr|B0XMB9|B0XMB9_ASPFC	19.7	103.82	929	12	12	down	0.495872	localization;metabolic process;establishment of localization;cellular process	organelle part;cell part;macromolecular complex;cell;organelle	catalytic activity;binding	Cytoskeleton ;		GO:0051641,cellular localization;GO:0006810,transport;GO:0007017,microtubule-based process;GO:0048193,Golgi vesicle transport;GO:0051649,establishment of localization in cell;GO:0007049,cell cycle;GO:0000910,cytokinesis;GO:0015031,protein transport;GO:0033205,cytokinesis during cell cycle;GO:0007018,microtubule-based movement;GO:0008104,protein localization;GO:0009987,cellular process;GO:0016192,…	GO:0005622,intracellular;GO:0044444,cytoplasmic part;GO:0044464,cell part;GO:0005875,microtubule associated complex;GO:0044446,intracellular organelle part;GO:0005874,microtubule;GO:0044422,organelle part;GO:0005938,cell cortex;GO:0044430,cytoskeletal part;GO:0005623,cell;GO:0043228,non-membrane-bounded organelle;GO:0005871,kinesin complex;GO:0032991,macromolecular complex;GO:0015630,microtubule …	GO:0017111,nucleoside-triphosphatase activity;GO:0008017,microtubule binding;GO:0005515,protein binding;GO:0016462,pyrophosphatase activity;GO:0005524,ATP binding;GO:0003824,catalytic activity;GO:0030554,adenyl nucleotide binding;GO:0015631,tubulin binding;GO:0032559,adenyl ribonucleotide binding;GO:0017076,purine nucleotide binding;GO:0016787,hydrolase activity;GO:0005488,binding;GO:0000166,nucl…
181	tr|B0XMC9|B0XMC9_ASPFC	tr|B0XMC9|B0XMC9_ASPFC	9.7	40.899	373	3	3	down	0.275741		cell;cell part					GO:0031224,intrinsic to membrane;GO:0044425,membrane part;GO:0005623,cell;GO:0044464,cell part;GO:0016021,integral to membrane;GO:0016020,membrane
182	tr|B0XMD1|B0XMD1_ASPFC	tr|B0XMD1|B0XMD1_ASPFC	48.2	34.164	326	9	9	up	2.04087	establishment of localization;localization	cell;organelle;cell part				GO:0006810,transport;GO:0051179,localization;GO:0051234,establishment of localization	GO:0016020,membrane;GO:0043231,intracellular membrane-bounded organelle;GO:0043226,organelle;GO:0043227,membrane-bounded organelle;GO:0005737,cytoplasm;GO:0044424,intracellular part;GO:0005739,mitochondrion;GO:0005623,cell;GO:0005622,intracellular;GO:0044464,cell part;GO:0043229,intracellular organelle;GO:0044444,cytoplasmic part
186	tr|B0XMD8|B0XMD8_ASPFC	tr|B0XMD8|B0XMD8_ASPFC	27.2	17.733	158	5	5	down	0.109701
209	tr|B0XML5|B0XML5_ASPFC	tr|B0XML5|B0XML5_ASPFC	29.8	39.784	379	7	7	up	3.90888	cellular process;metabolic process		catalytic activity	Amino acid transport and metabolism ; Translation, ribosomal structure and biogenesis ;	Metabolic pathways;Cyanoamino acid metabolism;Biosynthesis of secondary metabolites;Alanine, aspartate and glutamate metabolism;Nitrogen metabolism	GO:0009066,aspartate family amino acid metabolic process;GO:0006520,cellular amino acid metabolic process;GO:0005975,carbohydrate metabolic process;GO:0006519,cellular amino acid and derivative metabolic process;GO:0008152,metabolic process;GO:0044237,cellular metabolic process;GO:0019752,carboxylic acid metabolic process;GO:0042180,cellular ketone metabolic process;GO:0009987,cellular process;GO…		GO:0016810,hydrolase activity, acting on carbon-nitrogen (but not peptide) bonds;GO:0016787,hydrolase activity;GO:0016811,hydrolase activity, acting on carbon-nitrogen (but not peptide) bonds, in linear amides;GO:0003824,catalytic activity	ko01100,Metabolic pathways;ko01110,Biosynthesis of secondary metabolites;ko00250,Alanine, aspartate and glutamate metabolism;ko00460,Cyanoamino acid metabolism;ko00910,Nitrogen metabolism
211	tr|B0XML8|B0XML8_ASPFC	tr|B0XML8|B0XML8_ASPFC	83.3	21.824	203	9	9	up	5.23994	biological regulation;cellular process;regulation of biological process;metabolic process;negative regulation of biological process	extracellular region;cell;cell part	binding;catalytic activity	General function prediction only ;		GO:0019222,regulation of metabolic process;GO:0080090,regulation of primary metabolic process;GO:0010605,negative regulation of macromolecule metabolic process;GO:0009890,negative regulation of biosynthetic process;GO:0010558,negative regulation of macromolecule biosynthetic process;GO:0048519,negative regulation of biological process;GO:0051252,regulation of RNA metabolic process;GO:0050794,regu…	GO:0005623,cell;GO:0005576,extracellular region;GO:0044464,cell part;GO:0005622,intracellular	GO:0005529,sugar binding;GO:0016491,oxidoreductase activity;GO:0030246,carbohydrate binding;GO:0010181,FMN binding;GO:0048029,monosaccharide binding;GO:0048037,cofactor binding;GO:0005488,binding;GO:0000166,nucleotide binding;GO:0003824,catalytic activity;GO:0050662,coenzyme binding
214	tr|B0XMM5|B0XMM5_ASPFC	tr|B0XMM5|B0XMM5_ASPFC	54	26.503	250	10	10	up	2.24784	cellular process;metabolic process	cell part;cell;organelle	catalytic activity	Nucleotide transport and metabolism ;	Metabolic pathways;Pyrimidine metabolism	GO:0006066,alcohol metabolic process;GO:0006244,pyrimidine nucleotide catabolic process;GO:0005975,carbohydrate metabolic process;GO:0008152,metabolic process;GO:0006753,nucleoside phosphate metabolic process;GO:0009213,pyrimidine deoxyribonucleoside triphosphate catabolic process;GO:0009394,2'-deoxyribonucleotide metabolic process;GO:0006807,nitrogen compound metabolic process;GO:0044238,primary…	GO:0005634,nucleus;GO:0044424,intracellular part;GO:0005623,cell;GO:0005737,cytoplasm;GO:0043226,organelle;GO:0043227,membrane-bounded organelle;GO:0043231,intracellular membrane-bounded organelle;GO:0005829,cytosol;GO:0044444,cytoplasmic part;GO:0044464,cell part;GO:0043229,intracellular organelle;GO:0005622,intracellular	GO:0003824,catalytic activity;GO:0016462,pyrophosphatase activity;GO:0016818,hydrolase activity, acting on acid anhydrides, in phosphorus-containing anhydrides;GO:0004170,dUTP diphosphatase activity;GO:0047429,nucleoside-triphosphate diphosphatase activity;GO:0016787,hydrolase activity;GO:0016817,hydrolase activity, acting on acid anhydrides	ko01100,Metabolic pathways;ko00240,Pyrimidine metabolism
221	tr|B0XMP2|B0XMP2_ASPFC	tr|B0XMP2|B0XMP2_ASPFC	48.4	57.452	510	25	25	down	0.439954	cellular process;cellular component organization or biogenesis;biological regulation;localization;metabolic process;regulation of biological process	cell;organelle;macromolecular complex;cell part	binding			GO:0051128,regulation of cellular component organization;GO:0050789,regulation of biological process;GO:0065007,biological regulation;GO:0044238,primary metabolic process;GO:0033043,regulation of organelle organization;GO:0006403,RNA localization;GO:0022403,cell cycle phase;GO:0043283,biopolymer metabolic process;GO:0051641,cellular localization;GO:0051321,meiotic cell cycle;GO:0008152,metabolic …	GO:0043227,membrane-bounded organelle;GO:0005623,cell;GO:0042175,nuclear envelope-endoplasmic reticulum network;GO:0005844,polysome;GO:0005622,intracellular;GO:0030529,ribonucleoprotein complex;GO:0044464,cell part;GO:0044444,cytoplasmic part;GO:0005829,cytosol;GO:0016020,membrane;GO:0043231,intracellular membrane-bounded organelle;GO:0005783,endoplasmic reticulum;GO:0043226,organelle;GO:0005737,…	GO:0005488,binding;GO:0003723,RNA binding;GO:0003676,nucleic acid binding
224	tr|B0XMQ1|B0XMQ1_ASPFC	tr|B0XMQ1|B0XMQ1_ASPFC	5.6	35.024	321	2	2	up	5.48246	metabolic process		catalytic activity;binding	Cell wall/membrane/envelope biogenesis ;Cell wall/membrane/envelope biogenesis ; Carbohydrate transport and metabolism ;	Pentose and glucuronate interconversions;Galactose metabolism;Linoleic acid metabolism;Glycerolipid metabolism;Biosynthesis of secondary metabolites;Limonene and pinene degradation;Fructose and mannose metabolism;Glycolysis / Gluconeogenesis;Amino sugar and nucleotide sugar metabolism;Metabolic pathways;Pyruvate metabolism;Butanoate metabolism;Microbial metabolism in diverse environments	GO:0055114,oxidation reduction;GO:0008152,metabolic process		GO:0048037,cofactor binding;GO:0016491,oxidoreductase activity;GO:0005488,binding;GO:0050662,coenzyme binding;GO:0003824,catalytic activity	ko00650,Butanoate metabolism;ko00040,Pentose and glucuronate interconversions;ko00010,Glycolysis / Gluconeogenesis;ko00903,Limonene and pinene degradation;ko00561,Glycerolipid metabolism;ko00591,Linoleic acid metabolism;ko00520,Amino sugar and nucleotide sugar metabolism;ko01100,Metabolic pathways;ko01110,Biosynthesis of secondary metabolites;ko00051,Fructose and mannose metabolism;ko00052,Galact…
232	tr|B0XMR5|B0XMR5_ASPFC	tr|B0XMR5|B0XMR5_ASPFC	13.6	28.293	265	2	2	up	4.92284	metabolic process		catalytic activity	Lipid transport and metabolism ; Secondary metabolites biosynthesis, transport and catabolism ; General function prediction only ;	Pentose and glucuronate interconversions	GO:0008152,metabolic process;GO:0055114,oxidation reduction		GO:0016491,oxidoreductase activity;GO:0003824,catalytic activity	ko00040,Pentose and glucuronate interconversions
234	tr|B0XMR9|B0XMR9_ASPFC	tr|B0XMR9|B0XMR9_ASPFC	34	36.534	335	8	8	up	2.08089	cellular process;biological regulation;metabolic process;regulation of biological process	cell part;cell;organelle	catalytic activity;binding	Energy production and conversion ; Coenzyme transport and metabolism ; General function prediction only ;Coenzyme transport and metabolism ; Amino acid transport and metabolism ;	Glycine, serine and threonine metabolism;Pentose phosphate pathway;Metabolic pathways;Pyruvate metabolism;Methane metabolism;Microbial metabolism in diverse environments;Butanoate metabolism;Pentose and glucuronate interconversions;Galactose metabolism;Linoleic acid metabolism;Glycerolipid metabolism;Biosynthesis of secondary metabolites;Limonene and pinene degradation;Fructose and mannose metabo…	GO:0010675,regulation of cellular carbohydrate metabolic process;GO:0006109,regulation of carbohydrate metabolic process;GO:0031323,regulation of cellular metabolic process;GO:0009889,regulation of biosynthetic process;GO:0010906,regulation of glucose metabolic process;GO:0008152,metabolic process;GO:0031326,regulation of cellular biosynthetic process;GO:0055114,oxidation reduction;GO:0006111,reg…	GO:0043226,organelle;GO:0016020,membrane;GO:0043231,intracellular membrane-bounded organelle;GO:0044424,intracellular part;GO:0005634,nucleus;GO:0005737,cytoplasm;GO:0044425,membrane part;GO:0043229,intracellular organelle;GO:0016021,integral to membrane;GO:0043227,membrane-bounded organelle;GO:0005623,cell;GO:0005622,intracellular;GO:0044444,cytoplasmic part;GO:0031224,intrinsic to membrane;GO:0…	GO:0051287,NAD or NADH binding;GO:0016491,oxidoreductase activity;GO:0050662,coenzyme binding;GO:0003824,catalytic activity;GO:0000166,nucleotide binding;GO:0016614,oxidoreductase activity, acting on CH-OH group of donors;GO:0005488,binding;GO:0048037,cofactor binding;GO:0016616,oxidoreductase activity, acting on the CH-OH group of donors, NAD or NADP as acceptor	ko00620,Pyruvate metabolism;ko01120,Microbial metabolism in diverse environments;ko00260,Glycine, serine and threonine metabolism;ko00680,Methane metabolism;ko00052,Galactose metabolism;ko00051,Fructose and mannose metabolism;ko01110,Biosynthesis of secondary metabolites;ko01100,Metabolic pathways;ko00591,Linoleic acid metabolism;ko00561,Glycerolipid metabolism;ko00030,Pentose phosphate pathway;k…
238	tr|B0XMS7|B0XMS7_ASPFC	tr|B0XMS7|B0XMS7_ASPFC	15.2	49.186	446	4	4	up	3.41118	metabolic process	organelle;cell;cell part	catalytic activity;binding	Transcription ; Amino acid transport and metabolism ;	Biosynthesis of secondary metabolites;Tyrosine metabolism;Tryptophan metabolism;Lysine biosynthesis;Cysteine and methionine metabolism;Phenylalanine, tyrosine and tryptophan biosynthesis;Metabolic pathways;Phenylalanine metabolism;Ubiquinone and other terpenoid-quinone biosynthesis	GO:0009058,biosynthetic process;GO:0008152,metabolic process	GO:0043226,organelle;GO:0043227,membrane-bounded organelle;GO:0043231,intracellular membrane-bounded organelle;GO:0005623,cell;GO:0044424,intracellular part;GO:0005634,nucleus;GO:0005737,cytoplasm;GO:0005622,intracellular;GO:0043229,intracellular organelle;GO:0044464,cell part	GO:0070279,vitamin B6 binding;GO:0019842,vitamin binding;GO:0016769,transferase activity, transferring nitrogenous groups;GO:0016740,transferase activity;GO:0003824,catalytic activity;GO:0008483,transaminase activity;GO:0047536,2-aminoadipate transaminase activity;GO:0005488,binding;GO:0005496,steroid binding;GO:0030170,pyridoxal phosphate binding;GO:0008289,lipid binding;GO:0048037,cofactor bind…	ko00380,Tryptophan metabolism;ko01100,Metabolic pathways;ko01110,Biosynthesis of secondary metabolites;ko00270,Cysteine and methionine metabolism;ko00360,Phenylalanine metabolism;ko00400,Phenylalanine, tyrosine and tryptophan biosynthesis;ko00300,Lysine biosynthesis;ko00130,Ubiquinone and other terpenoid-quinone biosynthesis;ko00350,Tyrosine metabolism
240	tr|B0XMT5|B0XMT5_ASPFC	tr|B0XMT5|B0XMT5_ASPFC	62.7	92.88	872	40	40	down	0.4754	metabolic process;cellular process	cell;organelle;cell part	catalytic activity;binding	Amino acid transport and metabolism ;	Metabolic pathways;Biosynthesis of secondary metabolites;Histidine metabolism	GO:0009308,amine metabolic process;GO:0044106,cellular amine metabolic process;GO:0044238,primary metabolic process;GO:0046394,carboxylic acid biosynthetic process;GO:0009075,histidine family amino acid metabolic process;GO:0009309,amine biosynthetic process;GO:0044249,cellular biosynthetic process;GO:0009076,histidine family amino acid biosynthetic process;GO:0044262,cellular carbohydrate metabo…	GO:0005622,intracellular;GO:0044444,cytoplasmic part;GO:0005829,cytosol;GO:0043229,intracellular organelle;GO:0044464,cell part;GO:0043227,membrane-bounded organelle;GO:0043226,organelle;GO:0043231,intracellular membrane-bounded organelle;GO:0005623,cell;GO:0044424,intracellular part;GO:0005634,nucleus;GO:0005737,cytoplasm	GO:0019238,cyclohydrolase activity;GO:0016462,pyrophosphatase activity;GO:0008270,zinc ion binding;GO:0043167,ion binding;GO:0003824,catalytic activity;GO:0016814,hydrolase activity, acting on carbon-nitrogen (but not peptide) bonds, in cyclic amidines;GO:0046872,metal ion binding;GO:0043169,cation binding;GO:0046914,transition metal ion binding;GO:0051287,NAD or NADH binding;GO:0016810,hydrolase…	ko01110,Biosynthesis of secondary metabolites;ko01100,Metabolic pathways;ko00340,Histidine metabolism
252	tr|B0XMW0|B0XMW0_ASPFC	tr|B0XMW0|B0XMW0_ASPFC	23.8	45.618	420	6	6	up	8.08544	metabolic process;cellular process;cellular component organization or biogenesis	membrane-enclosed lumen;macromolecular complex;cell part;organelle part;cell;organelle	structural molecule activity;catalytic activity	General function prediction only ;		GO:0044249,cellular biosynthetic process;GO:0043283,biopolymer metabolic process;GO:0034960,cellular biopolymer metabolic process;GO:0009059,macromolecule biosynthetic process;GO:0010467,gene expression;GO:0043284,biopolymer biosynthetic process;GO:0019538,protein metabolic process;GO:0034961,cellular biopolymer biosynthetic process;GO:0006482,protein amino acid demethylation;GO:0006464,protein m…	GO:0005622,intracellular;GO:0005829,cytosol;GO:0043233,organelle lumen;GO:0005840,ribosome;GO:0005763,mitochondrial small ribosomal subunit;GO:0044422,organelle part;GO:0044446,intracellular organelle part;GO:0005623,cell;GO:0031980,mitochondrial lumen;GO:0032991,macromolecular complex;GO:0043226,organelle;GO:0033279,ribosomal subunit;GO:0044429,mitochondrial part;GO:0005634,nucleus;GO:0005739,mi…	GO:0003735,structural constituent of ribosome;GO:0005198,structural molecule activity
267	tr|B0XN13|B0XN13_ASPFC	tr|B0XN13|B0XN13_ASPFC	49.3	32.1	282	13	13	down	0.084863			binding					GO:0046914,transition metal ion binding;GO:0020037,heme binding;GO:0019825,oxygen binding;GO:0043167,ion binding;GO:0005506,iron ion binding;GO:0043169,cation binding;GO:0005488,binding;GO:0046906,tetrapyrrole binding;GO:0046872,metal ion binding
268	tr|B0XN14|B0XN14_ASPFC	tr|B0XN14|B0XN14_ASPFC	23.2	51.099	483	8	8	up	2.92078	metabolic process		catalytic activity	Energy production and conversion ;	Arginine and proline metabolism;Histidine metabolism;Pentose and glucuronate interconversions;Lysine degradation;Valine, leucine and isoleucine degradation;Ascorbate and aldarate metabolism;Microbial metabolism in diverse environments;Propanoate metabolism;Glycolysis / Gluconeogenesis;Fatty acid metabolism;Pyruvate metabolism;Metabolic pathways;Limonene and pinene degradation;beta-Alanine metabol…	GO:0008152,metabolic process;GO:0055114,oxidation reduction		GO:0016620,oxidoreductase activity, acting on the aldehyde or oxo group of donors, NAD or NADP as acceptor;GO:0016491,oxidoreductase activity;GO:0003824,catalytic activity;GO:0016903,oxidoreductase activity, acting on the aldehyde or oxo group of donors	ko01100,Metabolic pathways;ko00053,Ascorbate and aldarate metabolism;ko00350,Tyrosine metabolism;ko00561,Glycerolipid metabolism;ko00650,Butanoate metabolism;ko00640,Propanoate metabolism;ko00903,Limonene and pinene degradation;ko01120,Microbial metabolism in diverse environments;ko00620,Pyruvate metabolism;ko00340,Histidine metabolism;ko00380,Tryptophan metabolism;ko00410,beta-Alanine metabolism…
272	tr|B0XN26|B0XN26_ASPFC	tr|B0XN26|B0XN26_ASPFC	11	123.67	1135	8	8	up	4.86226	cellular process;metabolic process		binding;catalytic activity	General function prediction only ; Signal transduction mechanisms ; Transcription ; Replication, recombination and repair ;		GO:0044260,cellular macromolecule metabolic process;GO:0043170,macromolecule metabolic process;GO:0008152,metabolic process;GO:0044237,cellular metabolic process;GO:0009987,cellular process;GO:0016310,phosphorylation;GO:0006793,phosphorus metabolic process;GO:0044267,cellular protein metabolic process;GO:0043412,biopolymer modification;GO:0043687,post-translational protein modification;GO:0044238…		GO:0001883,purine nucleoside binding;GO:0032555,purine ribonucleotide binding;GO:0032553,ribonucleotide binding;GO:0016772,transferase activity, transferring phosphorus-containing groups;GO:0005488,binding;GO:0004674,protein serine/threonine kinase activity;GO:0000166,nucleotide binding;GO:0004672,protein kinase activity;GO:0001882,nucleoside binding;GO:0017076,purine nucleotide binding;GO:003255…
278	tr|B0XN43|B0XN43_ASPFC	tr|B0XN43|B0XN43_ASPFC	9	178.42	1637	11	11	up	2.17361			binding					GO:0003779,actin binding;GO:0005488,binding;GO:0008092,cytoskeletal protein binding;GO:0005515,protein binding
280	tr|B0XN47|B0XN47_ASPFC	tr|B0XN47|B0XN47_ASPFC	42.6	71.194	643	24	24	down	0.234776	metabolic process;cellular process	cell;organelle;cell part	catalytic activity	Amino acid transport and metabolism ;	Lysine biosynthesis;Biosynthesis of secondary metabolites;Pyruvate metabolism;Metabolic pathways;Valine, leucine and isoleucine biosynthesis	GO:0044262,cellular carbohydrate metabolic process;GO:0034641,cellular nitrogen compound metabolic process;GO:0009081,branched chain family amino acid metabolic process;GO:0006551,leucine metabolic process;GO:0044249,cellular biosynthetic process;GO:0009309,amine biosynthetic process;GO:0044106,cellular amine metabolic process;GO:0044238,primary metabolic process;GO:0046394,carboxylic acid biosyn…	GO:0005622,intracellular;GO:0043229,intracellular organelle;GO:0044464,cell part;GO:0044444,cytoplasmic part;GO:0043231,intracellular membrane-bounded organelle;GO:0043226,organelle;GO:0043227,membrane-bounded organelle;GO:0005737,cytoplasm;GO:0005739,mitochondrion;GO:0005623,cell;GO:0044424,intracellular part	GO:0016740,transferase activity;GO:0016746,transferase activity, transferring acyl groups;GO:0046912,transferase activity, transferring acyl groups, acyl groups converted into alkyl on transfer;GO:0003824,catalytic activity	ko01100,Metabolic pathways;ko01110,Biosynthesis of secondary metabolites;ko00290,Valine, leucine and isoleucine biosynthesis;ko00300,Lysine biosynthesis;ko00620,Pyruvate metabolism
284	tr|B0XN53|B0XN53_ASPFC	tr|B0XN53|B0XN53_ASPFC	21.4	57.589	505	6	6	up	2.43587	metabolic process;cellular process;cellular component organization or biogenesis	cell;organelle;cell part	catalytic activity			GO:0000002,mitochondrial genome maintenance;GO:0009987,cellular process;GO:0006996,organelle organization;GO:0016043,cellular component organization;GO:0007005,mitochondrion organization;GO:0008152,metabolic process	GO:0044424,intracellular part;GO:0005623,cell;GO:0005739,mitochondrion;GO:0005737,cytoplasm;GO:0043226,organelle;GO:0043227,membrane-bounded organelle;GO:0043231,intracellular membrane-bounded organelle;GO:0005829,cytosol;GO:0044444,cytoplasmic part;GO:0044464,cell part;GO:0043229,intracellular organelle;GO:0005622,intracellular	GO:0003824,catalytic activity;GO:0016462,pyrophosphatase activity;GO:0016818,hydrolase activity, acting on acid anhydrides, in phosphorus-containing anhydrides;GO:0016787,hydrolase activity;GO:0017111,nucleoside-triphosphatase activity;GO:0016817,hydrolase activity, acting on acid anhydrides;GO:0003924,GTPase activity
285	tr|B0XN60|B0XN60_ASPFC	tr|B0XN60|B0XN60_ASPFC	93.2	33.849	323	23	23	down	0.353392	cellular process;metabolic process;localization;establishment of localization	cell part;organelle part;organelle;cell	transporter activity;structural molecule activity			GO:0009987,cellular process;GO:0044267,cellular protein metabolic process;GO:0034645,cellular macromolecule biosynthetic process;GO:0009058,biosynthetic process;GO:0044260,cellular macromolecule metabolic process;GO:0008152,metabolic process;GO:0044237,cellular metabolic process;GO:0043170,macromolecule metabolic process;GO:0009059,macromolecule biosynthetic process;GO:0010467,gene expression;GO:…	GO:0031975,envelope;GO:0043226,organelle;GO:0043231,intracellular membrane-bounded organelle;GO:0044429,mitochondrial part;GO:0005740,mitochondrial envelope;GO:0016020,membrane;GO:0005739,mitochondrion;GO:0044424,intracellular part;GO:0005737,cytoplasm;GO:0044425,membrane part;GO:0031305,integral to mitochondrial inner membrane;GO:0043229,intracellular organelle;GO:0031966,mitochondrial membrane;…	GO:0015103,inorganic anion transmembrane transporter activity;GO:0005198,structural molecule activity;GO:0005215,transporter activity;GO:0015291,secondary active transmembrane transporter activity;GO:0022857,transmembrane transporter activity;GO:0022804,active transmembrane transporter activity;GO:0008509,anion transmembrane transporter activity;GO:0022891,substrate-specific transmembrane transpo…
287	tr|B0XN66|B0XN66_ASPFC	tr|B0XN66|B0XN66_ASPFC	25.3	80.032	724	15	15	up	2.00817			binding	Posttranslational modification, protein turnover, chaperones ;	RNA degradation			GO:0032555,purine ribonucleotide binding;GO:0032553,ribonucleotide binding;GO:0001883,purine nucleoside binding;GO:0017076,purine nucleotide binding;GO:0032559,adenyl ribonucleotide binding;GO:0005524,ATP binding;GO:0030554,adenyl nucleotide binding;GO:0000166,nucleotide binding;GO:0001882,nucleoside binding;GO:0005488,binding	ko03018,RNA degradation
291	tr|B0XN72|B0XN72_ASPFC	tr|B0XN72|B0XN72_ASPFC	52.7	44.05	389	21	21	up	2.10666	metabolic process		catalytic activity			GO:0008152,metabolic process		GO:0003824,catalytic activity
292	tr|B0XN73|B0XN73_ASPFC	tr|B0XN73|B0XN73_ASPFC	49.5	111.1	997	48	48	down	0.432118	cellular component organization or biogenesis;cellular process;response to stimulus;developmental process;metabolic process;localization	cell;organelle;organelle part;macromolecular complex;cell part	catalytic activity;binding	Posttranslational modification, protein turnover, chaperones ;		GO:0044267,cellular protein metabolic process;GO:0009408,response to heat;GO:0005984,disaccharide metabolic process;GO:0000302,response to reactive oxygen species;GO:0051179,localization;GO:0033036,macromolecule localization;GO:0043335,protein unfolding;GO:0008152,metabolic process;GO:0007568,aging;GO:0001315,age-dependent response to reactive oxygen species;GO:0044260,cellular macromolecule meta…	GO:0031967,organelle envelope;GO:0005623,cell;GO:0044446,intracellular organelle part;GO:0044422,organelle part;GO:0043227,membrane-bounded organelle;GO:0044464,cell part;GO:0005622,intracellular;GO:0044428,nuclear part;GO:0005634,nucleus;GO:0044424,intracellular part;GO:0043231,intracellular membrane-bounded organelle;GO:0005635,nuclear envelope;GO:0031975,envelope;GO:0043226,organelle;GO:004322…	GO:0016787,hydrolase activity;GO:0005488,binding;GO:0001882,nucleoside binding;GO:0000166,nucleotide binding;GO:0043531,ADP binding;GO:0016887,ATPase activity;GO:0016818,hydrolase activity, acting on acid anhydrides, in phosphorus-containing anhydrides;GO:0016817,hydrolase activity, acting on acid anhydrides;GO:0001883,purine nucleoside binding;GO:0051087,chaperone binding;GO:0032553,ribonucleoti…
298	tr|B0XN91|B0XN91_ASPFC	tr|B0XN91|B0XN91_ASPFC	16.7	16.509	156	2	2	down	0.485823		cell part;cell;organelle		Function unknown ;			GO:0044425,membrane part;GO:0043229,intracellular organelle;GO:0005783,endoplasmic reticulum;GO:0043226,organelle;GO:0043231,intracellular membrane-bounded organelle;GO:0016020,membrane;GO:0005739,mitochondrion;GO:0044424,intracellular part;GO:0005737,cytoplasm;GO:0005622,intracellular;GO:0044444,cytoplasmic part;GO:0031224,intrinsic to membrane;GO:0044464,cell part;GO:0043227,membrane-bounded or…
299	tr|B0XN93|B0XN93_ASPFC	tr|B0XN93|B0XN93_ASPFC	12.4	86.149	774	7	7	up	2.60703	establishment of localization;metabolic process;localization;cellular component organization or biogenesis;cellular process	cell;cell part	catalytic activity	General function prediction only ;		GO:0044238,primary metabolic process;GO:0015031,protein transport;GO:0043285,biopolymer catabolic process;GO:0007034,vacuolar transport;GO:0008104,protein localization;GO:0019538,protein metabolic process;GO:0006810,transport;GO:0051641,cellular localization;GO:0006623,protein targeting to vacuole;GO:0009057,macromolecule catabolic process;GO:0051649,establishment of localization in cell;GO:00432…	GO:0044464,cell part;GO:0005623,cell;GO:0044425,membrane part;GO:0031224,intrinsic to membrane;GO:0016020,membrane;GO:0005622,intracellular;GO:0016021,integral to membrane	GO:0016787,hydrolase activity;GO:0008233,peptidase activity;GO:0004180,carboxypeptidase activity;GO:0003824,catalytic activity;GO:0008238,exopeptidase activity;GO:0070011,peptidase activity, acting on L-amino acid peptides
301	tr|B0XNA0|B0XNA0_ASPFC	tr|B0XNA0|B0XNA0_ASPFC	9	20.487	189	1	1	up	2.02596	metabolic process;cellular process	organelle;cell;organelle part;macromolecular complex;cell part	catalytic activity		N-Glycan biosynthesis;Metabolic pathways;Protein processing in endoplasmic reticulum	GO:0009987,cellular process;GO:0070085,glycosylation;GO:0044267,cellular protein metabolic process;GO:0043412,biopolymer modification;GO:0009058,biosynthetic process;GO:0005975,carbohydrate metabolic process;GO:0044260,cellular macromolecule metabolic process;GO:0043413,biopolymer glycosylation;GO:0034645,cellular macromolecule biosynthetic process;GO:0009101,glycoprotein biosynthetic process;GO:…	GO:0043226,organelle;GO:0005783,endoplasmic reticulum;GO:0043231,intracellular membrane-bounded organelle;GO:0016020,membrane;GO:0044424,intracellular part;GO:0005634,nucleus;GO:0005737,cytoplasm;GO:0032991,macromolecular complex;GO:0012505,endomembrane system;GO:0044425,membrane part;GO:0043229,intracellular organelle;GO:0043234,protein complex;GO:0043227,membrane-bounded organelle;GO:0016021,in…	GO:0016757,transferase activity, transferring glycosyl groups;GO:0016740,transferase activity;GO:0003824,catalytic activity;GO:0016758,transferase activity, transferring hexosyl groups	ko00510,N-Glycan biosynthesis;ko01100,Metabolic pathways;ko04141,Protein processing in endoplasmic reticulum
304	tr|B0XNA5|B0XNA5_ASPFC	tr|B0XNA5|B0XNA5_ASPFC	11.1	52.357	461	3	3	up	4.63564	metabolic process	cell part;organelle;cell	catalytic activity	Replication, recombination and repair ;		GO:0008152,metabolic process	GO:0044464,cell part;GO:0043229,intracellular organelle;GO:0005829,cytosol;GO:0044444,cytoplasmic part;GO:0005622,intracellular;GO:0005737,cytoplasm;GO:0044424,intracellular part;GO:0005634,nucleus;GO:0005623,cell;GO:0043231,intracellular membrane-bounded organelle;GO:0043227,membrane-bounded organelle;GO:0043226,organelle	GO:0016787,hydrolase activity;GO:0016788,hydrolase activity, acting on ester bonds;GO:0003824,catalytic activity
307	tr|B0XNB3|B0XNB3_ASPFC	tr|B0XNB3|B0XNB3_ASPFC	30.9	59.041	521	12	12	down	0.358896	cellular process;cellular component organization or biogenesis;metabolic process;localization;establishment of localization	cell part;organelle;cell	binding;catalytic activity	Secondary metabolites biosynthesis, transport and catabolism ;	Biosynthesis of secondary metabolites;Steroid biosynthesis;Metabolic pathways;Microbial metabolism in diverse environments;Limonene and pinene degradation	GO:0044249,cellular biosynthetic process;GO:0006810,transport;GO:0006623,protein targeting to vacuole;GO:0016128,phytosteroid metabolic process;GO:0006696,ergosterol biosynthetic process;GO:0044255,cellular lipid metabolic process;GO:0008610,lipid biosynthetic process;GO:0015031,protein transport;GO:0016129,phytosteroid biosynthetic process;GO:0007034,vacuolar transport;GO:0010324,membrane invagi…	GO:0005623,cell;GO:0044424,intracellular part;GO:0005737,cytoplasm;GO:0043227,membrane-bounded organelle;GO:0043226,organelle;GO:0016021,integral to membrane;GO:0005783,endoplasmic reticulum;GO:0016020,membrane;GO:0043231,intracellular membrane-bounded organelle;GO:0044444,cytoplasmic part;GO:0031224,intrinsic to membrane;GO:0044425,membrane part;GO:0043229,intracellular organelle;GO:0044464,cell…	GO:0016717,oxidoreductase activity, acting on paired donors, with oxidation of a pair of donors resulting in the reduction of molecular oxygen to two molecules of water;GO:0016491,oxidoreductase activity;GO:0020037,heme binding;GO:0046914,transition metal ion binding;GO:0046906,tetrapyrrole binding;GO:0005488,binding;GO:0046872,metal ion binding;GO:0005506,iron ion binding;GO:0016705,oxidoreducta…	ko01120,Microbial metabolism in diverse environments;ko01110,Biosynthesis of secondary metabolites;ko01100,Metabolic pathways;ko00100,Steroid biosynthesis;ko00903,Limonene and pinene degradation
316	tr|B0XNC9|B0XNC9_ASPFC	tr|B0XNC9|B0XNC9_ASPFC	64.3	39.564	364	16	16	down	0.00109092	metabolic process		catalytic activity;binding	Energy production and conversion ; Amino acid transport and metabolism ;	Microbial metabolism in diverse environments;Lysine biosynthesis;Citrate cycle (TCA cycle);Biosynthesis of secondary metabolites;Metabolic pathways	GO:0008152,metabolic process;GO:0055114,oxidation reduction;GO:0005975,carbohydrate metabolic process;GO:0044238,primary metabolic process		GO:0009027,tartrate dehydrogenase activity;GO:0051287,NAD or NADH binding;GO:0016491,oxidoreductase activity;GO:0050662,coenzyme binding;GO:0003824,catalytic activity;GO:0043167,ion binding;GO:0000166,nucleotide binding;GO:0016614,oxidoreductase activity, acting on CH-OH group of donors;GO:0005488,binding;GO:0046872,metal ion binding;GO:0048037,cofactor binding;GO:0000287,magnesium ion binding;GO…	ko00020,Citrate cycle (TCA cycle);ko01120,Microbial metabolism in diverse environments;ko00300,Lysine biosynthesis;ko01110,Biosynthesis of secondary metabolites;ko01100,Metabolic pathways
319	tr|B0XNE0|B0XNE0_ASPFC	tr|B0XNE0|B0XNE0_ASPFC	29.4	39.494	354	6	6	down	0.460373	metabolic process;cellular process;cellular component organization or biogenesis	cell;organelle;organelle part;membrane-enclosed lumen;macromolecular complex;cell part		Translation, ribosomal structure and biogenesis ;	Ribosome	GO:0044237,cellular metabolic process;GO:0016043,cellular component organization;GO:0007005,mitochondrion organization;GO:0008152,metabolic process;GO:0043170,macromolecule metabolic process;GO:0006996,organelle organization;GO:0034645,cellular macromolecule biosynthetic process;GO:0032543,mitochondrial translation;GO:0044260,cellular macromolecule metabolic process;GO:0009058,biosynthetic proces…	GO:0043229,intracellular organelle;GO:0005759,mitochondrial matrix;GO:0032991,macromolecular complex;GO:0031980,mitochondrial lumen;GO:0070013,intracellular organelle lumen;GO:0043232,intracellular non-membrane-bounded organelle;GO:0005737,cytoplasm;GO:0031974,membrane-enclosed lumen;GO:0000313,organellar ribosome;GO:0005739,mitochondrion;GO:0015935,small ribosomal subunit;GO:0044424,intracellula…		ko03010,Ribosome
325	tr|B0XNF2|B0XNF2_ASPFC	tr|B0XNF2|B0XNF2_ASPFC	23	59.976	527	8	8	up	20.8476	metabolic process	cell;cell part	catalytic activity;binding	Secondary metabolites biosynthesis, transport and catabolism ;	Microbial metabolism in diverse environments;Limonene and pinene degradation;Fatty acid metabolism;Biosynthesis of secondary metabolites;Tryptophan metabolism	GO:0055114,oxidation reduction;GO:0008152,metabolic process	GO:0005623,cell;GO:0044425,membrane part;GO:0031224,intrinsic to membrane;GO:0044464,cell part;GO:0016021,integral to membrane;GO:0016020,membrane	GO:0004497,monooxygenase activity;GO:0043167,ion binding;GO:0003824,catalytic activity;GO:0016705,oxidoreductase activity, acting on paired donors, with incorporation or reduction of molecular oxygen;GO:0005506,iron ion binding;GO:0043169,cation binding;GO:0005488,binding;GO:0046872,metal ion binding;GO:0046906,tetrapyrrole binding;GO:0046914,transition metal ion binding;GO:0020037,heme binding;G…	ko01120,Microbial metabolism in diverse environments;ko00903,Limonene and pinene degradation;ko00071,Fatty acid metabolism;ko01110,Biosynthesis of secondary metabolites;ko00380,Tryptophan metabolism
329	tr|B0XNH1|B0XNH1_ASPFC	tr|B0XNH1|B0XNH1_ASPFC	21.2	18.768	170	3	3	down	0.485118		cell;organelle;cell part;organelle part			Citrate cycle (TCA cycle);Biosynthesis of secondary metabolites;Metabolic pathways;Oxidative phosphorylation		GO:0005622,intracellular;GO:0044464,cell part;GO:0044444,cytoplasmic part;GO:0031224,intrinsic to membrane;GO:0044446,intracellular organelle part;GO:0044422,organelle part;GO:0043227,membrane-bounded organelle;GO:0016021,integral to membrane;GO:0031967,organelle envelope;GO:0005623,cell;GO:0043229,intracellular organelle;GO:0044425,membrane part;GO:0005740,mitochondrial envelope;GO:0016020,membr…		ko01100,Metabolic pathways;ko01110,Biosynthesis of secondary metabolites;ko00190,Oxidative phosphorylation;ko00020,Citrate cycle (TCA cycle)
330	tr|B0XNH2|B0XNH2_ASPFC	tr|B0XNH2|B0XNH2_ASPFC	54.9	37.526	344	10	10	up	6.86089	metabolic process	cell part;cell	binding;catalytic activity	Energy production and conversion ; General function prediction only ;General function prediction only ;		GO:0055114,oxidation reduction;GO:0008152,metabolic process	GO:0005622,intracellular;GO:0005623,cell;GO:0044464,cell part	GO:0043169,cation binding;GO:0046872,metal ion binding;GO:0005488,binding;GO:0032440,2-alkenal reductase activity;GO:0043167,ion binding;GO:0003824,catalytic activity;GO:0008270,zinc ion binding;GO:0016491,oxidoreductase activity;GO:0046914,transition metal ion binding;GO:0016628,oxidoreductase activity, acting on the CH-CH group of donors, NAD or NADP as acceptor;GO:0016627,oxidoreductase activi…
331	tr|B0XNH3|B0XNH3_ASPFC	tr|B0XNH3|B0XNH3_ASPFC	20.6	73.931	655	10	10	down	0.332807	regulation of biological process;metabolic process;biological regulation;cellular process	cell;organelle;membrane-enclosed lumen;cell part;organelle part	binding;catalytic activity	Replication, recombination and repair ; Transcription ; Translation, ribosomal structure and biogenesis ;		GO:0006807,nitrogen compound metabolic process;GO:0010608,posttranscriptional regulation of gene expression;GO:0009987,cellular process;GO:0051246,regulation of protein metabolic process;GO:0032268,regulation of cellular protein metabolic process;GO:0008152,metabolic process;GO:0044237,cellular metabolic process;GO:0016071,mRNA metabolic process;GO:0016070,RNA metabolic process;GO:0031326,regulat…	GO:0043226,organelle;GO:0044429,mitochondrial part;GO:0043231,intracellular membrane-bounded organelle;GO:0005739,mitochondrion;GO:0044424,intracellular part;GO:0005737,cytoplasm;GO:0031974,membrane-enclosed lumen;GO:0031980,mitochondrial lumen;GO:0070013,intracellular organelle lumen;GO:0005759,mitochondrial matrix;GO:0043229,intracellular organelle;GO:0043227,membrane-bounded organelle;GO:00444…	GO:0017076,purine nucleotide binding;GO:0032559,adenyl ribonucleotide binding;GO:0017111,nucleoside-triphosphatase activity;GO:0016462,pyrophosphatase activity;GO:0030554,adenyl nucleotide binding;GO:0003824,catalytic activity;GO:0005524,ATP binding;GO:0003676,nucleic acid binding;GO:0001883,purine nucleoside binding;GO:0016817,hydrolase activity, acting on acid anhydrides;GO:0032555,purine ribon…
340	tr|B0XNJ3|B0XNJ3_ASPFC	tr|B0XNJ3|B0XNJ3_ASPFC	21.4	57.728	513	8	8	down	0.298035	cellular process;metabolic process	cell part;organelle part;cell;organelle	catalytic activity;binding	Lipid transport and metabolism ;Energy production and conversion ; Lipid transport and metabolism ;	Amino sugar and nucleotide sugar metabolism;Biosynthesis of secondary metabolites;Pyruvate metabolism;Metabolic pathways;Limonene and pinene degradation;Microbial metabolism in diverse environments	GO:0044249,cellular biosynthetic process;GO:0006672,ceramide metabolic process;GO:0032787,monocarboxylic acid metabolic process;GO:0006665,sphingolipid metabolic process;GO:0019637,organophosphate metabolic process;GO:0006643,membrane lipid metabolic process;GO:0006631,fatty acid metabolic process;GO:0008610,lipid biosynthetic process;GO:0046394,carboxylic acid biosynthetic process;GO:0044238,pri…	GO:0044424,intracellular part;GO:0005737,cytoplasm;GO:0005783,endoplasmic reticulum;GO:0043226,organelle;GO:0016020,membrane;GO:0043231,intracellular membrane-bounded organelle;GO:0012505,endomembrane system;GO:0044425,membrane part;GO:0043229,intracellular organelle;GO:0005623,cell;GO:0043227,membrane-bounded organelle;GO:0016021,integral to membrane;GO:0044422,organelle part;GO:0005789,endoplas…	GO:0016491,oxidoreductase activity;GO:0020037,heme binding;GO:0046914,transition metal ion binding;GO:0043169,cation binding;GO:0005506,iron ion binding;GO:0005488,binding;GO:0046906,tetrapyrrole binding;GO:0046872,metal ion binding;GO:0003824,catalytic activity;GO:0043167,ion binding	ko01120,Microbial metabolism in diverse environments;ko00620,Pyruvate metabolism;ko00520,Amino sugar and nucleotide sugar metabolism;ko01100,Metabolic pathways;ko01110,Biosynthesis of secondary metabolites;ko00903,Limonene and pinene degradation
341	tr|B0XNJ4|B0XNJ4_ASPFC	tr|B0XNJ4|B0XNJ4_ASPFC	15	48.966	452	6	6	down	0.325269	cellular process;metabolic process		catalytic activity	Nucleotide transport and metabolism ;	Pyrimidine metabolism;Metabolic pathways	GO:0006139,nucleobase, nucleoside, nucleotide and nucleic acid metabolic process;GO:0044238,primary metabolic process;GO:0019856,pyrimidine base biosynthetic process;GO:0034641,cellular nitrogen compound metabolic process;GO:0034404,nucleobase, nucleoside and nucleotide biosynthetic process;GO:0044249,cellular biosynthetic process;GO:0046483,heterocycle metabolic process;GO:0006725,cellular aroma…		GO:0016829,lyase activity;GO:0016831,carboxy-lyase activity;GO:0003824,catalytic activity;GO:0016830,carbon-carbon lyase activity	ko00240,Pyrimidine metabolism;ko01100,Metabolic pathways
349	tr|B0XNL0|B0XNL0_ASPFC	tr|B0XNL0|B0XNL0_ASPFC	18.5	40.269	395	4	4	down	0.17102	cellular component organization or biogenesis;metabolic process	cell;cell part	catalytic activity;binding	Carbohydrate transport and metabolism ;		GO:0008152,metabolic process;GO:0005975,carbohydrate metabolic process;GO:0044238,primary metabolic process	GO:0044464,cell part;GO:0044425,membrane part;GO:0005618,cell wall;GO:0031224,intrinsic to membrane;GO:0030312,external encapsulating structure;GO:0009277,fungal-type cell wall;GO:0016020,membrane;GO:0005623,cell	GO:0004553,hydrolase activity, hydrolyzing O-glycosyl compounds;GO:0016798,hydrolase activity, acting on glycosyl bonds;GO:0005488,binding;GO:0016787,hydrolase activity;GO:0019865,immunoglobulin binding;GO:0032403,protein complex binding;GO:0003824,catalytic activity;GO:0019863,IgE binding;GO:0005515,protein binding
350	tr|B0XNL2|B0XNL2_ASPFC	tr|B0XNL2|B0XNL2_ASPFC	8.4	60.151	535	4	4	down	0.352217	cellular component organization or biogenesis;cellular process;metabolic process	cell part;cell;organelle	binding;catalytic activity	Translation, ribosomal structure and biogenesis ;	Aminoacyl-tRNA biosynthesis	GO:0044267,cellular protein metabolic process;GO:0043436,oxoacid metabolic process;GO:0006807,nitrogen compound metabolic process;GO:0006082,organic acid metabolic process;GO:0019752,carboxylic acid metabolic process;GO:0008152,metabolic process;GO:0016043,cellular component organization;GO:0006996,organelle organization;GO:0043039,tRNA aminoacylation;GO:0005975,carbohydrate metabolic process;GO:…	GO:0005622,intracellular;GO:0044444,cytoplasmic part;GO:0044464,cell part;GO:0043229,intracellular organelle;GO:0043226,organelle;GO:0043227,membrane-bounded organelle;GO:0043231,intracellular membrane-bounded organelle;GO:0044424,intracellular part;GO:0005739,mitochondrion;GO:0005623,cell;GO:0005737,cytoplasm	GO:0001883,purine nucleoside binding;GO:0017076,purine nucleotide binding;GO:0032559,adenyl ribonucleotide binding;GO:0016875,ligase activity, forming carbon-oxygen bonds;GO:0032555,purine ribonucleotide binding;GO:0032553,ribonucleotide binding;GO:0016876,ligase activity, forming aminoacyl-tRNA and related compounds;GO:0005488,binding;GO:0004812,aminoacyl-tRNA ligase activity;GO:0016874,ligase a…	ko00970,Aminoacyl-tRNA biosynthesis
357	tr|B0XNN1|B0XNN1_ASPFC	tr|B0XNN1|B0XNN1_ASPFC	80.4	17.403	148	18	18	down	0.498563	cellular process;metabolic process	organelle;cell;macromolecular complex;cell part	structural molecule activity	Translation, ribosomal structure and biogenesis ;	Ribosome	GO:0009987,cellular process;GO:0044267,cellular protein metabolic process;GO:0009058,biosynthetic process;GO:0044260,cellular macromolecule metabolic process;GO:0034645,cellular macromolecule biosynthetic process;GO:0043170,macromolecule metabolic process;GO:0044237,cellular metabolic process;GO:0008152,metabolic process;GO:0009059,macromolecule biosynthetic process;GO:0010467,gene expression;GO:…	GO:0043228,non-membrane-bounded organelle;GO:0005737,cytoplasm;GO:0044424,intracellular part;GO:0005623,cell;GO:0043226,organelle;GO:0044464,cell part;GO:0043229,intracellular organelle;GO:0005840,ribosome;GO:0030529,ribonucleoprotein complex;GO:0044444,cytoplasmic part;GO:0043232,intracellular non-membrane-bounded organelle;GO:0005622,intracellular;GO:0032991,macromolecular complex	GO:0003735,structural constituent of ribosome;GO:0005198,structural molecule activity	ko03010,Ribosome
362	tr|B0XNP0|B0XNP0_ASPFC	tr|B0XNP0|B0XNP0_ASPFC	6.6	33.673	305	2	2	up	2.28909		membrane-enclosed lumen;cell part;organelle part;cell;organelle					GO:0043228,non-membrane-bounded organelle;GO:0005623,cell;GO:0044446,intracellular organelle part;GO:0044422,organelle part;GO:0031981,nuclear lumen;GO:0043227,membrane-bounded organelle;GO:0044464,cell part;GO:0043233,organelle lumen;GO:0005622,intracellular;GO:0044428,nuclear part;GO:0031974,membrane-enclosed lumen;GO:0005634,nucleus;GO:0044424,intracellular part;GO:0005730,nucleolus;GO:0043231…
364	tr|B0XNP4|B0XNP4_ASPFC	tr|B0XNP4|B0XNP4_ASPFC	35.3	27.762	232	8	8	down	0.44152		organelle;cell;cell part;macromolecular complex;organelle part	structural molecule activity	Translation, ribosomal structure and biogenesis ;	Ribosome		GO:0022625,cytosolic large ribosomal subunit;GO:0043226,organelle;GO:0033279,ribosomal subunit;GO:0044424,intracellular part;GO:0005737,cytoplasm;GO:0022626,cytosolic ribosome;GO:0032991,macromolecular complex;GO:0043232,intracellular non-membrane-bounded organelle;GO:0043229,intracellular organelle;GO:0015934,large ribosomal subunit;GO:0044446,intracellular organelle part;GO:0044422,organelle pa…	GO:0003735,structural constituent of ribosome;GO:0005198,structural molecule activity	ko03010,Ribosome
373	tr|B0XNR7|B0XNR7_ASPFC	tr|B0XNR7|B0XNR7_ASPFC	50.4	13.177	131	4	4	down	0.466757	localization;establishment of localization;cellular process	cell;organelle;organelle part;macromolecular complex;cell part			Phagosome;Protein export;Protein processing in endoplasmic reticulum	GO:0015031,protein transport;GO:0070727,cellular macromolecule localization;GO:0008104,protein localization;GO:0046907,intracellular transport;GO:0009987,cellular process;GO:0051641,cellular localization;GO:0033036,macromolecule localization;GO:0051179,localization;GO:0051234,establishment of localization;GO:0006810,transport;GO:0006886,intracellular protein transport;GO:0051649,establishment of …	GO:0044422,organelle part;GO:0005789,endoplasmic reticulum membrane;GO:0044432,endoplasmic reticulum part;GO:0044446,intracellular organelle part;GO:0043227,membrane-bounded organelle;GO:0016021,integral to membrane;GO:0005623,cell;GO:0042175,nuclear envelope-endoplasmic reticulum network;GO:0005622,intracellular;GO:0044464,cell part;GO:0031090,organelle membrane;GO:0031224,intrinsic to membrane;…		ko04141,Protein processing in endoplasmic reticulum;ko04145,Phagosome;ko03060,Protein export
377	tr|B0XNS4|B0XNS4_ASPFC	tr|B0XNS4|B0XNS4_ASPFC	2.8	86.563	796	1	1	up	3.18394		organelle part;cell part;cell;organelle		Function unknown ;			GO:0044446,intracellular organelle part;GO:0044437,vacuolar part;GO:0044422,organelle part;GO:0005774,vacuolar membrane;GO:0043227,membrane-bounded organelle;GO:0005623,cell;GO:0000323,lytic vacuole;GO:0000322,storage vacuole;GO:0000324,fungal-type vacuole;GO:0005622,intracellular;GO:0031090,organelle membrane;GO:0044464,cell part;GO:0044444,cytoplasmic part;GO:0005829,cytosol;GO:0043231,intracel…
385	tr|B0XNU2|B0XNU2_ASPFC	tr|B0XNU2|B0XNU2_ASPFC	6.3	89.199	788	4	4	down	0.360129	cellular process;cellular component organization or biogenesis	cell;organelle;organelle part;cell part;membrane-enclosed lumen;macromolecular complex		Function unknown ;		GO:0009987,cellular process;GO:0022613,ribonucleoprotein complex biogenesis;GO:0044085,cellular component biogenesis;GO:0042254,ribosome biogenesis;GO:0042273,ribosomal large subunit biogenesis	GO:0044464,cell part;GO:0030529,ribonucleoprotein complex;GO:0044444,cytoplasmic part;GO:0005654,nucleoplasm;GO:0044451,nucleoplasm part;GO:0043228,non-membrane-bounded organelle;GO:0031981,nuclear lumen;GO:0043227,membrane-bounded organelle;GO:0043229,intracellular organelle;GO:0043232,intracellular non-membrane-bounded organelle;GO:0070013,intracellular organelle lumen;GO:0044424,intracellular …
389	tr|B0XNV9|B0XNV9_ASPFC	tr|B0XNV9|B0XNV9_ASPFC	18.3	41.426	361	4	4	up	10.1438	cellular component organization or biogenesis;cellular process;response to stimulus;positive regulation of biological process;regulation of biological process;metabolic process;biological regulation;signaling	organelle part;membrane-enclosed lumen;macromolecular complex;cell part;organelle;cell	binding			GO:0019219,regulation of nucleobase, nucleoside, nucleotide and nucleic acid metabolic process;GO:0009987,cellular process;GO:0048518,positive regulation of biological process;GO:0045449,regulation of transcription;GO:0010324,membrane invagination;GO:0009889,regulation of biosynthetic process;GO:0031323,regulation of cellular metabolic process;GO:0010628,positive regulation of gene expression;GO:…	GO:0031090,organelle membrane;GO:0005770,late endosome;GO:0000785,chromatin;GO:0044464,cell part;GO:0044444,cytoplasmic part;GO:0010008,endosome membrane;GO:0000324,fungal-type vacuole;GO:0043228,non-membrane-bounded organelle;GO:0005768,endosome;GO:0043227,membrane-bounded organelle;GO:0043229,intracellular organelle;GO:0000228,nuclear chromosome;GO:0005773,vacuole;GO:0043232,intracellular non-m…	GO:0017076,purine nucleotide binding;GO:0019001,guanyl nucleotide binding;GO:0032553,ribonucleotide binding;GO:0032555,purine ribonucleotide binding;GO:0005488,binding;GO:0032561,guanyl ribonucleotide binding;GO:0005525,GTP binding;GO:0000166,nucleotide binding
398	tr|B0XNY3|B0XNY3_ASPFC	tr|B0XNY3|B0XNY3_ASPFC	15.9	60.088	548	6	6	down	0.469805	cellular process;metabolic process	cell part;cell	catalytic activity		Biosynthesis of unsaturated fatty acids	GO:0006629,lipid metabolic process;GO:0009058,biosynthetic process;GO:0008152,metabolic process;GO:0044237,cellular metabolic process;GO:0016053,organic acid biosynthetic process;GO:0019752,carboxylic acid metabolic process;GO:0006633,fatty acid biosynthetic process;GO:0042180,cellular ketone metabolic process;GO:0009987,cellular process;GO:0006082,organic acid metabolic process;GO:0043436,oxoaci…	GO:0044464,cell part;GO:0005623,cell;GO:0031224,intrinsic to membrane;GO:0044425,membrane part;GO:0016020,membrane;GO:0016021,integral to membrane	GO:0003824,catalytic activity;GO:0016740,transferase activity	ko01040,Biosynthesis of unsaturated fatty acids
426	tr|B0XP43|B0XP43_ASPFC	tr|B0XP43|B0XP43_ASPFC	38.6	42.55	383	11	11	up	2.75754	cellular process;metabolic process		catalytic activity	Cell wall/membrane/envelope biogenesis ; General function prediction only ;	Galactose metabolism	GO:0005975,carbohydrate metabolic process;GO:0006520,cellular amino acid metabolic process;GO:0009056,catabolic process;GO:0019752,carboxylic acid metabolic process;GO:0006519,cellular amino acid and derivative metabolic process;GO:0044237,cellular metabolic process;GO:0008152,metabolic process;GO:0006082,organic acid metabolic process;GO:0009987,cellular process;GO:0009310,amine catabolic proces…		GO:0016835,carbon-oxygen lyase activity;GO:0003824,catalytic activity;GO:0016836,hydro-lyase activity;GO:0016829,lyase activity	ko00052,Galactose metabolism
430	tr|B0XP50|B0XP50_ASPFC	tr|B0XP50|B0XP50_ASPFC	19.5	52.389	477	8	8	up	2.11468	metabolic process	cell;cell part	catalytic activity			GO:0008152,metabolic process	GO:0044464,cell part;GO:0005623,cell;GO:0031224,intrinsic to membrane;GO:0044425,membrane part;GO:0016020,membrane;GO:0016021,integral to membrane	GO:0003824,catalytic activity;GO:0016787,hydrolase activity
438	tr|B0XP79|B0XP79_ASPFC	tr|B0XP79|B0XP79_ASPFC	24.6	28.71	268	4	4	up	2.26951					RNA transport				ko03013,RNA transport
439	tr|B0XP83|B0XP83_ASPFC	tr|B0XP83|B0XP83_ASPFC	17.6	38.185	347	6	6	down	0.228869	metabolic process		catalytic activity;binding	Energy production and conversion ; Coenzyme transport and metabolism ; General function prediction only ;	Pyruvate metabolism	GO:0055114,oxidation reduction;GO:0008152,metabolic process		GO:0000166,nucleotide binding;GO:0003824,catalytic activity;GO:0050662,coenzyme binding;GO:0016616,oxidoreductase activity, acting on the CH-OH group of donors, NAD or NADP as acceptor;GO:0048037,cofactor binding;GO:0005488,binding;GO:0016614,oxidoreductase activity, acting on CH-OH group of donors;GO:0016491,oxidoreductase activity;GO:0051287,NAD or NADH binding	ko00620,Pyruvate metabolism
440	tr|B0XP89|B0XP89_ASPFC	tr|B0XP89|B0XP89_ASPFC	11.9	41.372	369	4	4	up	2.23004	cellular component organization or biogenesis					GO:0043933,macromolecular complex subunit organization;GO:0065003,macromolecular complex assembly;GO:0006461,protein complex assembly;GO:0051260,protein homooligomerization;GO:0070271,protein complex biogenesis;GO:0010926,anatomical structure formation;GO:0022607,cellular component assembly;GO:0016043,cellular component organization;GO:0044085,cellular component biogenesis;GO:0051259,protein olig…
445	tr|B0XPB4|B0XPB4_ASPFC	tr|B0XPB4|B0XPB4_ASPFC	54.3	8.8445	81	5	5	up	4.41542	response to stimulus	cell part;cell				GO:0050896,response to stimulus;GO:0006950,response to stress	GO:0005622,intracellular;GO:0044464,cell part;GO:0005737,cytoplasm;GO:0044424,intracellular part;GO:0005829,cytosol;GO:0005623,cell;GO:0044444,cytoplasmic part
450	tr|B0XPE6|B0XPE6_ASPFC	tr|B0XPE6|B0XPE6_ASPFC	32	11.306	103	3	3	down	0.396272					Oxidative phosphorylation;Metabolic pathways				ko01100,Metabolic pathways;ko00190,Oxidative phosphorylation
457	tr|B0XPG8|B0XPG8_ASPFC	tr|B0XPG8|B0XPG8_ASPFC	12.2	48.322	435	3	3	up	2.00672	localization;establishment of localization	organelle part;cell part;cell;organelle	transporter activity	Carbohydrate transport and metabolism ; Amino acid transport and metabolism ; General function prediction only ;		GO:0015672,monovalent inorganic cation transport;GO:0006818,hydrogen transport;GO:0008643,carbohydrate transport;GO:0006811,ion transport;GO:0015992,proton transport;GO:0006812,cation transport;GO:0006810,transport;GO:0051179,localization;GO:0051234,establishment of localization	GO:0012505,endomembrane system;GO:0005794,Golgi apparatus;GO:0000139,Golgi membrane;GO:0044425,membrane part;GO:0043229,intracellular organelle;GO:0044424,intracellular part;GO:0005737,cytoplasm;GO:0043226,organelle;GO:0043231,intracellular membrane-bounded organelle;GO:0016020,membrane;GO:0031224,intrinsic to membrane;GO:0044444,cytoplasmic part;GO:0044464,cell part;GO:0031090,organelle membrane…	GO:0015075,ion transmembrane transporter activity;GO:0022892,substrate-specific transporter activity;GO:0015295,solute:hydrogen symporter activity;GO:0005351,sugar:hydrogen symporter activity;GO:0015144,carbohydrate transmembrane transporter activity;GO:0022891,substrate-specific transmembrane transporter activity;GO:0022804,active transmembrane transporter activity;GO:0022857,transmembrane trans…
458	tr|B0XPG9|B0XPG9_ASPFC	tr|B0XPG9|B0XPG9_ASPFC	3.5	164.23	1503	3	3	up	2.13532	biological regulation;cellular process;regulation of biological process;metabolic process	organelle;cell;organelle part;macromolecular complex;membrane-enclosed lumen;cell part	protein binding transcription factor activity			GO:0019222,regulation of metabolic process;GO:0006357,regulation of transcription from RNA polymerase II promoter;GO:0080090,regulation of primary metabolic process;GO:0060255,regulation of macromolecule metabolic process;GO:0051252,regulation of RNA metabolic process;GO:0050794,regulation of cellular process;GO:0065007,biological regulation;GO:0051171,regulation of nitrogen compound metabolic pr…	GO:0005622,intracellular;GO:0044451,nucleoplasm part;GO:0005654,nucleoplasm;GO:0043233,organelle lumen;GO:0044464,cell part;GO:0043227,membrane-bounded organelle;GO:0031981,nuclear lumen;GO:0044446,intracellular organelle part;GO:0044422,organelle part;GO:0005623,cell;GO:0032991,macromolecular complex;GO:0070013,intracellular organelle lumen;GO:0043234,protein complex;GO:0043229,intracellular org…
459	tr|B0XPH3|B0XPH3_ASPFC	tr|B0XPH3|B0XPH3_ASPFC	54.9	11.177	102	4	4	up	3.37545	metabolic process;regulation of biological process;response to stimulus;cellular process;biological regulation	cell part;organelle;cell	electron carrier activity;catalytic activity	Posttranslational modification, protein turnover, chaperones ;		GO:0042592,homeostatic process;GO:0019430,removal of superoxide radicals;GO:0009987,cellular process;GO:0055114,oxidation reduction;GO:0045454,cell redox homeostasis;GO:0050794,regulation of cellular process;GO:0065007,biological regulation;GO:0006800,oxygen and reactive oxygen species metabolic process;GO:0008152,metabolic process;GO:0044237,cellular metabolic process;GO:0019725,cellular homeost…	GO:0043227,membrane-bounded organelle;GO:0043226,organelle;GO:0043231,intracellular membrane-bounded organelle;GO:0005623,cell;GO:0044424,intracellular part;GO:0005634,nucleus;GO:0005737,cytoplasm;GO:0005622,intracellular;GO:0044444,cytoplasmic part;GO:0005829,cytosol;GO:0043229,intracellular organelle;GO:0044464,cell part	GO:0003824,catalytic activity;GO:0009055,electron carrier activity;GO:0016667,oxidoreductase activity, acting on sulfur group of donors;GO:0015035,protein disulfide oxidoreductase activity;GO:0016491,oxidoreductase activity;GO:0015036,disulfide oxidoreductase activity
460	tr|B0XPH4|B0XPH4_ASPFC	tr|B0XPH4|B0XPH4_ASPFC	44.1	46.296	429	13	13	down	0.470345	metabolic process	cell part;cell;organelle	catalytic activity			GO:0008152,metabolic process	GO:0005623,cell;GO:0043227,membrane-bounded organelle;GO:0016021,integral to membrane;GO:0005829,cytosol;GO:0031224,intrinsic to membrane;GO:0044444,cytoplasmic part;GO:0044464,cell part;GO:0005622,intracellular;GO:0044424,intracellular part;GO:0005634,nucleus;GO:0005737,cytoplasm;GO:0043226,organelle;GO:0016020,membrane;GO:0043231,intracellular membrane-bounded organelle;GO:0044425,membrane part…	GO:0016853,isomerase activity;GO:0003824,catalytic activity;GO:0016872,intramolecular lyase activity
462	tr|B0XPI1|B0XPI1_ASPFC	tr|B0XPI1|B0XPI1_ASPFC	17.9	33.389	290	4	4	down	0.383333	metabolic process;cellular process		binding;catalytic activity	Secondary metabolites biosynthesis, transport and catabolism ;	Lysine degradation	GO:0006575,cellular amino acid derivative metabolic process;GO:0044238,primary metabolic process;GO:0006766,vitamin metabolic process;GO:0009308,amine metabolic process;GO:0006767,water-soluble vitamin metabolic process;GO:0034641,cellular nitrogen compound metabolic process;GO:0042398,cellular amino acid derivative biosynthetic process;GO:0009309,amine biosynthetic process;GO:0044249,cellular bi…		GO:0046872,metal ion binding;GO:0005488,binding;GO:0005506,iron ion binding;GO:0043169,cation binding;GO:0016705,oxidoreductase activity, acting on paired donors, with incorporation or reduction of molecular oxygen;GO:0003824,catalytic activity;GO:0031418,L-ascorbic acid binding;GO:0043167,ion binding;GO:0031406,carboxylic acid binding;GO:0016706,oxidoreductase activity, acting on paired donors, …	ko00310,Lysine degradation
463	tr|B0XPI2|B0XPI2_ASPFC	tr|B0XPI2|B0XPI2_ASPFC	38.9	40.18	352	12	12	down	0.386406	establishment of localization;regulation of biological process;metabolic process;biological regulation;localization;negative regulation of biological process;cellular component organization or biogenesis;positive regulation of biological process;cellular process	cell;organelle;cell part	catalytic activity;binding	Secondary metabolites biosynthesis, transport and catabolism ; General function prediction only ;		GO:0015931,nucleobase, nucleoside, nucleotide and nucleic acid transport;GO:0051173,positive regulation of nitrogen compound metabolic process;GO:0031326,regulation of cellular biosynthetic process;GO:0006405,RNA export from nucleus;GO:0051236,establishment of RNA localization;GO:0051276,chromosome organization;GO:0006355,regulation of transcription, DNA-dependent;GO:0045449,regulation of transcr…	GO:0043231,intracellular membrane-bounded organelle;GO:0043227,membrane-bounded organelle;GO:0043226,organelle;GO:0005737,cytoplasm;GO:0005634,nucleus;GO:0044424,intracellular part;GO:0005623,cell;GO:0005622,intracellular;GO:0044464,cell part;GO:0043229,intracellular organelle;GO:0005829,cytosol;GO:0044444,cytoplasmic part	GO:0005515,protein binding;GO:0035241,protein-arginine omega-N monomethyltransferase activity;GO:0008276,protein methyltransferase activity;GO:0003824,catalytic activity;GO:0008170,N-methyltransferase activity;GO:0008757,S-adenosylmethionine-dependent methyltransferase activity;GO:0005488,binding;GO:0016741,transferase activity, transferring one-carbon groups;GO:0016274,protein-arginine N-methylt…
475	tr|B0XPJ8|B0XPJ8_ASPFC	tr|B0XPJ8|B0XPJ8_ASPFC	70.1	20.418	187	12	12	up	2.42982
478	tr|B0XPK3|B0XPK3_ASPFC	tr|B0XPK3|B0XPK3_ASPFC	13	96.604	875	7	7	down	0.491384	biological regulation;regulation of biological process;metabolic process;developmental process;cellular component organization or biogenesis;positive regulation of biological process;response to stimulus;cellular process;localization	organelle part;cell part;organelle;cell	catalytic activity;binding	General function prediction only ; Signal transduction mechanisms ; Transcription ; Replication, recombination and repair ;		GO:0060255,regulation of macromolecule metabolic process;GO:0006357,regulation of transcription from RNA polymerase II promoter;GO:0006468,protein amino acid phosphorylation;GO:0080090,regulation of primary metabolic process;GO:0019222,regulation of metabolic process;GO:0065007,biological regulation;GO:0043412,biopolymer modification;GO:0044267,cellular protein metabolic process;GO:0008152,metabo…	GO:0005623,cell;GO:0005774,vacuolar membrane;GO:0043227,membrane-bounded organelle;GO:0044446,intracellular organelle part;GO:0044437,vacuolar part;GO:0044422,organelle part;GO:0044444,cytoplasmic part;GO:0031090,organelle membrane;GO:0044464,cell part;GO:0000322,storage vacuole;GO:0000324,fungal-type vacuole;GO:0005622,intracellular;GO:0000323,lytic vacuole;GO:0044424,intracellular part;GO:00056…	GO:0005524,ATP binding;GO:0003824,catalytic activity;GO:0030554,adenyl nucleotide binding;GO:0016773,phosphotransferase activity, alcohol group as acceptor;GO:0016301,kinase activity;GO:0016740,transferase activity;GO:0032559,adenyl ribonucleotide binding;GO:0017076,purine nucleotide binding;GO:0004672,protein kinase activity;GO:0001882,nucleoside binding;GO:0000166,nucleotide binding;GO:0004674,…
485	tr|B0XPM9|B0XPM9_ASPFC	tr|B0XPM9|B0XPM9_ASPFC	37.2	37.961	344	10	10	down	0.460935	metabolic process;cellular component organization or biogenesis;cellular process	cell;organelle;organelle part;membrane-enclosed lumen;macromolecular complex;cell part	structural molecule activity	Translation, ribosomal structure and biogenesis ;	Ribosome	GO:0034960,cellular biopolymer metabolic process;GO:0043283,biopolymer metabolic process;GO:0044249,cellular biosynthetic process;GO:0009059,macromolecule biosynthetic process;GO:0010467,gene expression;GO:0034961,cellular biopolymer biosynthetic process;GO:0019538,protein metabolic process;GO:0043284,biopolymer biosynthetic process;GO:0006412,translation;GO:0044238,primary metabolic process;GO:0…	GO:0043228,non-membrane-bounded organelle;GO:0005623,cell;GO:0044422,organelle part;GO:0044446,intracellular organelle part;GO:0043227,membrane-bounded organelle;GO:0005763,mitochondrial small ribosomal subunit;GO:0044464,cell part;GO:0005761,mitochondrial ribosome;GO:0030529,ribonucleoprotein complex;GO:0005840,ribosome;GO:0043233,organelle lumen;GO:0044444,cytoplasmic part;GO:0000314,organellar…	GO:0003735,structural constituent of ribosome;GO:0005198,structural molecule activity	ko03010,Ribosome
486	tr|B0XPN0|B0XPN0_ASPFC	tr|B0XPN0|B0XPN0_ASPFC	20.3	21.809	207	3	3	down	0.417734
496	tr|B0XPQ0|B0XPQ0_ASPFC	tr|B0XPQ0|B0XPQ0_ASPFC	41.3	71.796	661	16	16	down	0.399667		cell;organelle;cell part		Signal transduction mechanisms ;General function prediction only ;			GO:0005829,cytosol;GO:0031224,intrinsic to membrane;GO:0044444,cytoplasmic part;GO:0044464,cell part;GO:0005622,intracellular;GO:0005623,cell;GO:0043227,membrane-bounded organelle;GO:0016021,integral to membrane;GO:0044425,membrane part;GO:0043229,intracellular organelle;GO:0044424,intracellular part;GO:0005634,nucleus;GO:0005737,cytoplasm;GO:0043226,organelle;GO:0043231,intracellular membrane-bo…
498	tr|B0XPQ3|B0XPQ3_ASPFC	tr|B0XPQ3|B0XPQ3_ASPFC	29.3	85.1	799	18	18	down	0.0741747	metabolic process;cellular process	cell;organelle;cell part	catalytic activity;binding	Energy production and conversion ;Amino acid transport and metabolism ;	Microbial metabolism in diverse environments;Glyoxylate and dicarboxylate metabolism;Metabolic pathways;Citrate cycle (TCA cycle);Biosynthesis of secondary metabolites	GO:0015980,energy derivation by oxidation of organic compounds;GO:0009060,aerobic respiration;GO:0006084,acetyl-CoA metabolic process;GO:0009987,cellular process;GO:0046356,acetyl-CoA catabolic process;GO:0045333,cellular respiration;GO:0006732,coenzyme metabolic process;GO:0051187,cofactor catabolic process;GO:0008152,metabolic process;GO:0044237,cellular metabolic process;GO:0009056,catabolic p…	GO:0005622,intracellular;GO:0044464,cell part;GO:0043229,intracellular organelle;GO:0044444,cytoplasmic part;GO:0043231,intracellular membrane-bounded organelle;GO:0043226,organelle;GO:0043227,membrane-bounded organelle;GO:0005737,cytoplasm;GO:0044424,intracellular part;GO:0005634,nucleus;GO:0005623,cell;GO:0005739,mitochondrion	GO:0016491,oxidoreductase activity;GO:0051536,iron-sulfur cluster binding;GO:0016829,lyase activity;GO:0051540,metal cluster binding;GO:0043169,cation binding;GO:0016836,hydro-lyase activity;GO:0051539,4 iron, 4 sulfur cluster binding;GO:0005488,binding;GO:0046872,metal ion binding;GO:0016835,carbon-oxygen lyase activity;GO:0003824,catalytic activity;GO:0043167,ion binding	ko00020,Citrate cycle (TCA cycle);ko01120,Microbial metabolism in diverse environments;ko00630,Glyoxylate and dicarboxylate metabolism;ko01100,Metabolic pathways;ko01110,Biosynthesis of secondary metabolites
509	tr|B0XPS0|B0XPS0_ASPFC	tr|B0XPS0|B0XPS0_ASPFC	30.3	52.967	469	10	10	down	0.330364	positive regulation of biological process;cellular process;biological regulation;metabolic process;regulation of biological process	organelle part;membrane-enclosed lumen;macromolecular complex;cell part;organelle;cell	structural molecule activity;binding	Translation, ribosomal structure and biogenesis ;		GO:0060255,regulation of macromolecule metabolic process;GO:0050794,regulation of cellular process;GO:0045727,positive regulation of translation;GO:0010604,positive regulation of macromolecule metabolic process;GO:0080090,regulation of primary metabolic process;GO:0019222,regulation of metabolic process;GO:0006417,regulation of translation;GO:0051247,positive regulation of protein metabolic proce…	GO:0005622,intracellular;GO:0000314,organellar small ribosomal subunit;GO:0043233,organelle lumen;GO:0044444,cytoplasmic part;GO:0005840,ribosome;GO:0030529,ribonucleoprotein complex;GO:0005761,mitochondrial ribosome;GO:0044464,cell part;GO:0043227,membrane-bounded organelle;GO:0005763,mitochondrial small ribosomal subunit;GO:0044446,intracellular organelle part;GO:0044422,organelle part;GO:00056…	GO:0003676,nucleic acid binding;GO:0019843,rRNA binding;GO:0005488,binding;GO:0003735,structural constituent of ribosome;GO:0003723,RNA binding;GO:0005198,structural molecule activity
516	tr|B0XPT7|B0XPT7_ASPFC	tr|B0XPT7|B0XPT7_ASPFC	16.8	44.568	410	6	6	up	3.11147	cellular process;metabolic process	organelle;cell;organelle part;membrane-enclosed lumen;cell part	binding;catalytic activity	Replication, recombination and repair ;	DNA replication	GO:0044248,cellular catabolic process;GO:0043285,biopolymer catabolic process;GO:0006139,nucleobase, nucleoside, nucleotide and nucleic acid metabolic process;GO:0044238,primary metabolic process;GO:0043283,biopolymer metabolic process;GO:0034960,cellular biopolymer metabolic process;GO:0006401,RNA catabolic process;GO:0009057,macromolecule catabolic process;GO:0043170,macromolecule metabolic pro…	GO:0000228,nuclear chromosome;GO:0043229,intracellular organelle;GO:0043232,intracellular non-membrane-bounded organelle;GO:0070013,intracellular organelle lumen;GO:0044454,nuclear chromosome part;GO:0005730,nucleolus;GO:0005634,nucleus;GO:0044424,intracellular part;GO:0031974,membrane-enclosed lumen;GO:0044428,nuclear part;GO:0043226,organelle;GO:0043231,intracellular membrane-bounded organelle;…	GO:0016787,hydrolase activity;GO:0005488,binding;GO:0016893,endonuclease activity, active with either ribo- or deoxyribonucleic acids and producing 5'-phosphomonoesters;GO:0003676,nucleic acid binding;GO:0004519,endonuclease activity;GO:0003824,catalytic activity;GO:0016788,hydrolase activity, acting on ester bonds;GO:0004518,nuclease activity;GO:0004540,ribonuclease activity;GO:0016891,endoribon…	ko03030,DNA replication
519	tr|B0XPU3|B0XPU3_ASPFC	tr|B0XPU3|B0XPU3_ASPFC	39.5	26.298	238	6	6	up	55.1446	metabolic process		catalytic activity	Secondary metabolites biosynthesis, transport and catabolism ;		GO:0008152,metabolic process;GO:0055114,oxidation reduction		GO:0016491,oxidoreductase activity;GO:0015036,disulfide oxidoreductase activity;GO:0003824,catalytic activity;GO:0016667,oxidoreductase activity, acting on sulfur group of donors;GO:0015035,protein disulfide oxidoreductase activity
524	tr|B0XPV5|B0XPV5_ASPFC	tr|B0XPV5|B0XPV5_ASPFC	22	25.348	227	4	4	down	0.335097
526	tr|B0XPW0|B0XPW0_ASPFC	tr|B0XPW0|B0XPW0_ASPFC	19.2	22.108	198	3	3	up	4.3828
530	tr|B0XPW4|B0XPW4_ASPFC	tr|B0XPW4|B0XPW4_ASPFC	51.4	50.239	440	24	24	down	0.189461	response to stimulus;cellular process;metabolic process	cell part;cell;organelle	catalytic activity	Coenzyme transport and metabolism ;	Porphyrin and chlorophyll metabolism;Metabolic pathways	GO:0006783,heme biosynthetic process;GO:0046483,heterocycle metabolic process;GO:0046148,pigment biosynthetic process;GO:0044249,cellular biosynthetic process;GO:0051188,cofactor biosynthetic process;GO:0034641,cellular nitrogen compound metabolic process;GO:0018130,heterocycle biosynthetic process;GO:0042168,heme metabolic process;GO:0006779,porphyrin biosynthetic process;GO:0006807,nitrogen com…	GO:0005737,cytoplasm;GO:0005623,cell;GO:0044424,intracellular part;GO:0005634,nucleus;GO:0043231,intracellular membrane-bounded organelle;GO:0043226,organelle;GO:0043227,membrane-bounded organelle;GO:0043229,intracellular organelle;GO:0044464,cell part;GO:0044444,cytoplasmic part;GO:0005829,cytosol;GO:0005622,intracellular	GO:0016627,oxidoreductase activity, acting on the CH-CH group of donors;GO:0003824,catalytic activity;GO:0016491,oxidoreductase activity	ko00860,Porphyrin and chlorophyll metabolism;ko01100,Metabolic pathways
540	tr|B0XPY3|B0XPY3_ASPFC	tr|B0XPY3|B0XPY3_ASPFC	60.8	32.753	296	11	11	up	4.50912	cellular process;response to stimulus;metabolic process		catalytic activity	General function prediction only ;	Limonene and pinene degradation;Fructose and mannose metabolism;Pentose and glucuronate interconversions;Glycerolipid metabolism;Biosynthesis of secondary metabolites;Linoleic acid metabolism;Galactose metabolism;Microbial metabolism in diverse environments;Butanoate metabolism;Glycolysis / Gluconeogenesis;Metabolic pathways;Pyruvate metabolism	GO:0055114,oxidation reduction;GO:0034599,cellular response to oxidative stress;GO:0009987,cellular process;GO:0042180,cellular ketone metabolic process;GO:0006950,response to stress;GO:0006807,nitrogen compound metabolic process;GO:0006979,response to oxidative stress;GO:0050896,response to stimulus;GO:0006725,cellular aromatic compound metabolic process;GO:0008152,metabolic process;GO:0044237,c…		GO:0016616,oxidoreductase activity, acting on the CH-OH group of donors, NAD or NADP as acceptor;GO:0016491,oxidoreductase activity;GO:0016614,oxidoreductase activity, acting on CH-OH group of donors;GO:0004032,aldehyde reductase activity;GO:0004033,aldo-keto reductase activity;GO:0003824,catalytic activity;GO:0016903,oxidoreductase activity, acting on the aldehyde or oxo group of donors	ko00051,Fructose and mannose metabolism;ko00052,Galactose metabolism;ko01110,Biosynthesis of secondary metabolites;ko01100,Metabolic pathways;ko00620,Pyruvate metabolism;ko01120,Microbial metabolism in diverse environments;ko00040,Pentose and glucuronate interconversions;ko00010,Glycolysis / Gluconeogenesis;ko00903,Limonene and pinene degradation;ko00650,Butanoate metabolism;ko00561,Glycerolipid …
545	tr|B0XPZ6|B0XPZ6_ASPFC	tr|B0XPZ6|B0XPZ6_ASPFC	16.5	27.223	248	3	3	up	3.73298	metabolic process;regulation of biological process;cellular process;biological regulation	cell part;cell;organelle	binding;catalytic activity;nucleic acid binding transcription factor activity	General function prediction only ;	Microbial metabolism in diverse environments;Limonene and pinene degradation;Tyrosine metabolism	GO:0031326,regulation of cellular biosynthetic process;GO:0031323,regulation of cellular metabolic process;GO:0006355,regulation of transcription, DNA-dependent;GO:0009889,regulation of biosynthetic process;GO:0045449,regulation of transcription;GO:0019219,regulation of nucleobase, nucleoside, nucleotide and nucleic acid metabolic process;GO:0010468,regulation of gene expression;GO:0010556,regula…	GO:0005622,intracellular;GO:0044464,cell part;GO:0043229,intracellular organelle;GO:0016020,membrane;GO:0043231,intracellular membrane-bounded organelle;GO:0043226,organelle;GO:0043227,membrane-bounded organelle;GO:0044424,intracellular part;GO:0005634,nucleus;GO:0005623,cell	GO:0046914,transition metal ion binding;GO:0016746,transferase activity, transferring acyl groups;GO:0008415,acyltransferase activity;GO:0016740,transferase activity;GO:0016407,acetyltransferase activity;GO:0008270,zinc ion binding;GO:0003824,catalytic activity;GO:0043167,ion binding;GO:0016747,transferase activity, transferring acyl groups other than amino-acyl groups;GO:0043169,cation binding;G…	ko00903,Limonene and pinene degradation;ko00350,Tyrosine metabolism;ko01120,Microbial metabolism in diverse environments
555	tr|B0XQ17|B0XQ17_ASPFC	tr|B0XQ17|B0XQ17_ASPFC	35.6	23.152	208	6	6	down	0.361177	metabolic process;death;cellular process	organelle;cell;cell part;organelle part	catalytic activity	Function unknown ;		GO:0044267,cellular protein metabolic process;GO:0043412,biopolymer modification;GO:0030163,protein catabolic process;GO:0018195,peptidyl-arginine modification;GO:0035247,peptidyl-arginine omega-N-methylation;GO:0051603,proteolysis involved in cellular protein catabolic process;GO:0044260,cellular macromolecule metabolic process;GO:0008152,metabolic process;GO:0012501,programmed cell death;GO:001…	GO:0044464,cell part;GO:0031224,intrinsic to membrane;GO:0044444,cytoplasmic part;GO:0000323,lytic vacuole;GO:0005622,intracellular;GO:0000324,fungal-type vacuole;GO:0000322,storage vacuole;GO:0044431,Golgi apparatus part;GO:0005623,cell;GO:0044422,organelle part;GO:0044446,intracellular organelle part;GO:0016021,integral to membrane;GO:0043227,membrane-bounded organelle;GO:0043229,intracellular …	GO:0008170,N-methyltransferase activity;GO:0008233,peptidase activity;GO:0008276,protein methyltransferase activity;GO:0070008,serine-type exopeptidase activity;GO:0003824,catalytic activity;GO:0016740,transferase activity;GO:0008236,serine-type peptidase activity;GO:0008757,S-adenosylmethionine-dependent methyltransferase activity;GO:0016741,transferase activity, transferring one-carbon groups;G…
571	tr|B0XQ45|B0XQ45_ASPFC	tr|B0XQ45|B0XQ45_ASPFC	33.1	19.827	181	3	3	up	2.26493		cell part;cell;organelle					GO:0044444,cytoplasmic part;GO:0005829,cytosol;GO:0043229,intracellular organelle;GO:0044464,cell part;GO:0005622,intracellular;GO:0005623,cell;GO:0005634,nucleus;GO:0044424,intracellular part;GO:0005737,cytoplasm;GO:0043226,organelle;GO:0043227,membrane-bounded organelle;GO:0043231,intracellular membrane-bounded organelle
577	tr|B0XQ63|B0XQ63_ASPFC	tr|B0XQ63|B0XQ63_ASPFC	19.6	22.084	194	4	4	down	0.363142	metabolic process;cellular process;cellular component organization or biogenesis	macromolecular complex;membrane-enclosed lumen;cell part;organelle part;organelle;cell	structural molecule activity	Translation, ribosomal structure and biogenesis ;		GO:0044238,primary metabolic process;GO:0006412,translation;GO:0010467,gene expression;GO:0009059,macromolecule biosynthetic process;GO:0043284,biopolymer biosynthetic process;GO:0019538,protein metabolic process;GO:0034961,cellular biopolymer biosynthetic process;GO:0044249,cellular biosynthetic process;GO:0043283,biopolymer metabolic process;GO:0034960,cellular biopolymer metabolic process;GO:0…	GO:0005623,cell;GO:0043228,non-membrane-bounded organelle;GO:0043227,membrane-bounded organelle;GO:0015934,large ribosomal subunit;GO:0005762,mitochondrial large ribosomal subunit;GO:0044422,organelle part;GO:0044446,intracellular organelle part;GO:0044444,cytoplasmic part;GO:0043233,organelle lumen;GO:0044464,cell part;GO:0005761,mitochondrial ribosome;GO:0030529,ribonucleoprotein complex;GO:000…	GO:0003735,structural constituent of ribosome;GO:0005198,structural molecule activity
593	tr|B0XQ89|B0XQ89_ASPFC	tr|B0XQ89|B0XQ89_ASPFC	27.1	54.717	502	10	10	up	3.94127			binding					GO:0046983,protein dimerization activity;GO:0005515,protein binding;GO:0005488,binding
598	tr|B0XQ98|B0XQ98_ASPFC	tr|B0XQ98|B0XQ98_ASPFC	51	10.704	98	3	3	down	0.419715	cellular process;cellular component organization or biogenesis;localization;establishment of localization	membrane-enclosed lumen;cell part;organelle part;cell;organelle	binding			GO:0043933,macromolecular complex subunit organization;GO:0006812,cation transport;GO:0034622,cellular macromolecular complex assembly;GO:0006461,protein complex assembly;GO:0006810,transport;GO:0022607,cellular component assembly;GO:0034621,cellular macromolecular complex subunit organization;GO:0009987,cellular process;GO:0065003,macromolecular complex assembly;GO:0051234,establishment of local…	GO:0031975,envelope;GO:0043226,organelle;GO:0044429,mitochondrial part;GO:0043231,intracellular membrane-bounded organelle;GO:0005740,mitochondrial envelope;GO:0005739,mitochondrion;GO:0044424,intracellular part;GO:0005634,nucleus;GO:0005737,cytoplasm;GO:0031974,membrane-enclosed lumen;GO:0043229,intracellular organelle;GO:0043227,membrane-bounded organelle;GO:0044446,intracellular organelle part…	GO:0046872,metal ion binding;GO:0005488,binding;GO:0043169,cation binding;GO:0005507,copper ion binding;GO:0043167,ion binding;GO:0046914,transition metal ion binding
601	tr|B0XQA2|B0XQA2_ASPFC	tr|B0XQA2|B0XQA2_ASPFC	9.6	112.75	1043	7	7	up	3.61759	cellular process;biological regulation;cellular component organization or biogenesis;metabolic process;negative regulation of biological process;regulation of biological process	cell;organelle;cell part;macromolecular complex;organelle part	binding;protein binding transcription factor activity	General function prediction only ;		GO:0048523,negative regulation of cellular process;GO:0008152,metabolic process;GO:0016481,negative regulation of transcription;GO:0031497,chromatin assembly;GO:0044260,cellular macromolecule metabolic process;GO:0006807,nitrogen compound metabolic process;GO:0006325,chromatin organization;GO:0065003,macromolecular complex assembly;GO:0051253,negative regulation of RNA metabolic process;GO:000012…	GO:0044464,cell part;GO:0044427,chromosomal part;GO:0005694,chromosome;GO:0005622,intracellular;GO:0043228,non-membrane-bounded organelle;GO:0000775,chromosome, centromeric region;GO:0005623,cell;GO:0044446,intracellular organelle part;GO:0044422,organelle part;GO:0043227,membrane-bounded organelle;GO:0043234,protein complex;GO:0043229,intracellular organelle;GO:0032991,macromolecular complex;GO:…	GO:0005515,protein binding;GO:0030528,transcription regulator activity;GO:0008134,transcription factor binding;GO:0005488,binding;GO:0042802,identical protein binding;GO:0003712,transcription cofactor activity
605	tr|B0XQA7|B0XQA7_ASPFC	tr|B0XQA7|B0XQA7_ASPFC	34.2	58.688	523	17	17	down	0.416667	cellular process;cellular component organization or biogenesis;localization;establishment of localization	cell part;macromolecular complex;organelle part;organelle;cell	binding			GO:0070727,cellular macromolecule localization;GO:0055085,transmembrane transport;GO:0006839,mitochondrial transport;GO:0046907,intracellular transport;GO:0006996,organelle organization;GO:0007005,mitochondrion organization;GO:0016043,cellular component organization;GO:0051234,establishment of localization;GO:0051179,localization;GO:0033036,macromolecule localization;GO:0030150,protein import int…	GO:0032991,macromolecular complex;GO:0005744,mitochondrial inner membrane presequence translocase complex;GO:0043234,protein complex;GO:0043229,intracellular organelle;GO:0031966,mitochondrial membrane;GO:0044425,membrane part;GO:0016020,membrane;GO:0043231,intracellular membrane-bounded organelle;GO:0044429,mitochondrial part;GO:0005740,mitochondrial envelope;GO:0043226,organelle;GO:0031975,enve…	GO:0030674,protein binding, bridging;GO:0005488,binding;GO:0051087,chaperone binding;GO:0005515,protein binding
610	tr|B0XQB5|B0XQB5_ASPFC	tr|B0XQB5|B0XQB5_ASPFC	71.1	33.493	298	19	19	up	2.8888	metabolic process		catalytic activity	General function prediction only ;	Limonene and pinene degradation;Fructose and mannose metabolism;Pentose and glucuronate interconversions;Galactose metabolism;Linoleic acid metabolism;Biosynthesis of secondary metabolites;Glycerolipid metabolism;Microbial metabolism in diverse environments;Butanoate metabolism;Pyruvate metabolism;Metabolic pathways	GO:0008152,metabolic process;GO:0055114,oxidation reduction		GO:0016491,oxidoreductase activity;GO:0003824,catalytic activity	ko00650,Butanoate metabolism;ko00903,Limonene and pinene degradation;ko00040,Pentose and glucuronate interconversions;ko00591,Linoleic acid metabolism;ko00561,Glycerolipid metabolism;ko01100,Metabolic pathways;ko01110,Biosynthesis of secondary metabolites;ko00052,Galactose metabolism;ko00051,Fructose and mannose metabolism;ko01120,Microbial metabolism in diverse environments;ko00620,Pyruvate meta…
617	tr|B0XQD0|B0XQD0_ASPFC	tr|B0XQD0|B0XQD0_ASPFC	29.7	30.052	279	7	7	up	3.11973	metabolic process		catalytic activity	General function prediction only ;		GO:0008152,metabolic process		GO:0003824,catalytic activity
625	tr|B0XQE5|B0XQE5_ASPFC	tr|B0XQE5|B0XQE5_ASPFC	12.4	27.468	242	5	5	up	17.1135
632	tr|B0XQF8|B0XQF8_ASPFC	tr|B0XQF8|B0XQF8_ASPFC	35.9	697.39	6269	167	167	down	0.0153238	multi-organism process;metabolic process		catalytic activity	Secondary metabolites biosynthesis, transport and catabolism ;		GO:0044419,interspecies interaction between organisms;GO:0044403,symbiosis, encompassing mutualism through parasitism;GO:0051704,multi-organism process;GO:0009405,pathogenesis;GO:0008152,metabolic process		GO:0003824,catalytic activity;GO:0016874,ligase activity;GO:0016853,isomerase activity
636	tr|B0XQG3|B0XQG3_ASPFC	tr|B0XQG3|B0XQG3_ASPFC	17.8	17.184	157	1	1	down	0.415614
646	tr|B0XQH9|B0XQH9_ASPFC	tr|B0XQH9|B0XQH9_ASPFC	12	77.66	728	5	5	up	2.8331	regulation of biological process;metabolic process;biological regulation;cellular process	organelle part;cell part;membrane-enclosed lumen;macromolecular complex;cell;organelle				GO:0031326,regulation of cellular biosynthetic process;GO:0006355,regulation of transcription, DNA-dependent;GO:0009889,regulation of biosynthetic process;GO:0031323,regulation of cellular metabolic process;GO:0045449,regulation of transcription;GO:0019219,regulation of nucleobase, nucleoside, nucleotide and nucleic acid metabolic process;GO:0050789,regulation of biological process;GO:0010556,reg…	GO:0000785,chromatin;GO:0044464,cell part;GO:0044427,chromosomal part;GO:0005694,chromosome;GO:0005622,intracellular;GO:0000790,nuclear chromatin;GO:0005623,cell;GO:0043228,non-membrane-bounded organelle;GO:0043227,membrane-bounded organelle;GO:0044446,intracellular organelle part;GO:0044422,organelle part;GO:0043234,protein complex;GO:0043229,intracellular organelle;GO:0000228,nuclear chromosome…
647	tr|B0XQI2|B0XQI2_ASPFC	tr|B0XQI2|B0XQI2_ASPFC	80.9	42.195	387	30	30	down	0.415532	reproductive process;reproduction;developmental process;metabolic process;multicellular organismal process;cellular process	organelle;cell;cell part	catalytic activity;binding	Coenzyme transport and metabolism ;	Cysteine and methionine metabolism;Biosynthesis of secondary metabolites;Metabolic pathways;Selenoamino acid metabolism	GO:0009309,amine biosynthetic process;GO:0044262,cellular carbohydrate metabolic process;GO:0019953,sexual reproduction;GO:0006555,methionine metabolic process;GO:0000003,reproduction;GO:0006790,sulfur metabolic process;GO:0043935,sexual sporulation resulting in formation of a cellular spore;GO:0044106,cellular amine metabolic process;GO:0044238,primary metabolic process;GO:0043436,oxoacid metabo…	GO:0005829,cytosol;GO:0044444,cytoplasmic part;GO:0044464,cell part;GO:0043229,intracellular organelle;GO:0005622,intracellular;GO:0044424,intracellular part;GO:0005634,nucleus;GO:0005623,cell;GO:0005737,cytoplasm;GO:0043227,membrane-bounded organelle;GO:0043226,organelle;GO:0043231,intracellular membrane-bounded organelle	GO:0001883,purine nucleoside binding;GO:0032553,ribonucleotide binding;GO:0032555,purine ribonucleotide binding;GO:0005488,binding;GO:0001882,nucleoside binding;GO:0000166,nucleotide binding;GO:0016765,transferase activity, transferring alkyl or aryl (other than methyl) groups;GO:0016740,transferase activity;GO:0032559,adenyl ribonucleotide binding;GO:0017076,purine nucleotide binding;GO:0043169,…	ko00450,Selenoamino acid metabolism;ko01110,Biosynthesis of secondary metabolites;ko01100,Metabolic pathways;ko00270,Cysteine and methionine metabolism
654	tr|B0XQJ5|B0XQJ5_ASPFC	tr|B0XQJ5|B0XQJ5_ASPFC	3.2	123.99	1112	3	3	down	0.479597	cellular component organization or biogenesis;cellular process	organelle part;cell part;membrane-enclosed lumen;macromolecular complex;organelle;cell		Translation, ribosomal structure and biogenesis ;		GO:0022613,ribonucleoprotein complex biogenesis;GO:0044085,cellular component biogenesis;GO:0016043,cellular component organization;GO:0065003,macromolecular complex assembly;GO:0009987,cellular process;GO:0042257,ribosomal subunit assembly;GO:0042254,ribosome biogenesis;GO:0010926,anatomical structure formation;GO:0022618,ribonucleoprotein complex assembly;GO:0034621,cellular macromolecular comp…	GO:0030689,Noc complex;GO:0032991,macromolecular complex;GO:0070013,intracellular organelle lumen;GO:0043232,intracellular non-membrane-bounded organelle;GO:0030684,preribosome;GO:0043234,protein complex;GO:0043229,intracellular organelle;GO:0043226,organelle;GO:0030690,Noc1p-Noc2p complex;GO:0043231,intracellular membrane-bounded organelle;GO:0044452,nucleolar part;GO:0044424,intracellular part;…
656	tr|B0XQJ9|B0XQJ9_ASPFC	tr|B0XQJ9|B0XQJ9_ASPFC	8	34.032	311	2	2	down	0.2546		cell part;cell					GO:0016020,membrane;GO:0016021,integral to membrane;GO:0044464,cell part;GO:0044425,membrane part;GO:0031224,intrinsic to membrane;GO:0005623,cell
658	tr|B0XQK1|B0XQK1_ASPFC	tr|B0XQK1|B0XQK1_ASPFC	62.1	23.597	211	10	10	down	0.199277	metabolic process;cellular process	cell;organelle;cell part	binding;catalytic activity	Inorganic ion transport and metabolism ;	Microbial metabolism in diverse environments;Purine metabolism;Metabolic pathways;Selenoamino acid metabolism;Sulfur metabolism	GO:0006790,sulfur metabolic process;GO:0044238,primary metabolic process;GO:0044106,cellular amine metabolic process;GO:0006555,methionine metabolic process;GO:0070814,hydrogen sulfide biosynthetic process;GO:0044262,cellular carbohydrate metabolic process;GO:0009309,amine biosynthetic process;GO:0005975,carbohydrate metabolic process;GO:0044271,nitrogen compound biosynthetic process;GO:0019752,c…	GO:0005622,intracellular;GO:0005829,cytosol;GO:0044444,cytoplasmic part;GO:0044464,cell part;GO:0043229,intracellular organelle;GO:0043227,membrane-bounded organelle;GO:0043226,organelle;GO:0043231,intracellular membrane-bounded organelle;GO:0044424,intracellular part;GO:0005634,nucleus;GO:0005623,cell;GO:0005737,cytoplasm	GO:0030554,adenyl nucleotide binding;GO:0005524,ATP binding;GO:0003824,catalytic activity;GO:0000166,nucleotide binding;GO:0001882,nucleoside binding;GO:0016772,transferase activity, transferring phosphorus-containing groups;GO:0005488,binding;GO:0032553,ribonucleotide binding;GO:0032555,purine ribonucleotide binding;GO:0016773,phosphotransferase activity, alcohol group as acceptor;GO:0001883,pur…	ko00230,Purine metabolism;ko01120,Microbial metabolism in diverse environments;ko00920,Sulfur metabolism;ko00450,Selenoamino acid metabolism;ko01100,Metabolic pathways
675	tr|B0XQN7|B0XQN7_ASPFC	tr|B0XQN7|B0XQN7_ASPFC	40.9	88.383	797	26	26	down	0.470241	metabolic process;regulation of biological process;response to stimulus;cellular process;cellular component organization or biogenesis;biological regulation	cell;organelle;organelle part;membrane-enclosed lumen;cell part	binding;catalytic activity	Posttranslational modification, protein turnover, chaperones ;		GO:0006996,organelle organization;GO:0008152,metabolic process;GO:0016043,cellular component organization;GO:0043335,protein unfolding;GO:0044260,cellular macromolecule metabolic process;GO:0009408,response to heat;GO:0044267,cellular protein metabolic process;GO:0030163,protein catabolic process;GO:0031647,regulation of protein stability;GO:0010608,posttranscriptional regulation of gene expressi…	GO:0005737,cytoplasm;GO:0031974,membrane-enclosed lumen;GO:0005739,mitochondrion;GO:0044424,intracellular part;GO:0044429,mitochondrial part;GO:0043231,intracellular membrane-bounded organelle;GO:0043226,organelle;GO:0043229,intracellular organelle;GO:0005759,mitochondrial matrix;GO:0070013,intracellular organelle lumen;GO:0031980,mitochondrial lumen;GO:0005623,cell;GO:0044446,intracellular organ…	GO:0016818,hydrolase activity, acting on acid anhydrides, in phosphorus-containing anhydrides;GO:0016887,ATPase activity;GO:0000166,nucleotide binding;GO:0001882,nucleoside binding;GO:0005488,binding;GO:0016787,hydrolase activity;GO:0032555,purine ribonucleotide binding;GO:0032553,ribonucleotide binding;GO:0001883,purine nucleoside binding;GO:0016817,hydrolase activity, acting on acid anhydrides;…
683	tr|B0XQR7|B0XQR7_ASPFC	tr|B0XQR7|B0XQR7_ASPFC	11.8	20.488	187	3	3	up	2.39294		cell;cell part					GO:0005623,cell;GO:0044425,membrane part;GO:0031224,intrinsic to membrane;GO:0044464,cell part;GO:0016021,integral to membrane;GO:0016020,membrane
699	tr|B0XQW4|B0XQW4_ASPFC	tr|B0XQW4|B0XQW4_ASPFC	30.2	34.774	315	7	7	down	0.484835	cellular process;cellular component organization or biogenesis;metabolic process	membrane-enclosed lumen;macromolecular complex;cell part;organelle part;organelle;cell	structural molecule activity	Translation, ribosomal structure and biogenesis ;	Ribosome	GO:0006412,translation;GO:0044238,primary metabolic process;GO:0043283,biopolymer metabolic process;GO:0044249,cellular biosynthetic process;GO:0034960,cellular biopolymer metabolic process;GO:0019538,protein metabolic process;GO:0043284,biopolymer biosynthetic process;GO:0034961,cellular biopolymer biosynthetic process;GO:0009059,macromolecule biosynthetic process;GO:0010467,gene expression;GO:0…	GO:0030529,ribonucleoprotein complex;GO:0005761,mitochondrial ribosome;GO:0044464,cell part;GO:0044444,cytoplasmic part;GO:0015934,large ribosomal subunit;GO:0031981,nuclear lumen;GO:0043227,membrane-bounded organelle;GO:0043228,non-membrane-bounded organelle;GO:0005759,mitochondrial matrix;GO:0070013,intracellular organelle lumen;GO:0043232,intracellular non-membrane-bounded organelle;GO:0043229…	GO:0003735,structural constituent of ribosome;GO:0005198,structural molecule activity	ko03010,Ribosome
704	tr|B0XQX8|B0XQX8_ASPFC	tr|B0XQX8|B0XQX8_ASPFC	52.1	13.692	121	5	5	down	0.434243	cellular process;cellular component organization or biogenesis;metabolic process	membrane-enclosed lumen;macromolecular complex;cell part;organelle part;organelle;cell	binding;structural molecule activity	Translation, ribosomal structure and biogenesis ;		GO:0034960,cellular biopolymer metabolic process;GO:0043283,biopolymer metabolic process;GO:0044249,cellular biosynthetic process;GO:0009059,macromolecule biosynthetic process;GO:0010467,gene expression;GO:0043284,biopolymer biosynthetic process;GO:0019538,protein metabolic process;GO:0034961,cellular biopolymer biosynthetic process;GO:0006412,translation;GO:0044238,primary metabolic process;GO:0…	GO:0005737,cytoplasm;GO:0031974,membrane-enclosed lumen;GO:0000313,organellar ribosome;GO:0005739,mitochondrion;GO:0015935,small ribosomal subunit;GO:0044424,intracellular part;GO:0044429,mitochondrial part;GO:0043231,intracellular membrane-bounded organelle;GO:0033279,ribosomal subunit;GO:0043226,organelle;GO:0043229,intracellular organelle;GO:0005759,mitochondrial matrix;GO:0031980,mitochondria…	GO:0005198,structural molecule activity;GO:0005488,binding;GO:0003735,structural constituent of ribosome;GO:0003723,RNA binding;GO:0003676,nucleic acid binding;GO:0019843,rRNA binding
710	tr|B0XQY9|B0XQY9_ASPFC	tr|B0XQY9|B0XQY9_ASPFC	53.2	48.285	440	25	25	down	0.451591	metabolic process;cellular component organization or biogenesis;cellular process	cell part;cell;organelle	binding;catalytic activity	Translation, ribosomal structure and biogenesis ;		GO:0006996,organelle organization;GO:0043170,macromolecule metabolic process;GO:0007005,mitochondrion organization;GO:0016043,cellular component organization;GO:0044237,cellular metabolic process;GO:0008152,metabolic process;GO:0009058,biosynthetic process;GO:0032543,mitochondrial translation;GO:0044260,cellular macromolecule metabolic process;GO:0034645,cellular macromolecule biosynthetic proces…	GO:0044444,cytoplasmic part;GO:0044464,cell part;GO:0043229,intracellular organelle;GO:0005622,intracellular;GO:0044424,intracellular part;GO:0005739,mitochondrion;GO:0005623,cell;GO:0005737,cytoplasm;GO:0043227,membrane-bounded organelle;GO:0043226,organelle;GO:0043231,intracellular membrane-bounded organelle	GO:0016817,hydrolase activity, acting on acid anhydrides;GO:0032555,purine ribonucleotide binding;GO:0032553,ribonucleotide binding;GO:0008135,translation factor activity, nucleic acid binding;GO:0005488,binding;GO:0016787,hydrolase activity;GO:0003746,translation elongation factor activity;GO:0016818,hydrolase activity, acting on acid anhydrides, in phosphorus-containing anhydrides;GO:0000166,nu…
711	tr|B0XQZ7|B0XQZ7_ASPFC	tr|B0XQZ7|B0XQZ7_ASPFC	65.3	29.522	268	19	19	down	0.291761		organelle;cell;organelle part;cell part					GO:0005737,cytoplasm;GO:0044424,intracellular part;GO:0005739,mitochondrion;GO:0043231,intracellular membrane-bounded organelle;GO:0044429,mitochondrial part;GO:0005740,mitochondrial envelope;GO:0016020,membrane;GO:0031975,envelope;GO:0043226,organelle;GO:0031966,mitochondrial membrane;GO:0043229,intracellular organelle;GO:0044425,membrane part;GO:0031967,organelle envelope;GO:0044455,mitochondri…
718	tr|B0XR09|B0XR09_ASPFC	tr|B0XR09|B0XR09_ASPFC	20.9	89.537	799	11	11	up	2.09432	metabolic process		catalytic activity	Posttranslational modification, protein turnover, chaperones ;		GO:0008152,metabolic process;GO:0044238,primary metabolic process;GO:0005975,carbohydrate metabolic process		GO:0003824,catalytic activity;GO:0016787,hydrolase activity;GO:0004553,hydrolase activity, hydrolyzing O-glycosyl compounds;GO:0016798,hydrolase activity, acting on glycosyl bonds
722	tr|B0XR25|B0XR25_ASPFC	tr|B0XR25|B0XR25_ASPFC	10.9	52.715	469	4	4	down	0.172009	metabolic process	cell part;cell	catalytic activity	Lipid transport and metabolism ;	Biosynthesis of unsaturated fatty acids	GO:0055114,oxidation reduction;GO:0006629,lipid metabolic process;GO:0044238,primary metabolic process;GO:0008152,metabolic process	GO:0016021,integral to membrane;GO:0016020,membrane;GO:0005623,cell;GO:0044425,membrane part;GO:0031224,intrinsic to membrane;GO:0044464,cell part	GO:0016705,oxidoreductase activity, acting on paired donors, with incorporation or reduction of molecular oxygen;GO:0016491,oxidoreductase activity;GO:0016717,oxidoreductase activity, acting on paired donors, with oxidation of a pair of donors resulting in the reduction of molecular oxygen to two molecules of water;GO:0003824,catalytic activity	ko01040,Biosynthesis of unsaturated fatty acids
725	tr|B0XR30|B0XR30_ASPFC	tr|B0XR30|B0XR30_ASPFC	11.4	7.2373	70	1	1	down	0.323907
730	tr|B0XR42|B0XR42_ASPFC	tr|B0XR42|B0XR42_ASPFC	1.7	155	1407	2	2	up	2.11923	regulation of biological process;negative regulation of biological process;cellular component organization or biogenesis;biological regulation;cellular process	cell;organelle;macromolecular complex;cell part;organelle part	structural molecule activity			GO:0010639,negative regulation of organelle organization;GO:0051301,cell division;GO:0031324,negative regulation of cellular metabolic process;GO:0043244,regulation of protein complex disassembly;GO:0009987,cellular process;GO:0010948,negative regulation of cell cycle process;GO:0051726,regulation of cell cycle;GO:0051493,regulation of cytoskeleton organization;GO:0031323,regulation of cellular m…	GO:0005876,spindle microtubule;GO:0005622,intracellular;GO:0044464,cell part;GO:0044444,cytoplasmic part;GO:0005829,cytosol;GO:0044446,intracellular organelle part;GO:0005874,microtubule;GO:0044422,organelle part;GO:0005875,microtubule associated complex;GO:0043227,membrane-bounded organelle;GO:0031967,organelle envelope;GO:0043228,non-membrane-bounded organelle;GO:0044430,cytoskeletal part;GO:00…	GO:0005200,structural constituent of cytoskeleton;GO:0005198,structural molecule activity
731	tr|B0XR45|B0XR45_ASPFC	tr|B0XR45|B0XR45_ASPFC	37.7	40.067	363	9	9	down	0.363367	metabolic process;cellular process;cellular component organization or biogenesis	cell;organelle;membrane-enclosed lumen;macromolecular complex;cell part;organelle part	catalytic activity;binding;structural molecule activity	Transcription ;		GO:0006807,nitrogen compound metabolic process;GO:0044267,cellular protein metabolic process;GO:0009987,cellular process;GO:0043170,macromolecule metabolic process;GO:0016070,RNA metabolic process;GO:0006996,organelle organization;GO:0016043,cellular component organization;GO:0007005,mitochondrion organization;GO:0008152,metabolic process;GO:0044237,cellular metabolic process;GO:0044260,cellular …	GO:0005622,intracellular;GO:0044464,cell part;GO:0005761,mitochondrial ribosome;GO:0005840,ribosome;GO:0030529,ribonucleoprotein complex;GO:0043233,organelle lumen;GO:0044444,cytoplasmic part;GO:0044422,organelle part;GO:0005762,mitochondrial large ribosomal subunit;GO:0044446,intracellular organelle part;GO:0043227,membrane-bounded organelle;GO:0015934,large ribosomal subunit;GO:0043228,non-memb…	GO:0005198,structural molecule activity;GO:0004525,ribonuclease III activity;GO:0003723,RNA binding;GO:0005488,binding;GO:0016787,hydrolase activity;GO:0004519,endonuclease activity;GO:0003676,nucleic acid binding;GO:0016893,endonuclease activity, active with either ribo- or deoxyribonucleic acids and producing 5'-phosphomonoesters;GO:0003824,catalytic activity;GO:0016788,hydrolase activity, acti…
739	tr|B0XR68|B0XR68_ASPFC	tr|B0XR68|B0XR68_ASPFC	42.1	97.613	869	28	28	down	0.329098	cellular process;metabolic process		binding;catalytic activity	Energy production and conversion ;Coenzyme transport and metabolism ; Energy production and conversion ;General function prediction only ;	Nitrogen metabolism	GO:0042128,nitrate assimilation;GO:0055114,oxidation reduction;GO:0009987,cellular process;GO:0034641,cellular nitrogen compound metabolic process;GO:0044249,cellular biosynthetic process;GO:0006807,nitrogen compound metabolic process;GO:0042126,nitrate metabolic process;GO:0009058,biosynthetic process;GO:0044271,nitrogen compound biosynthetic process;GO:0008152,metabolic process;GO:0044237,cellu…		GO:0046857,oxidoreductase activity, acting on other nitrogenous compounds as donors, with NAD or NADP as acceptor;GO:0046914,transition metal ion binding;GO:0016661,oxidoreductase activity, acting on other nitrogenous compounds as donors;GO:0020037,heme binding;GO:0016491,oxidoreductase activity;GO:0050662,coenzyme binding;GO:0003824,catalytic activity;GO:0043167,ion binding;GO:0043546,molybdopte…	ko00910,Nitrogen metabolism
740	tr|B0XR69|B0XR69_ASPFC	tr|B0XR69|B0XR69_ASPFC	53.5	123.14	1102	54	54	down	0.192577	metabolic process		binding;catalytic activity	Energy production and conversion ;	Microbial metabolism in diverse environments;Nitrogen metabolism	GO:0042126,nitrate metabolic process;GO:0008152,metabolic process;GO:0006807,nitrogen compound metabolic process;GO:0042128,nitrate assimilation;GO:0055114,oxidation reduction		GO:0051540,metal cluster binding;GO:0046914,transition metal ion binding;GO:0001883,purine nucleoside binding;GO:0016491,oxidoreductase activity;GO:0051537,2 iron, 2 sulfur cluster binding;GO:0050660,FAD binding;GO:0050662,coenzyme binding;GO:0000166,nucleotide binding;GO:0001882,nucleoside binding;GO:0046906,tetrapyrrole binding;GO:0005488,binding;GO:0051539,4 iron, 4 sulfur cluster binding;GO:0…	ko00910,Nitrogen metabolism;ko01120,Microbial metabolism in diverse environments
746	tr|B0XR78|B0XR78_ASPFC	tr|B0XR78|B0XR78_ASPFC	54	100.31	879	43	43	up	2.50615	cellular process;metabolic process	cell part;cell	binding;catalytic activity	Carbohydrate transport and metabolism ;	Starch and sucrose metabolism	GO:0008152,metabolic process;GO:0044237,cellular metabolic process;GO:0009056,catabolic process;GO:0044265,cellular macromolecule catabolic process;GO:0043170,macromolecule metabolic process;GO:0005977,glycogen metabolic process;GO:0006112,energy reserve metabolic process;GO:0044260,cellular macromolecule metabolic process;GO:0005975,carbohydrate metabolic process;GO:0044264,cellular polysacchari…	GO:0005623,cell;GO:0044424,intracellular part;GO:0005737,cytoplasm;GO:0044464,cell part;GO:0005622,intracellular	GO:0003824,catalytic activity;GO:0005488,binding;GO:0030170,pyridoxal phosphate binding;GO:0005496,steroid binding;GO:0008289,lipid binding;GO:0048037,cofactor binding;GO:0070279,vitamin B6 binding;GO:0016758,transferase activity, transferring hexosyl groups;GO:0016757,transferase activity, transferring glycosyl groups;GO:0019842,vitamin binding;GO:0016740,transferase activity	ko00500,Starch and sucrose metabolism
747	tr|B0XR79|B0XR79_ASPFC	tr|B0XR79|B0XR79_ASPFC	19.1	41.039	356	5	4	up	2.65636	reproduction;negative regulation of biological process;cellular component organization or biogenesis;positive regulation of biological process;cellular process;response to stimulus;regulation of biological process;reproductive process;metabolic process;developmental process;growth;biological regulation;signaling	cell part;organelle;cell	binding;molecular transducer activity;catalytic activity		MAPK signaling pathway - yeast;Meiosis - yeast	GO:0010182,sugar mediated signaling;GO:0019935,cyclic-nucleotide-mediated signaling;GO:0000003,reproduction;GO:0009743,response to carbohydrate stimulus;GO:0032505,reproduction of a single-celled organism;GO:0065007,biological regulation;GO:0009892,negative regulation of metabolic process;GO:0051253,negative regulation of RNA metabolic process;GO:0065008,regulation of biological quality;GO:000012…	GO:0044464,cell part;GO:0005829,cytosol;GO:0044444,cytoplasmic part;GO:0005622,intracellular;GO:0005623,cell;GO:0043227,membrane-bounded organelle;GO:0043229,intracellular organelle;GO:0032153,cell division site;GO:0005886,plasma membrane;GO:0005737,cytoplasm;GO:0005634,nucleus;GO:0044424,intracellular part;GO:0005739,mitochondrion;GO:0016020,membrane;GO:0043231,intracellular membrane-bounded org…	GO:0019001,guanyl nucleotide binding;GO:0017076,purine nucleotide binding;GO:0004871,signal transducer activity;GO:0005102,receptor binding;GO:0032403,protein complex binding;GO:0060089,molecular transducer activity;GO:0003924,GTPase activity;GO:0017111,nucleoside-triphosphatase activity;GO:0005525,GTP binding;GO:0032561,guanyl ribonucleotide binding;GO:0016462,pyrophosphatase activity;GO:0003824…	ko04011,MAPK signaling pathway - yeast;ko04113,Meiosis - yeast
755	tr|B0XR93|B0XR93_ASPFC	tr|B0XR93|B0XR93_ASPFC	23.9	33.304	297	4	4	down	0.493507	metabolic process;cellular process;cellular component organization or biogenesis	macromolecular complex;cell part;membrane-enclosed lumen;organelle part;cell;virion;virion part;organelle	binding	Translation, ribosomal structure and biogenesis ; RNA processing and modification ;		GO:0008152,metabolic process;GO:0044237,cellular metabolic process;GO:0044085,cellular component biogenesis;GO:0022613,ribonucleoprotein complex biogenesis;GO:0016070,RNA metabolic process;GO:0034470,ncRNA processing;GO:0043170,macromolecule metabolic process;GO:0044260,cellular macromolecule metabolic process;GO:0042254,ribosome biogenesis;GO:0006807,nitrogen compound metabolic process;GO:000998…	GO:0031981,nuclear lumen;GO:0043227,membrane-bounded organelle;GO:0044422,organelle part;GO:0044446,intracellular organelle part;GO:0005623,cell;GO:0030686,90S preribosome;GO:0019028,viral capsid;GO:0043228,non-membrane-bounded organelle;GO:0005622,intracellular;GO:0019012,virion;GO:0043233,organelle lumen;GO:0044464,cell part;GO:0030529,ribonucleoprotein complex;GO:0043226,organelle;GO:0032040,s…	GO:0019843,rRNA binding;GO:0003697,single-stranded DNA binding;GO:0030515,snoRNA binding;GO:0043566,structure-specific DNA binding;GO:0003676,nucleic acid binding;GO:0003677,DNA binding;GO:0003723,RNA binding;GO:0005488,binding;GO:0043565,sequence-specific DNA binding
766	tr|B0XRB5|B0XRB5_ASPFC	tr|B0XRB5|B0XRB5_ASPFC	32.6	49.929	457	12	12	down	0.417343	cellular component organization or biogenesis;cellular process;metabolic process	cell;organelle;cell part	catalytic activity;binding	Carbohydrate transport and metabolism ;	Fructose and mannose metabolism;Amino sugar and nucleotide sugar metabolism;Biosynthesis of secondary metabolites;Metabolic pathways	GO:0006807,nitrogen compound metabolic process;GO:0070085,glycosylation;GO:0043412,biopolymer modification;GO:0044036,cell wall macromolecule metabolic process;GO:0044267,cellular protein metabolic process;GO:0019318,hexose metabolic process;GO:0009101,glycoprotein biosynthetic process;GO:0044085,cellular component biogenesis;GO:0008152,metabolic process;GO:0005975,carbohydrate metabolic process;…	GO:0005622,intracellular;GO:0044444,cytoplasmic part;GO:0005829,cytosol;GO:0043229,intracellular organelle;GO:0044464,cell part;GO:0043227,membrane-bounded organelle;GO:0043226,organelle;GO:0043231,intracellular membrane-bounded organelle;GO:0005623,cell;GO:0044424,intracellular part;GO:0005634,nucleus;GO:0005737,cytoplasm	GO:0046914,transition metal ion binding;GO:0016861,intramolecular oxidoreductase activity, interconverting aldoses and ketoses;GO:0016860,intramolecular oxidoreductase activity;GO:0003824,catalytic activity;GO:0043167,ion binding;GO:0008270,zinc ion binding;GO:0005488,binding;GO:0046872,metal ion binding;GO:0043169,cation binding;GO:0016853,isomerase activity	ko01110,Biosynthesis of secondary metabolites;ko01100,Metabolic pathways;ko00051,Fructose and mannose metabolism;ko00520,Amino sugar and nucleotide sugar metabolism
774	tr|B0XRD0|B0XRD0_ASPFC	tr|B0XRD0|B0XRD0_ASPFC	24.3	50.786	457	9	9	down	0.39472	cellular process;metabolic process	organelle part;cell part;macromolecular complex;organelle;cell	catalytic activity;binding	Cytoskeleton ;		GO:0007018,microtubule-based movement;GO:0008152,metabolic process;GO:0007017,microtubule-based process;GO:0009987,cellular process	GO:0005856,cytoskeleton;GO:0044424,intracellular part;GO:0043226,organelle;GO:0043229,intracellular organelle;GO:0043234,protein complex;GO:0005871,kinesin complex;GO:0032991,macromolecular complex;GO:0043232,intracellular non-membrane-bounded organelle;GO:0015630,microtubule cytoskeleton;GO:0043228,non-membrane-bounded organelle;GO:0005623,cell;GO:0044430,cytoskeletal part;GO:0044446,intracellul…	GO:0017076,purine nucleotide binding;GO:0032559,adenyl ribonucleotide binding;GO:0015631,tubulin binding;GO:0017111,nucleoside-triphosphatase activity;GO:0030554,adenyl nucleotide binding;GO:0005524,ATP binding;GO:0003824,catalytic activity;GO:0016462,pyrophosphatase activity;GO:0008017,microtubule binding;GO:0005515,protein binding;GO:0003774,motor activity;GO:0001883,purine nucleoside binding;G…
776	tr|B0XRD5|B0XRD5_ASPFC	tr|B0XRD5|B0XRD5_ASPFC	22.7	58.176	512	8	8	up	2.02643	metabolic process	cell;cell part	catalytic activity;binding	Secondary metabolites biosynthesis, transport and catabolism ;		GO:0008152,metabolic process;GO:0055114,oxidation reduction	GO:0005623,cell;GO:0031224,intrinsic to membrane;GO:0044425,membrane part;GO:0044464,cell part;GO:0016021,integral to membrane;GO:0016020,membrane	GO:0046914,transition metal ion binding;GO:0020037,heme binding;GO:0016491,oxidoreductase activity;GO:0004497,monooxygenase activity;GO:0043167,ion binding;GO:0003824,catalytic activity;GO:0016712,oxidoreductase activity, acting on paired donors, with incorporation or reduction of molecular oxygen, reduced flavin or flavoprotein as one donor, and incorporation of one atom of oxygen;GO:0016705,oxi…
786	tr|B0XRG1|B0XRG1_ASPFC	tr|B0XRG1|B0XRG1_ASPFC	8.1	38.492	356	2	2	up	2.50391	multicellular organismal process;regulation of biological process;reproductive process;developmental process;metabolic process;biological regulation;reproduction;negative regulation of biological process;cellular process;response to stimulus					GO:0009628,response to abiotic stimulus;GO:0044249,cellular biosynthetic process;GO:0050794,regulation of cellular process;GO:0051716,cellular response to stimulus;GO:0033554,cellular response to stress;GO:0050896,response to stimulus;GO:0016138,glycoside biosynthetic process;GO:0009058,biosynthetic process;GO:0016051,carbohydrate biosynthetic process;GO:0034614,cellular response to reactive oxyg…
795	tr|B0XRH8|B0XRH8_ASPFC	tr|B0XRH8|B0XRH8_ASPFC	20.8	181.76	1612	25	25	up	2.73204	cellular process;metabolic process	cell part;organelle;cell	catalytic activity	Carbohydrate transport and metabolism ;	Metabolic pathways;Starch and sucrose metabolism	GO:0044264,cellular polysaccharide metabolic process;GO:0005978,glycogen biosynthetic process;GO:0008152,metabolic process;GO:0005977,glycogen metabolic process;GO:0005975,carbohydrate metabolic process;GO:0044260,cellular macromolecule metabolic process;GO:0043283,biopolymer metabolic process;GO:0044262,cellular carbohydrate metabolic process;GO:0034961,cellular biopolymer biosynthetic process;G…	GO:0005622,intracellular;GO:0044464,cell part;GO:0043229,intracellular organelle;GO:0043226,organelle;GO:0043227,membrane-bounded organelle;GO:0043231,intracellular membrane-bounded organelle;GO:0016020,membrane;GO:0005634,nucleus;GO:0044424,intracellular part;GO:0005623,cell;GO:0005737,cytoplasm	GO:0016758,transferase activity, transferring hexosyl groups;GO:0016798,hydrolase activity, acting on glycosyl bonds;GO:0004553,hydrolase activity, hydrolyzing O-glycosyl compounds;GO:0016757,transferase activity, transferring glycosyl groups;GO:0016740,transferase activity;GO:0003824,catalytic activity;GO:0015926,glucosidase activity;GO:0016787,hydrolase activity	ko01100,Metabolic pathways;ko00500,Starch and sucrose metabolism
799	tr|B0XRJ4|B0XRJ4_ASPFC	tr|B0XRJ4|B0XRJ4_ASPFC	45.3	11.775	106	6	6	down	0.353797
813	tr|B0XRL7|B0XRL7_ASPFC	tr|B0XRL7|B0XRL7_ASPFC	30.7	35.03	322	9	9	up	2.26307	metabolic process		catalytic activity;binding	Energy production and conversion ; Coenzyme transport and metabolism ; General function prediction only ;Coenzyme transport and metabolism ; Amino acid transport and metabolism ;	Methane metabolism;Metabolic pathways;Glycine, serine and threonine metabolism;Glyoxylate and dicarboxylate metabolism;Microbial metabolism in diverse environments	GO:0055114,oxidation reduction;GO:0008152,metabolic process		GO:0000166,nucleotide binding;GO:0003824,catalytic activity;GO:0050662,coenzyme binding;GO:0016616,oxidoreductase activity, acting on the CH-OH group of donors, NAD or NADP as acceptor;GO:0048037,cofactor binding;GO:0005488,binding;GO:0016614,oxidoreductase activity, acting on CH-OH group of donors;GO:0016491,oxidoreductase activity;GO:0051287,NAD or NADH binding	ko01100,Metabolic pathways;ko00680,Methane metabolism;ko00260,Glycine, serine and threonine metabolism;ko01120,Microbial metabolism in diverse environments;ko00630,Glyoxylate and dicarboxylate metabolism
821	tr|B0XRN2|B0XRN2_ASPFC	tr|B0XRN2|B0XRN2_ASPFC	24.3	15.333	136	6	6	up	2.7858	multicellular organismal process;developmental process	organelle;cell;organelle part;macromolecular complex;cell part	binding	Chromatin structure and dynamics ;		GO:0007275,multicellular organismal development;GO:0032502,developmental process;GO:0048856,anatomical structure development;GO:0032501,multicellular organismal process;GO:0043581,mycelium development	GO:0043228,non-membrane-bounded organelle;GO:0005623,cell;GO:0044422,organelle part;GO:0044446,intracellular organelle part;GO:0043227,membrane-bounded organelle;GO:0044464,cell part;GO:0000785,chromatin;GO:0032993,protein-DNA complex;GO:0005622,intracellular;GO:0005694,chromosome;GO:0044427,chromosomal part;GO:0005634,nucleus;GO:0044424,intracellular part;GO:0043231,intracellular membrane-bounde…	GO:0005488,binding;GO:0046982,protein heterodimerization activity;GO:0003677,DNA binding;GO:0005515,protein binding;GO:0003676,nucleic acid binding;GO:0046983,protein dimerization activity
823	tr|B0XRP1|B0XRP1_ASPFC	tr|B0XRP1|B0XRP1_ASPFC	6.6	73.655	671	3	3	down	0.444781	metabolic process;cellular process;cellular component organization or biogenesis	cell;organelle;cell part;organelle part				GO:0009987,cellular process;GO:0034960,cellular biopolymer metabolic process;GO:0043283,biopolymer metabolic process;GO:0006807,nitrogen compound metabolic process;GO:0042254,ribosome biogenesis;GO:0044238,primary metabolic process;GO:0006139,nucleobase, nucleoside, nucleotide and nucleic acid metabolic process;GO:0044260,cellular macromolecule metabolic process;GO:0044237,cellular metabolic proc…	GO:0043226,organelle;GO:0043227,membrane-bounded organelle;GO:0044422,organelle part;GO:0043231,intracellular membrane-bounded organelle;GO:0044446,intracellular organelle part;GO:0044424,intracellular part;GO:0005634,nucleus;GO:0005623,cell;GO:0044428,nuclear part;GO:0005622,intracellular;GO:0044464,cell part;GO:0043229,intracellular organelle
836	tr|B0XRR7|B0XRR7_ASPFC	tr|B0XRR7|B0XRR7_ASPFC	49.1	254.95	2292	97	97	down	0.34926	metabolic process;cellular process	organelle;cell;cell part;organelle part	catalytic activity;binding	Lipid transport and metabolism ;	Fatty acid biosynthesis;Propanoate metabolism;Metabolic pathways;Pyruvate metabolism	GO:0006631,fatty acid metabolic process;GO:0008610,lipid biosynthetic process;GO:0046394,carboxylic acid biosynthetic process;GO:0044238,primary metabolic process;GO:0044255,cellular lipid metabolic process;GO:0044249,cellular biosynthetic process;GO:0032787,monocarboxylic acid metabolic process;GO:0006633,fatty acid biosynthetic process;GO:0019752,carboxylic acid metabolic process;GO:0016053,org…	GO:0044446,intracellular organelle part;GO:0044437,vacuolar part;GO:0044422,organelle part;GO:0005774,vacuolar membrane;GO:0043227,membrane-bounded organelle;GO:0005623,cell;GO:0000323,lytic vacuole;GO:0000322,storage vacuole;GO:0005622,intracellular;GO:0000324,fungal-type vacuole;GO:0031090,organelle membrane;GO:0044464,cell part;GO:0044444,cytoplasmic part;GO:0016020,membrane;GO:0043231,intrace…	GO:0001883,purine nucleoside binding;GO:0032553,ribonucleotide binding;GO:0032555,purine ribonucleotide binding;GO:0005488,binding;GO:0016874,ligase activity;GO:0000166,nucleotide binding;GO:0001882,nucleoside binding;GO:0017076,purine nucleotide binding;GO:0032559,adenyl ribonucleotide binding;GO:0016879,ligase activity, forming carbon-nitrogen bonds;GO:0046872,metal ion binding;GO:0043169,catio…	ko00640,Propanoate metabolism;ko01100,Metabolic pathways;ko00061,Fatty acid biosynthesis;ko00620,Pyruvate metabolism
849	tr|B0XRU1|B0XRU1_ASPFC	tr|B0XRU1|B0XRU1_ASPFC	21.2	29.129	260	3	3	down	0.468557	cellular process;metabolic process	cell;cell part	catalytic activity	Amino acid transport and metabolism ;		GO:0043436,oxoacid metabolic process;GO:0032787,monocarboxylic acid metabolic process;GO:0006082,organic acid metabolic process;GO:0009987,cellular process;GO:0042180,cellular ketone metabolic process;GO:0006083,acetate metabolic process;GO:0019752,carboxylic acid metabolic process;GO:0008152,metabolic process;GO:0044237,cellular metabolic process	GO:0005623,cell;GO:0044424,intracellular part;GO:0005737,cytoplasm;GO:0044464,cell part;GO:0005622,intracellular	GO:0003824,catalytic activity;GO:0016787,hydrolase activity;GO:0016788,hydrolase activity, acting on ester bonds
867	tr|B0XRX3|B0XRX3_ASPFC	tr|B0XRX3|B0XRX3_ASPFC	68.5	61.949	587	46	46	down	0.360439	biological regulation;regulation of biological process;establishment of localization;metabolic process;cellular component organization or biogenesis;response to stimulus;cellular process;localization	organelle;cell;organelle part;cell part;membrane-enclosed lumen	catalytic activity;binding	Posttranslational modification, protein turnover, chaperones ;	RNA degradation	GO:0006626,protein targeting to mitochondrion;GO:0042026,protein refolding;GO:0043623,cellular protein complex assembly;GO:0010926,anatomical structure formation;GO:0006886,intracellular protein transport;GO:0051234,establishment of localization;GO:0009987,cellular process;GO:0043170,macromolecule metabolic process;GO:0046907,intracellular transport;GO:0007005,mitochondrion organization;GO:004423…	GO:0044446,intracellular organelle part;GO:0044422,organelle part;GO:0043227,membrane-bounded organelle;GO:0005758,mitochondrial intermembrane space;GO:0031967,organelle envelope;GO:0005623,cell;GO:0009295,nucleoid;GO:0005622,intracellular;GO:0031090,organelle membrane;GO:0031970,organelle envelope lumen;GO:0044464,cell part;GO:0044444,cytoplasmic part;GO:0043233,organelle lumen;GO:0042645,mitoch…	GO:0051082,unfolded protein binding;GO:0017076,purine nucleotide binding;GO:0032559,adenyl ribonucleotide binding;GO:0017111,nucleoside-triphosphatase activity;GO:0016462,pyrophosphatase activity;GO:0003824,catalytic activity;GO:0005524,ATP binding;GO:0030554,adenyl nucleotide binding;GO:0003697,single-stranded DNA binding;GO:0003676,nucleic acid binding;GO:0005515,protein binding;GO:0001883,puri…	ko03018,RNA degradation
869	tr|B0XRX6|B0XRX6_ASPFC	tr|B0XRX6|B0XRX6_ASPFC	4.3	81.662	723	2	2	down	0.400879	cellular process;metabolic process	cell part;macromolecular complex;cell;organelle	catalytic activity			GO:0019538,protein metabolic process;GO:0034960,cellular biopolymer metabolic process;GO:0006473,protein amino acid acetylation;GO:0043283,biopolymer metabolic process;GO:0043543,protein amino acid acylation;GO:0044238,primary metabolic process;GO:0006464,protein modification process;GO:0031365,N-terminal protein amino acid modification;GO:0018193,peptidyl-amino acid modification;GO:0009987,cellu…	GO:0043231,intracellular membrane-bounded organelle;GO:0043227,membrane-bounded organelle;GO:0043226,organelle;GO:0005737,cytoplasm;GO:0044424,intracellular part;GO:0005634,nucleus;GO:0005623,cell;GO:0005622,intracellular;GO:0032991,macromolecular complex;GO:0044464,cell part;GO:0043234,protein complex;GO:0043229,intracellular organelle;GO:0005829,cytosol;GO:0044444,cytoplasmic part	GO:0016740,transferase activity;GO:0008415,acyltransferase activity;GO:0016746,transferase activity, transferring acyl groups;GO:0008080,N-acetyltransferase activity;GO:0016747,transferase activity, transferring acyl groups other than amino-acyl groups;GO:0016407,acetyltransferase activity;GO:0016410,N-acyltransferase activity;GO:0003824,catalytic activity
870	tr|B0XRY0|B0XRY0_ASPFC	tr|B0XRY0|B0XRY0_ASPFC	12.4	20.416	185	2	2	up	2.58058	metabolic process		catalytic activity	Secondary metabolites biosynthesis, transport and catabolism ;	Biosynthesis of secondary metabolites;Biosynthesis of siderophore group nonribosomal peptides	GO:0008152,metabolic process		GO:0016803,ether hydrolase activity;GO:0003824,catalytic activity;GO:0016801,hydrolase activity, acting on ether bonds;GO:0016787,hydrolase activity	ko01110,Biosynthesis of secondary metabolites;ko01053,Biosynthesis of siderophore group nonribosomal peptides
873	tr|B0XRY5|B0XRY5_ASPFC	tr|B0XRY5|B0XRY5_ASPFC	7	86.28	756	4	4	down	0.486924					Glycosaminoglycan degradation;Metabolic pathways				ko01100,Metabolic pathways;ko00531,Glycosaminoglycan degradation
881	tr|B0XS08|B0XS08_ASPFC	tr|B0XS08|B0XS08_ASPFC	66.9	51.081	468	27	27	down	0.45621	metabolic process;cellular process	cell part;organelle;cell	binding;catalytic activity	Amino acid transport and metabolism ;	Tyrosine metabolism;Alanine, aspartate and glutamate metabolism;Biosynthesis of secondary metabolites;Arginine and proline metabolism;Cysteine and methionine metabolism;Metabolic pathways;Phenylalanine, tyrosine and tryptophan biosynthesis;Microbial metabolism in diverse environments;Phenylalanine metabolism	GO:0042180,cellular ketone metabolic process;GO:0009987,cellular process;GO:0006082,organic acid metabolic process;GO:0006807,nitrogen compound metabolic process;GO:0043436,oxoacid metabolic process;GO:0009066,aspartate family amino acid metabolic process;GO:0006520,cellular amino acid metabolic process;GO:0005975,carbohydrate metabolic process;GO:0008652,cellular amino acid biosynthetic process;…	GO:0005737,cytoplasm;GO:0005777,peroxisome;GO:0005623,cell;GO:0044424,intracellular part;GO:0005634,nucleus;GO:0043231,intracellular membrane-bounded organelle;GO:0043227,membrane-bounded organelle;GO:0043226,organelle;GO:0043229,intracellular organelle;GO:0044464,cell part;GO:0042579,microbody;GO:0044444,cytoplasmic part;GO:0005829,cytosol;GO:0005622,intracellular	GO:0048037,cofactor binding;GO:0008289,lipid binding;GO:0005496,steroid binding;GO:0030170,pyridoxal phosphate binding;GO:0005488,binding;GO:0070546,L-phenylalanine aminotransferase activity;GO:0008483,transaminase activity;GO:0003824,catalytic activity;GO:0016769,transferase activity, transferring nitrogenous groups;GO:0016740,transferase activity;GO:0004069,L-aspartate:2-oxoglutarate aminotrans…	ko01120,Microbial metabolism in diverse environments;ko01100,Metabolic pathways;ko01110,Biosynthesis of secondary metabolites;ko00250,Alanine, aspartate and glutamate metabolism;ko00360,Phenylalanine metabolism;ko00400,Phenylalanine, tyrosine and tryptophan biosynthesis;ko00330,Arginine and proline metabolism;ko00350,Tyrosine metabolism;ko00270,Cysteine and methionine metabolism
883	tr|B0XS12|B0XS12_ASPFC	tr|B0XS12|B0XS12_ASPFC	32.4	26.577	247	6	6	down	0.330893	metabolic process;localization;establishment of localization;regulation of biological process;response to stimulus;cellular process;biological regulation	extracellular region;extracellular region part;organelle;cell;organelle part;cell part	metallochaperone activity;antioxidant activity;binding;catalytic activity	Inorganic ion transport and metabolism ;		GO:0006801,superoxide metabolic process;GO:0008152,metabolic process;GO:0043085,positive regulation of catalytic activity;GO:0006800,oxygen and reactive oxygen species metabolic process;GO:0006811,ion transport;GO:0051179,localization;GO:0048878,chemical homeostasis;GO:0042592,homeostatic process;GO:0065008,regulation of biological quality;GO:0065009,regulation of molecular function;GO:0065007,bi…	GO:0031090,organelle membrane;GO:0044464,cell part;GO:0044444,cytoplasmic part;GO:0005829,cytosol;GO:0005576,extracellular region;GO:0005622,intracellular;GO:0019866,organelle inner membrane;GO:0031967,organelle envelope;GO:0005623,cell;GO:0044446,intracellular organelle part;GO:0044422,organelle part;GO:0005615,extracellular space;GO:0005743,mitochondrial inner membrane;GO:0043227,membrane-bound…	GO:0003824,catalytic activity;GO:0043167,ion binding;GO:0008270,zinc ion binding;GO:0005488,binding;GO:0046872,metal ion binding;GO:0004784,superoxide dismutase activity;GO:0043169,cation binding;GO:0016530,metallochaperone activity;GO:0016531,copper chaperone activity;GO:0005507,copper ion binding;GO:0016721,oxidoreductase activity, acting on superoxide radicals as acceptor;GO:0046914,transition…
888	tr|B0XS18|B0XS18_ASPFC	tr|B0XS18|B0XS18_ASPFC	24	24.684	217	5	5	down	0.398368	cellular process;metabolic process	cell;organelle;cell part;macromolecular complex	structural molecule activity			GO:0006412,translation;GO:0044238,primary metabolic process;GO:0044249,cellular biosynthetic process;GO:0043283,biopolymer metabolic process;GO:0034960,cellular biopolymer metabolic process;GO:0009059,macromolecule biosynthetic process;GO:0010467,gene expression;GO:0019538,protein metabolic process;GO:0043284,biopolymer biosynthetic process;GO:0034961,cellular biopolymer biosynthetic process;GO:0…	GO:0043232,intracellular non-membrane-bounded organelle;GO:0005622,intracellular;GO:0032991,macromolecular complex;GO:0044464,cell part;GO:0043229,intracellular organelle;GO:0005840,ribosome;GO:0030529,ribonucleoprotein complex;GO:0044444,cytoplasmic part;GO:0043226,organelle;GO:0043228,non-membrane-bounded organelle;GO:0005737,cytoplasm;GO:0044424,intracellular part;GO:0005623,cell	GO:0003735,structural constituent of ribosome;GO:0005198,structural molecule activity
891	tr|B0XS22|B0XS22_ASPFC	tr|B0XS22|B0XS22_ASPFC	18.8	47.249	426	5	5	down	0.371888	metabolic process;cellular process		catalytic activity	Cell wall/membrane/envelope biogenesis ; General function prediction only ;	Galactose metabolism	GO:0006807,nitrogen compound metabolic process;GO:0044270,nitrogen compound catabolic process;GO:0043436,oxoacid metabolic process;GO:0006082,organic acid metabolic process;GO:0042180,cellular ketone metabolic process;GO:0009987,cellular process;GO:0009310,amine catabolic process;GO:0009056,catabolic process;GO:0044237,cellular metabolic process;GO:0008152,metabolic process;GO:0006519,cellular am…		GO:0003824,catalytic activity;GO:0016854,racemase and epimerase activity;GO:0016853,isomerase activity	ko00052,Galactose metabolism
896	tr|B0XS30|B0XS30_ASPFC	tr|B0XS30|B0XS30_ASPFC	7.1	66.449	605	2	2	down	0.389142	metabolic process;regulation of biological process;cellular process;biological regulation		binding;catalytic activity;nucleic acid binding transcription factor activity		Cell cycle - yeast;Meiosis - yeast;Microbial metabolism in diverse environments;Riboflavin metabolism	GO:0006355,regulation of transcription, DNA-dependent;GO:0031323,regulation of cellular metabolic process;GO:0009889,regulation of biosynthetic process;GO:0031326,regulation of cellular biosynthetic process;GO:0044237,cellular metabolic process;GO:0008152,metabolic process;GO:0009987,cellular process;GO:0019219,regulation of nucleobase, nucleoside, nucleotide and nucleic acid metabolic process;GO…		GO:0030528,transcription regulator activity;GO:0003993,acid phosphatase activity;GO:0016788,hydrolase activity, acting on ester bonds;GO:0003676,nucleic acid binding;GO:0003700,transcription factor activity;GO:0003824,catalytic activity;GO:0016791,phosphatase activity;GO:0042578,phosphoric ester hydrolase activity;GO:0003677,DNA binding;GO:0016787,hydrolase activity;GO:0005488,binding	ko04111,Cell cycle - yeast;ko01120,Microbial metabolism in diverse environments;ko00740,Riboflavin metabolism;ko04113,Meiosis - yeast
898	tr|B0XS36|B0XS36_ASPFC	tr|B0XS36|B0XS36_ASPFC	68.1	71.975	661	48	48	down	0.401383	cellular process;metabolic process	cell;organelle;cell part	binding	Posttranslational modification, protein turnover, chaperones ;	RNA degradation	GO:0019538,protein metabolic process;GO:0009987,cellular process;GO:0043283,biopolymer metabolic process;GO:0006457,protein folding;GO:0044267,cellular protein metabolic process;GO:0034960,cellular biopolymer metabolic process;GO:0044260,cellular macromolecule metabolic process;GO:0044238,primary metabolic process;GO:0043170,macromolecule metabolic process;GO:0008152,metabolic process;GO:0044237,…	GO:0005737,cytoplasm;GO:0044424,intracellular part;GO:0005623,cell;GO:0005739,mitochondrion;GO:0043231,intracellular membrane-bounded organelle;GO:0043226,organelle;GO:0043227,membrane-bounded organelle;GO:0044464,cell part;GO:0043229,intracellular organelle;GO:0044444,cytoplasmic part;GO:0005622,intracellular	GO:0032555,purine ribonucleotide binding;GO:0032553,ribonucleotide binding;GO:0051082,unfolded protein binding;GO:0001883,purine nucleoside binding;GO:0017076,purine nucleotide binding;GO:0032559,adenyl ribonucleotide binding;GO:0005524,ATP binding;GO:0030554,adenyl nucleotide binding;GO:0000166,nucleotide binding;GO:0005515,protein binding;GO:0001882,nucleoside binding;GO:0005488,binding	ko03018,RNA degradation
902	tr|B0XS41|B0XS41_ASPFC	tr|B0XS41|B0XS41_ASPFC	63	28.279	265	18	18	down	0.482954		cell;cell part	binding				GO:0044464,cell part;GO:0005737,cytoplasm;GO:0005829,cytosol;GO:0044424,intracellular part;GO:0005623,cell;GO:0044444,cytoplasmic part;GO:0005622,intracellular	GO:0003676,nucleic acid binding;GO:0000166,nucleotide binding;GO:0005488,binding
907	tr|B0XS49|B0XS49_ASPFC	tr|B0XS49|B0XS49_ASPFC	65.5	39.383	368	13	13	up	2.29612	metabolic process;cellular process	cell part;cell	binding;catalytic activity	Carbohydrate transport and metabolism ;		GO:0046496,nicotinamide nucleotide metabolic process;GO:0044237,cellular metabolic process;GO:0008152,metabolic process;GO:0051186,cofactor metabolic process;GO:0055086,nucleobase, nucleoside and nucleotide metabolic process;GO:0006807,nitrogen compound metabolic process;GO:0006733,oxidoreduction coenzyme metabolic process;GO:0009987,cellular process;GO:0006753,nucleoside phosphate metabolic proc…	GO:0005622,intracellular;GO:0005623,cell;GO:0044444,cytoplasmic part;GO:0005829,cytosol;GO:0044424,intracellular part;GO:0005737,cytoplasm;GO:0044464,cell part	GO:0016835,carbon-oxygen lyase activity;GO:0001882,nucleoside binding;GO:0000166,nucleotide binding;GO:0003824,catalytic activity;GO:0005524,ATP binding;GO:0030554,adenyl nucleotide binding;GO:0005488,binding;GO:0016836,hydro-lyase activity;GO:0032553,ribonucleotide binding;GO:0032555,purine ribonucleotide binding;GO:0032559,adenyl ribonucleotide binding;GO:0017076,purine nucleotide binding;GO:00…
912	tr|B0XS58|B0XS58_ASPFC	tr|B0XS58|B0XS58_ASPFC	64.9	34.882	313	14	14	up	4.8994	metabolic process		catalytic activity	General function prediction only ;	Pyruvate metabolism;Metabolic pathways;Microbial metabolism in diverse environments;Butanoate metabolism;Pentose and glucuronate interconversions;Biosynthesis of secondary metabolites;Glycerolipid metabolism;Galactose metabolism;Linoleic acid metabolism;Limonene and pinene degradation;Fructose and mannose metabolism	GO:0008152,metabolic process;GO:0055114,oxidation reduction		GO:0003824,catalytic activity;GO:0016616,oxidoreductase activity, acting on the CH-OH group of donors, NAD or NADP as acceptor;GO:0016491,oxidoreductase activity;GO:0016614,oxidoreductase activity, acting on CH-OH group of donors;GO:0004033,aldo-keto reductase activity	ko00620,Pyruvate metabolism;ko01120,Microbial metabolism in diverse environments;ko01100,Metabolic pathways;ko01110,Biosynthesis of secondary metabolites;ko00052,Galactose metabolism;ko00051,Fructose and mannose metabolism;ko00561,Glycerolipid metabolism;ko00591,Linoleic acid metabolism;ko00650,Butanoate metabolism;ko00040,Pentose and glucuronate interconversions;ko00903,Limonene and pinene degra…
913	tr|B0XS60|B0XS60_ASPFC	tr|B0XS60|B0XS60_ASPFC	33.5	39.172	355	7	7	up	3.6729	metabolic process		catalytic activity	General function prediction only ;	Inositol phosphate metabolism;Biosynthesis of secondary metabolites;Metabolic pathways	GO:0008152,metabolic process;GO:0055114,oxidation reduction		GO:0016491,oxidoreductase activity;GO:0003824,catalytic activity	ko00562,Inositol phosphate metabolism;ko01110,Biosynthesis of secondary metabolites;ko01100,Metabolic pathways
916	tr|B0XS65|B0XS65_ASPFC	tr|B0XS65|B0XS65_ASPFC	45.9	51.734	471	14	14	down	0.424598	establishment of localization;localization;cellular component organization or biogenesis;cellular process		structural molecule activity		Meiosis - yeast	GO:0051179,localization;GO:0070271,protein complex biogenesis;GO:0033036,macromolecule localization;GO:0065003,macromolecular complex assembly;GO:0034613,cellular protein localization;GO:0045184,establishment of protein localization;GO:0034504,protein localization in nucleus;GO:0044085,cellular component biogenesis;GO:0006996,organelle organization;GO:0051169,nuclear transport;GO:0016043,cellular…		GO:0005198,structural molecule activity	ko04113,Meiosis - yeast
929	tr|B0XS85|B0XS85_ASPFC	tr|B0XS85|B0XS85_ASPFC	44.1	19.256	170	7	7	down	0.309021	metabolic process;cellular component organization or biogenesis;cellular process	cell;organelle;organelle part;macromolecular complex;membrane-enclosed lumen;cell part	structural molecule activity	Translation, ribosomal structure and biogenesis ;	Ribosome	GO:0006412,translation;GO:0044238,primary metabolic process;GO:0034960,cellular biopolymer metabolic process;GO:0044249,cellular biosynthetic process;GO:0043283,biopolymer metabolic process;GO:0034961,cellular biopolymer biosynthetic process;GO:0019538,protein metabolic process;GO:0043284,biopolymer biosynthetic process;GO:0010467,gene expression;GO:0009059,macromolecule biosynthetic process;GO:0…	GO:0033279,ribosomal subunit;GO:0044429,mitochondrial part;GO:0043231,intracellular membrane-bounded organelle;GO:0043226,organelle;GO:0031974,membrane-enclosed lumen;GO:0005737,cytoplasm;GO:0000315,organellar large ribosomal subunit;GO:0044424,intracellular part;GO:0005739,mitochondrion;GO:0000313,organellar ribosome;GO:0005759,mitochondrial matrix;GO:0043232,intracellular non-membrane-bounded o…	GO:0003735,structural constituent of ribosome;GO:0005198,structural molecule activity	ko03010,Ribosome
951	tr|B0XSC9|B0XSC9_ASPFC	tr|B0XSC9|B0XSC9_ASPFC	21.9	37.607	351	5	5	down	0.479477	metabolic process		binding;catalytic activity	General function prediction only ;	Tyrosine metabolism;Pentose and glucuronate interconversions;Biosynthesis of secondary metabolites;Glycerolipid metabolism;Linoleic acid metabolism;Galactose metabolism;Limonene and pinene degradation;Fructose and mannose metabolism;Glycolysis / Gluconeogenesis;Fatty acid metabolism;Metabolic pathways;Pyruvate metabolism;Butanoate metabolism;Microbial metabolism in diverse environments	GO:0008152,metabolic process;GO:0055114,oxidation reduction		GO:0008270,zinc ion binding;GO:0043167,ion binding;GO:0003824,catalytic activity;GO:0043169,cation binding;GO:0046872,metal ion binding;GO:0005488,binding;GO:0046914,transition metal ion binding;GO:0016491,oxidoreductase activity	ko00591,Linoleic acid metabolism;ko00561,Glycerolipid metabolism;ko00350,Tyrosine metabolism;ko00650,Butanoate metabolism;ko00040,Pentose and glucuronate interconversions;ko00010,Glycolysis / Gluconeogenesis;ko00903,Limonene and pinene degradation;ko00071,Fatty acid metabolism;ko00620,Pyruvate metabolism;ko01120,Microbial metabolism in diverse environments;ko01110,Biosynthesis of secondary metabo…
961	tr|B0XSE3|B0XSE3_ASPFC	tr|B0XSE3|B0XSE3_ASPFC	33.8	30.182	266	8	8	up	37.9149	cellular process;metabolic process		catalytic activity			GO:0009987,cellular process;GO:0044237,cellular metabolic process;GO:0032259,methylation;GO:0008152,metabolic process;GO:0006730,one-carbon metabolic process		GO:0003824,catalytic activity;GO:0008168,methyltransferase activity;GO:0016741,transferase activity, transferring one-carbon groups;GO:0016740,transferase activity
963	tr|B0XSE5|B0XSE5_ASPFC	tr|B0XSE5|B0XSE5_ASPFC	27.2	25.263	217	6	6	down	0.406471	metabolic process;cellular component organization or biogenesis;cellular process	membrane-enclosed lumen;macromolecular complex;cell part;organelle part;organelle;cell	structural molecule activity			GO:0044238,primary metabolic process;GO:0006412,translation;GO:0009059,macromolecule biosynthetic process;GO:0010467,gene expression;GO:0019538,protein metabolic process;GO:0043284,biopolymer biosynthetic process;GO:0034961,cellular biopolymer biosynthetic process;GO:0034960,cellular biopolymer metabolic process;GO:0043283,biopolymer metabolic process;GO:0044249,cellular biosynthetic process;GO:0…	GO:0044446,intracellular organelle part;GO:0005762,mitochondrial large ribosomal subunit;GO:0044422,organelle part;GO:0015934,large ribosomal subunit;GO:0043227,membrane-bounded organelle;GO:0043228,non-membrane-bounded organelle;GO:0005623,cell;GO:0005622,intracellular;GO:0005840,ribosome;GO:0030529,ribonucleoprotein complex;GO:0005761,mitochondrial ribosome;GO:0044464,cell part;GO:0044444,cytop…	GO:0005198,structural molecule activity;GO:0003735,structural constituent of ribosome
970	tr|B0XSF6|B0XSF6_ASPFC	tr|B0XSF6|B0XSF6_ASPFC	58.4	84.079	777	37	37	down	0.3203	cellular process;metabolic process	macromolecular complex;cell part;cell	catalytic activity;binding	Amino acid transport and metabolism ;	Biosynthesis of secondary metabolites;Valine, leucine and isoleucine biosynthesis	GO:0043436,oxoacid metabolic process;GO:0006807,nitrogen compound metabolic process;GO:0009082,branched chain family amino acid biosynthetic process;GO:0009098,leucine biosynthetic process;GO:0006082,organic acid metabolic process;GO:0009987,cellular process;GO:0042180,cellular ketone metabolic process;GO:0044271,nitrogen compound biosynthetic process;GO:0019752,carboxylic acid metabolic process;…	GO:0016021,integral to membrane;GO:0016020,membrane;GO:0044424,intracellular part;GO:0005623,cell;GO:0005737,cytoplasm;GO:0005622,intracellular;GO:0032991,macromolecular complex;GO:0044425,membrane part;GO:0005829,cytosol;GO:0031224,intrinsic to membrane;GO:0044444,cytoplasmic part;GO:0044464,cell part;GO:0044445,cytosolic part;GO:0043234,protein complex	GO:0016780,phosphotransferase activity, for other substituted phosphate groups;GO:0016829,lyase activity;GO:0051536,iron-sulfur cluster binding;GO:0016740,transferase activity;GO:0051540,metal cluster binding;GO:0051539,4 iron, 4 sulfur cluster binding;GO:0005488,binding;GO:0016772,transferase activity, transferring phosphorus-containing groups;GO:0016836,hydro-lyase activity;GO:0003824,catalytic…	ko00290,Valine, leucine and isoleucine biosynthesis;ko01110,Biosynthesis of secondary metabolites
975	tr|B0XSG4|B0XSG4_ASPFC	tr|B0XSG4|B0XSG4_ASPFC	33.1	27.29	248	10	10	up	2.09172	cellular process;localization;establishment of localization	cell;organelle;organelle part;membrane-enclosed lumen;cell part				GO:0051649,establishment of localization in cell;GO:0006869,lipid transport;GO:0009987,cellular process;GO:0051179,localization;GO:0051641,cellular localization;GO:0051234,establishment of localization;GO:0006810,transport;GO:0015918,sterol transport;GO:0046907,intracellular transport	GO:0043227,membrane-bounded organelle;GO:0044446,intracellular organelle part;GO:0044422,organelle part;GO:0044437,vacuolar part;GO:0005623,cell;GO:0005775,vacuolar lumen;GO:0000322,storage vacuole;GO:0000324,fungal-type vacuole;GO:0005622,intracellular;GO:0000323,lytic vacuole;GO:0044444,cytoplasmic part;GO:0043233,organelle lumen;GO:0000328,fungal-type vacuole lumen;GO:0044464,cell part;GO:0043…
1007	tr|B0XSN3|B0XSN3_ASPFC	tr|B0XSN3|B0XSN3_ASPFC	58.5	26.2	248	9	9	up	2.35846
1016	tr|B0XSP6|B0XSP6_ASPFC	tr|B0XSP6|B0XSP6_ASPFC	28.1	25.445	231	6	6	down	0.389264	metabolic process;cellular process;cellular component organization or biogenesis	cell;organelle;membrane-enclosed lumen;cell part;macromolecular complex;organelle part	binding;structural molecule activity	Translation, ribosomal structure and biogenesis ;		GO:0006412,translation;GO:0044238,primary metabolic process;GO:0034960,cellular biopolymer metabolic process;GO:0044249,cellular biosynthetic process;GO:0043283,biopolymer metabolic process;GO:0010467,gene expression;GO:0009059,macromolecule biosynthetic process;GO:0019538,protein metabolic process;GO:0043284,biopolymer biosynthetic process;GO:0034961,cellular biopolymer biosynthetic process;GO:0…	GO:0005622,intracellular;GO:0043233,organelle lumen;GO:0044444,cytoplasmic part;GO:0005840,ribosome;GO:0030529,ribonucleoprotein complex;GO:0005761,mitochondrial ribosome;GO:0044464,cell part;GO:0043227,membrane-bounded organelle;GO:0015934,large ribosomal subunit;GO:0044446,intracellular organelle part;GO:0044422,organelle part;GO:0005762,mitochondrial large ribosomal subunit;GO:0005623,cell;GO:…	GO:0005198,structural molecule activity;GO:0003735,structural constituent of ribosome;GO:0003723,RNA binding;GO:0005488,binding;GO:0019843,rRNA binding;GO:0003676,nucleic acid binding
1024	tr|B0XSU6|B0XSU6_ASPFC	tr|B0XSU6|B0XSU6_ASPFC	31.2	26.396	237	5	5	up	30.9446	metabolic process;cellular process	cell part;cell	catalytic activity	Posttranslational modification, protein turnover, chaperones ;	Glutathione metabolism	GO:0042221,response to chemical stimulus;GO:0044248,cellular catabolic process;GO:0044238,primary metabolic process;GO:0009636,response to toxin;GO:0006575,cellular amino acid derivative metabolic process;GO:0006790,sulfur metabolic process;GO:0006749,glutathione metabolic process;GO:0006518,peptide metabolic process;GO:0006519,cellular amino acid and derivative metabolic process;GO:0008152,metab…	GO:0044424,intracellular part;GO:0005623,cell;GO:0044464,cell part;GO:0005737,cytoplasm;GO:0005622,intracellular	GO:0016740,transferase activity;GO:0004364,glutathione transferase activity;GO:0016765,transferase activity, transferring alkyl or aryl (other than methyl) groups;GO:0003824,catalytic activity	ko00480,Glutathione metabolism
1029	tr|B0XSW9|B0XSW9_ASPFC	tr|B0XSW9|B0XSW9_ASPFC	36.3	121.76	1048	31	31	up	2.90084	cellular process;metabolic process	organelle;cell;organelle part;cell part	catalytic activity			GO:0006464,protein modification process;GO:0044238,primary metabolic process;GO:0006486,protein amino acid glycosylation;GO:0034960,cellular biopolymer metabolic process;GO:0009311,oligosaccharide metabolic process;GO:0043283,biopolymer metabolic process;GO:0044249,cellular biosynthetic process;GO:0044262,cellular carbohydrate metabolic process;GO:0019538,protein metabolic process;GO:0009100,glyc…	GO:0005789,endoplasmic reticulum membrane;GO:0044432,endoplasmic reticulum part;GO:0044446,intracellular organelle part;GO:0044422,organelle part;GO:0043227,membrane-bounded organelle;GO:0005623,cell;GO:0042175,nuclear envelope-endoplasmic reticulum network;GO:0005622,intracellular;GO:0031090,organelle membrane;GO:0044464,cell part;GO:0044444,cytoplasmic part;GO:0043231,intracellular membrane-bou…	GO:0004553,hydrolase activity, hydrolyzing O-glycosyl compounds;GO:0016787,hydrolase activity;GO:0016798,hydrolase activity, acting on glycosyl bonds;GO:0015926,glucosidase activity;GO:0003824,catalytic activity
1040	tr|B0XSZ0|B0XSZ0_ASPFC	tr|B0XSZ0|B0XSZ0_ASPFC	30.3	15.944	152	3	3	up	3.66927		extracellular region					GO:0005576,extracellular region
1053	tr|B0XT28|B0XT28_ASPFC	tr|B0XT28|B0XT28_ASPFC	35	51.942	492	17	17	down	0.444349	metabolic process		catalytic activity	Energy production and conversion ;	Limonene and pinene degradation;beta-Alanine metabolism;Tryptophan metabolism;Tyrosine metabolism;Alanine, aspartate and glutamate metabolism;Glycerolipid metabolism;Biosynthesis of secondary metabolites;Butanoate metabolism;Arginine and proline metabolism;Histidine metabolism;Pentose and glucuronate interconversions;Lysine degradation;Valine, leucine and isoleucine degradation;Microbial metaboli…	GO:0055114,oxidation reduction;GO:0008152,metabolic process		GO:0016903,oxidoreductase activity, acting on the aldehyde or oxo group of donors;GO:0003824,catalytic activity;GO:0016620,oxidoreductase activity, acting on the aldehyde or oxo group of donors, NAD or NADP as acceptor;GO:0016491,oxidoreductase activity	ko00053,Ascorbate and aldarate metabolism;ko01100,Metabolic pathways;ko00650,Butanoate metabolism;ko00640,Propanoate metabolism;ko00903,Limonene and pinene degradation;ko00561,Glycerolipid metabolism;ko00350,Tyrosine metabolism;ko00380,Tryptophan metabolism;ko00410,beta-Alanine metabolism;ko01110,Biosynthesis of secondary metabolites;ko00340,Histidine metabolism;ko00620,Pyruvate metabolism;ko0112…
1058	tr|B0XT41|B0XT41_ASPFC	tr|B0XT41|B0XT41_ASPFC	20.9	23.827	220	3	3	up	2.17252
1060	tr|B0XT52|B0XT52_ASPFC	tr|B0XT52|B0XT52_ASPFC	44.7	20.51	188	7	7	up	514.114
1062	tr|B0XT57|B0XT57_ASPFC	tr|B0XT57|B0XT57_ASPFC	57.7	58.671	534	29	29	down	0.217447	cellular process;metabolic process	cell part;cell	catalytic activity	Lipid transport and metabolism ;	Inositol phosphate metabolism;Biosynthesis of secondary metabolites;Metabolic pathways	GO:0008610,lipid biosynthetic process;GO:0006066,alcohol metabolic process;GO:0009058,biosynthetic process;GO:0006629,lipid metabolic process;GO:0044255,cellular lipid metabolic process;GO:0044238,primary metabolic process;GO:0044237,cellular metabolic process;GO:0008654,phospholipid biosynthetic process;GO:0008152,metabolic process;GO:0046165,alcohol biosynthetic process;GO:0019637,organophospha…	GO:0005737,cytoplasm;GO:0044464,cell part;GO:0005623,cell;GO:0044424,intracellular part;GO:0005622,intracellular	GO:0016853,isomerase activity;GO:0016872,intramolecular lyase activity;GO:0003824,catalytic activity	ko01110,Biosynthesis of secondary metabolites;ko01100,Metabolic pathways;ko00562,Inositol phosphate metabolism
1069	tr|B0XT69|B0XT69_ASPFC	tr|B0XT69|B0XT69_ASPFC	6.5	29.005	278	1	1	down	0.442283
1072	tr|B0XT77|B0XT77_ASPFC	tr|B0XT77|B0XT77_ASPFC	59.9	51.27	464	23	23	up	2.64539	metabolic process	organelle;cell;cell part	catalytic activity	Coenzyme transport and metabolism ;	Metabolic pathways;Riboflavin metabolism	GO:0008152,metabolic process	GO:0044444,cytoplasmic part;GO:0005829,cytosol;GO:0043229,intracellular organelle;GO:0044464,cell part;GO:0005622,intracellular;GO:0005623,cell;GO:0005634,nucleus;GO:0044424,intracellular part;GO:0005737,cytoplasm;GO:0043227,membrane-bounded organelle;GO:0043226,organelle;GO:0043231,intracellular membrane-bounded organelle	GO:0016829,lyase activity;GO:0016787,hydrolase activity;GO:0003824,catalytic activity	ko00740,Riboflavin metabolism;ko01100,Metabolic pathways
1074	tr|B0XT79|B0XT79_ASPFC	tr|B0XT79|B0XT79_ASPFC	17.7	57.204	514	5	5	up	2.86609	cellular process;metabolic process	cell part;cell;extracellular region	catalytic activity	Carbohydrate transport and metabolism ;	Galactose metabolism;Metabolic pathways;Starch and sucrose metabolism	GO:0044248,cellular catabolic process;GO:0016052,carbohydrate catabolic process;GO:0044238,primary metabolic process;GO:0009311,oligosaccharide metabolic process;GO:0044275,cellular carbohydrate catabolic process;GO:0009057,macromolecule catabolic process;GO:0044262,cellular carbohydrate metabolic process;GO:0044265,cellular macromolecule catabolic process;GO:0009056,catabolic process;GO:0043170,…	GO:0005622,intracellular;GO:0005576,extracellular region;GO:0044424,intracellular part;GO:0005623,cell;GO:0044464,cell part;GO:0005737,cytoplasm	GO:0016740,transferase activity;GO:0016798,hydrolase activity, acting on glycosyl bonds;GO:0016787,hydrolase activity;GO:0004553,hydrolase activity, hydrolyzing O-glycosyl compounds;GO:0003824,catalytic activity	ko00052,Galactose metabolism;ko01100,Metabolic pathways;ko00500,Starch and sucrose metabolism
1079	tr|B0XT97|B0XT97_ASPFC	tr|B0XT97|B0XT97_ASPFC	11.2	58.617	518	6	6	down	0.454496	metabolic process;cellular component organization or biogenesis;cellular process	cell part;organelle;cell	catalytic activity;binding	Translation, ribosomal structure and biogenesis ;	Aminoacyl-tRNA biosynthesis	GO:0043039,tRNA aminoacylation;GO:0005975,carbohydrate metabolic process;GO:0044260,cellular macromolecule metabolic process;GO:0019752,carboxylic acid metabolic process;GO:0008152,metabolic process;GO:0016043,cellular component organization;GO:0006996,organelle organization;GO:0006082,organic acid metabolic process;GO:0044267,cellular protein metabolic process;GO:0043436,oxoacid metabolic proces…	GO:0005622,intracellular;GO:0044464,cell part;GO:0043229,intracellular organelle;GO:0044444,cytoplasmic part;GO:0043231,intracellular membrane-bounded organelle;GO:0043226,organelle;GO:0043227,membrane-bounded organelle;GO:0005737,cytoplasm;GO:0044424,intracellular part;GO:0005623,cell;GO:0005739,mitochondrion	GO:0000287,magnesium ion binding;GO:0043169,cation binding;GO:0046872,metal ion binding;GO:0003676,nucleic acid binding;GO:0005524,ATP binding;GO:0043167,ion binding;GO:0030554,adenyl nucleotide binding;GO:0003824,catalytic activity;GO:0016875,ligase activity, forming carbon-oxygen bonds;GO:0032559,adenyl ribonucleotide binding;GO:0017076,purine nucleotide binding;GO:0016876,ligase activity, form…	ko00970,Aminoacyl-tRNA biosynthesis
1080	tr|B0XT98|B0XT98_ASPFC	tr|B0XT98|B0XT98_ASPFC	46.4	28.39	250	12	12	down	0.448633	cellular component organization or biogenesis;biological regulation;cellular process;regulation of biological process;establishment of localization;localization;metabolic process	cell;organelle;membrane-enclosed lumen;cell part;macromolecular complex;organelle part	enzyme regulator activity;binding	Posttranslational modification, protein turnover, chaperones ;		GO:0030150,protein import into mitochondrial matrix;GO:0009987,cellular process;GO:0051234,establishment of localization;GO:0006886,intracellular protein transport;GO:0006626,protein targeting to mitochondrion;GO:0042026,protein refolding;GO:0055085,transmembrane transport;GO:0070727,cellular macromolecule localization;GO:0007005,mitochondrion organization;GO:0044237,cellular metabolic process;GO…	GO:0044455,mitochondrial membrane part;GO:0005623,cell;GO:0031967,organelle envelope;GO:0001405,presequence translocase-associated import motor;GO:0044422,organelle part;GO:0044446,intracellular organelle part;GO:0043233,organelle lumen;GO:0005622,intracellular;GO:0019866,organelle inner membrane;GO:0005739,mitochondrion;GO:0031974,membrane-enclosed lumen;GO:0005737,cytoplasm;GO:0043226,organelle…	GO:0060589,nucleoside-triphosphatase regulator activity;GO:0005488,binding;GO:0001882,nucleoside binding;GO:0005515,protein binding;GO:0000166,nucleotide binding;GO:0046983,protein dimerization activity;GO:0030554,adenyl nucleotide binding;GO:0042802,identical protein binding;GO:0017076,purine nucleotide binding;GO:0001883,purine nucleoside binding;GO:0051087,chaperone binding;GO:0030234,enzyme r…
1084	tr|B0XTA5|B0XTA5_ASPFC	tr|B0XTA5|B0XTA5_ASPFC	23	26.281	235	7	7	down	0.281781	multi-organism process;cellular process;developmental process;metabolic process	cell part;membrane-enclosed lumen;organelle part;cell;organelle	electron carrier activity;binding	Energy production and conversion ;		GO:0009405,pathogenesis;GO:0009847,spore germination;GO:0006091,generation of precursor metabolites and energy;GO:0006796,phosphate metabolic process;GO:0006123,mitochondrial electron transport, cytochrome c to oxygen;GO:0006119,oxidative phosphorylation;GO:0044237,cellular metabolic process;GO:0008152,metabolic process;GO:0042775,mitochondrial ATP synthesis coupled electron transport;GO:0032502,…	GO:0044422,organelle part;GO:0044446,intracellular organelle part;GO:0043227,membrane-bounded organelle;GO:0005758,mitochondrial intermembrane space;GO:0031967,organelle envelope;GO:0005623,cell;GO:0005622,intracellular;GO:0044464,cell part;GO:0031970,organelle envelope lumen;GO:0005829,cytosol;GO:0044444,cytoplasmic part;GO:0043231,intracellular membrane-bounded organelle;GO:0016020,membrane;GO:…	GO:0043167,ion binding;GO:0005506,iron ion binding;GO:0043169,cation binding;GO:0005488,binding;GO:0046906,tetrapyrrole binding;GO:0046872,metal ion binding;GO:0046914,transition metal ion binding;GO:0009055,electron carrier activity;GO:0020037,heme binding
1085	tr|B0XTA6|B0XTA6_ASPFC	tr|B0XTA6|B0XTA6_ASPFC	14.2	29.693	260	3	3	down	0.270732		cell part;cell					GO:0044464,cell part;GO:0044425,membrane part;GO:0031224,intrinsic to membrane;GO:0005623,cell;GO:0016020,membrane;GO:0016021,integral to membrane
1088	tr|B0XTB5|B0XTB5_ASPFC	tr|B0XTB5|B0XTB5_ASPFC	7.9	23.78	215	2	2	up	5.77321	metabolic process;cellular process	cell;cell part	binding	Coenzyme transport and metabolism ;	Pyrimidine metabolism;Microbial metabolism in diverse environments	GO:0006807,nitrogen compound metabolic process;GO:0008033,tRNA processing;GO:0043412,biopolymer modification;GO:0009987,cellular process;GO:0043170,macromolecule metabolic process;GO:0016070,RNA metabolic process;GO:0034470,ncRNA processing;GO:0008152,metabolic process;GO:0044237,cellular metabolic process;GO:0044260,cellular macromolecule metabolic process;GO:0009451,RNA modification;GO:0006399,…	GO:0005623,cell;GO:0044444,cytoplasmic part;GO:0005829,cytosol;GO:0044424,intracellular part;GO:0005737,cytoplasm;GO:0044464,cell part;GO:0005622,intracellular	GO:0046914,transition metal ion binding;GO:0043167,ion binding;GO:0008270,zinc ion binding;GO:0043169,cation binding;GO:0046872,metal ion binding;GO:0005488,binding	ko01120,Microbial metabolism in diverse environments;ko00240,Pyrimidine metabolism
1089	tr|B0XTB6|B0XTB6_ASPFC	tr|B0XTB6|B0XTB6_ASPFC	5.6	36.699	323	1	1	up	2.54112		cell part;membrane-enclosed lumen;organelle part;cell;organelle		Posttranslational modification, protein turnover, chaperones ;			GO:0005634,nucleus;GO:0005730,nucleolus;GO:0044424,intracellular part;GO:0044428,nuclear part;GO:0031974,membrane-enclosed lumen;GO:0043226,organelle;GO:0043231,intracellular membrane-bounded organelle;GO:0043229,intracellular organelle;GO:0070013,intracellular organelle lumen;GO:0043232,intracellular non-membrane-bounded organelle;GO:0005623,cell;GO:0043228,non-membrane-bounded organelle;GO:0043…
1094	tr|B0XTC5|B0XTC5_ASPFC	tr|B0XTC5|B0XTC5_ASPFC	55.2	49.752	453	20	20	down	0.33677		cell part;organelle;cell	catalytic activity	Amino acid transport and metabolism ;	Selenoamino acid metabolism;Metabolic pathways;Thiamine metabolism;Sulfur relay system		GO:0044464,cell part;GO:0043229,intracellular organelle;GO:0005829,cytosol;GO:0044444,cytoplasmic part;GO:0005622,intracellular;GO:0005737,cytoplasm;GO:0044424,intracellular part;GO:0005634,nucleus;GO:0005623,cell;GO:0043231,intracellular membrane-bounded organelle;GO:0043227,membrane-bounded organelle;GO:0043226,organelle	GO:0016769,transferase activity, transferring nitrogenous groups;GO:0016740,transferase activity;GO:0003824,catalytic activity;GO:0008483,transaminase activity	ko04122,Sulfur relay system;ko01100,Metabolic pathways;ko00450,Selenoamino acid metabolism;ko00730,Thiamine metabolism
1096	tr|B0XTC8|B0XTC8_ASPFC	tr|B0XTC8|B0XTC8_ASPFC	10.6	16.623	151	2	2	down	0.392421	regulation of biological process;developmental process;biological regulation;cellular component organization or biogenesis;positive regulation of biological process;cellular process	cell part;organelle part;cell;organelle	binding			GO:0048285,organelle fission;GO:0009987,cellular process;GO:0016559,peroxisome fission;GO:0016043,cellular component organization;GO:0032502,developmental process;GO:0006996,organelle organization;GO:0007568,aging;GO:0007031,peroxisome organization;GO:0007569,cell aging;GO:0001300,chronological cell aging	GO:0005741,mitochondrial outer membrane;GO:0031966,mitochondrial membrane;GO:0043229,intracellular organelle;GO:0044425,membrane part;GO:0043231,intracellular membrane-bounded organelle;GO:0044429,mitochondrial part;GO:0005740,mitochondrial envelope;GO:0016020,membrane;GO:0031975,envelope;GO:0043226,organelle;GO:0005737,cytoplasm;GO:0044424,intracellular part;GO:0005739,mitochondrion;GO:0031968,o…	GO:0043169,cation binding;GO:0005488,binding;GO:0046872,metal ion binding;GO:0046914,transition metal ion binding;GO:0008270,zinc ion binding;GO:0043167,ion binding
1098	tr|B0XTD1|B0XTD1_ASPFC	tr|B0XTD1|B0XTD1_ASPFC	10.6	22.153	207	1	1	up	2.23335
1111	tr|B0XTF4|B0XTF4_ASPFC	tr|B0XTF4|B0XTF4_ASPFC	10.5	34.524	313	2	2	down	0.419307				Function unknown ;
1114	tr|B0XTG0|B0XTG0_ASPFC	tr|B0XTG0|B0XTG0_ASPFC	52.9	58.041	526	15	15	down	0.0940707	metabolic process;cellular process		binding;catalytic activity	Transcription ; Amino acid transport and metabolism ;	Phenylalanine metabolism;Ubiquinone and other terpenoid-quinone biosynthesis;Metabolic pathways;Phenylalanine, tyrosine and tryptophan biosynthesis;Cysteine and methionine metabolism;Biosynthesis of secondary metabolites;Tryptophan metabolism;Lysine biosynthesis;Tyrosine metabolism	GO:0009308,amine metabolic process;GO:0046394,carboxylic acid biosynthetic process;GO:0043648,dicarboxylic acid metabolic process;GO:0009072,aromatic amino acid family metabolic process;GO:0044238,primary metabolic process;GO:0044106,cellular amine metabolic process;GO:0009309,amine biosynthetic process;GO:0044249,cellular biosynthetic process;GO:0019438,aromatic compound biosynthetic process;GO:…		GO:0070279,vitamin B6 binding;GO:0016740,transferase activity;GO:0016769,transferase activity, transferring nitrogenous groups;GO:0019842,vitamin binding;GO:0008483,transaminase activity;GO:0047536,2-aminoadipate transaminase activity;GO:0003824,catalytic activity;GO:0008289,lipid binding;GO:0048037,cofactor binding;GO:0005488,binding;GO:0030170,pyridoxal phosphate binding;GO:0005496,steroid bind…	ko00380,Tryptophan metabolism;ko01110,Biosynthesis of secondary metabolites;ko01100,Metabolic pathways;ko00130,Ubiquinone and other terpenoid-quinone biosynthesis;ko00350,Tyrosine metabolism;ko00400,Phenylalanine, tyrosine and tryptophan biosynthesis;ko00360,Phenylalanine metabolism;ko00300,Lysine biosynthesis;ko00270,Cysteine and methionine metabolism
1118	tr|B0XTH1|B0XTH1_ASPFC	tr|B0XTH1|B0XTH1_ASPFC	15.4	27.492	241	4	4	down	0.441367	cellular component organization or biogenesis;cellular process;metabolic process	cell;organelle;organelle part;cell part;membrane-enclosed lumen;macromolecular complex				GO:0044237,cellular metabolic process;GO:0008152,metabolic process;GO:0034470,ncRNA processing;GO:0022613,ribonucleoprotein complex biogenesis;GO:0016070,RNA metabolic process;GO:0043170,macromolecule metabolic process;GO:0044085,cellular component biogenesis;GO:0044260,cellular macromolecule metabolic process;GO:0006807,nitrogen compound metabolic process;GO:0042254,ribosome biogenesis;GO:000998…	GO:0030687,preribosome, large subunit precursor;GO:0005634,nucleus;GO:0044424,intracellular part;GO:0005730,nucleolus;GO:0031974,membrane-enclosed lumen;GO:0044428,nuclear part;GO:0043226,organelle;GO:0043231,intracellular membrane-bounded organelle;GO:0030684,preribosome;GO:0043229,intracellular organelle;GO:0043232,intracellular non-membrane-bounded organelle;GO:0070013,intracellular organelle …
1129	tr|B0XTK1|B0XTK1_ASPFC	tr|B0XTK1|B0XTK1_ASPFC	3.9	95.781	872	3	3	down	0.390116
1132	tr|B0XTK5|B0XTK5_ASPFC	tr|B0XTK5|B0XTK5_ASPFC	33.9	40.4	354	8	8	down	0.445995	metabolic process;cellular process	organelle part;macromolecular complex;cell part;cell;organelle	structural molecule activity;catalytic activity;binding	Translation, ribosomal structure and biogenesis ;		GO:0034960,cellular biopolymer metabolic process;GO:0043283,biopolymer metabolic process;GO:0044249,cellular biosynthetic process;GO:0010467,gene expression;GO:0009059,macromolecule biosynthetic process;GO:0019538,protein metabolic process;GO:0043284,biopolymer biosynthetic process;GO:0034961,cellular biopolymer biosynthetic process;GO:0006412,translation;GO:0044238,primary metabolic process;GO:0…	GO:0044424,intracellular part;GO:0005737,cytoplasm;GO:0043226,organelle;GO:0033279,ribosomal subunit;GO:0043229,intracellular organelle;GO:0043232,intracellular non-membrane-bounded organelle;GO:0032991,macromolecular complex;GO:0005623,cell;GO:0043228,non-membrane-bounded organelle;GO:0015934,large ribosomal subunit;GO:0044422,organelle part;GO:0044446,intracellular organelle part;GO:0044444,cyt…	GO:0005198,structural molecule activity;GO:0003735,structural constituent of ribosome;GO:0005488,binding;GO:0016787,hydrolase activity;GO:0000166,nucleotide binding;GO:0003676,nucleic acid binding;GO:0003824,catalytic activity
1137	tr|B0XTL1|B0XTL1_ASPFC	tr|B0XTL1|B0XTL1_ASPFC	23	28.907	257	4	4	down	0.319439	cellular process;metabolic process	organelle;cell;cell part;organelle part	catalytic activity	Coenzyme transport and metabolism ;	Biosynthesis of secondary metabolites;Metabolic pathways;Ubiquinone and other terpenoid-quinone biosynthesis	GO:0009108,coenzyme biosynthetic process;GO:0044249,cellular biosynthetic process;GO:0045426,quinone cofactor biosynthetic process;GO:0042375,quinone cofactor metabolic process;GO:0051188,cofactor biosynthetic process;GO:0006743,ubiquinone metabolic process;GO:0051186,cofactor metabolic process;GO:0006744,ubiquinone biosynthetic process;GO:0044237,cellular metabolic process;GO:0008152,metabolic p…	GO:0031090,organelle membrane;GO:0044464,cell part;GO:0044444,cytoplasmic part;GO:0005622,intracellular;GO:0019866,organelle inner membrane;GO:0031967,organelle envelope;GO:0005623,cell;GO:0044446,intracellular organelle part;GO:0044422,organelle part;GO:0005743,mitochondrial inner membrane;GO:0043227,membrane-bounded organelle;GO:0043229,intracellular organelle;GO:0031966,mitochondrial membrane;…	GO:0016491,oxidoreductase activity;GO:0003824,catalytic activity;GO:0004497,monooxygenase activity	ko01100,Metabolic pathways;ko01110,Biosynthesis of secondary metabolites;ko00130,Ubiquinone and other terpenoid-quinone biosynthesis
1152	tr|B0XTP7|B0XTP7_ASPFC	tr|B0XTP7|B0XTP7_ASPFC	14.9	78.279	707	8	8	up	4.39876
1154	tr|B0XTQ1|B0XTQ1_ASPFC	tr|B0XTQ1|B0XTQ1_ASPFC	20.2	49.333	446	8	8	up	2.2531			binding					GO:0005488,binding;GO:0046872,metal ion binding;GO:0008289,lipid binding;GO:0005543,phospholipid binding;GO:0043169,cation binding;GO:0005509,calcium ion binding;GO:0043167,ion binding
1161	tr|B0XTR9|B0XTR9_ASPFC	tr|B0XTR9|B0XTR9_ASPFC	14.7	64.63	565	6	6	down	0.401188	regulation of biological process;metabolic process;cellular component organization or biogenesis;biological regulation;cellular process	cell part;cell;organelle	catalytic activity;binding	Signal transduction mechanisms ; Cell cycle control, cell division, chromosome partitioning ;Signal transduction mechanisms ;		GO:0050789,regulation of biological process;GO:0006464,protein modification process;GO:0051128,regulation of cellular component organization;GO:0065007,biological regulation;GO:0044238,primary metabolic process;GO:0033043,regulation of organelle organization;GO:0043283,biopolymer metabolic process;GO:0006468,protein amino acid phosphorylation;GO:0034660,ncRNA metabolic process;GO:0019538,protein …	GO:0005737,cytoplasm;GO:0044424,intracellular part;GO:0005634,nucleus;GO:0005623,cell;GO:0043231,intracellular membrane-bounded organelle;GO:0043226,organelle;GO:0043227,membrane-bounded organelle;GO:0044464,cell part;GO:0043229,intracellular organelle;GO:0005829,cytosol;GO:0044444,cytoplasmic part;GO:0005622,intracellular	GO:0016772,transferase activity, transferring phosphorus-containing groups;GO:0005488,binding;GO:0001882,nucleoside binding;GO:0004672,protein kinase activity;GO:0000166,nucleotide binding;GO:0004674,protein serine/threonine kinase activity;GO:0001883,purine nucleoside binding;GO:0032553,ribonucleotide binding;GO:0032555,purine ribonucleotide binding;GO:0030554,adenyl nucleotide binding;GO:000382…
1166	tr|B0XTT1|B0XTT1_ASPFC	tr|B0XTT1|B0XTT1_ASPFC	47.7	68.256	642	31	31	down	0.443417	metabolic process;cellular process	cell;organelle;cell part	catalytic activity	Amino acid transport and metabolism ; Carbohydrate transport and metabolism ;	Pantothenate and CoA biosynthesis;Metabolic pathways;Biosynthesis of secondary metabolites;Valine, leucine and isoleucine biosynthesis	GO:0006519,cellular amino acid and derivative metabolic process;GO:0044237,cellular metabolic process;GO:0016053,organic acid biosynthetic process;GO:0008152,metabolic process;GO:0019752,carboxylic acid metabolic process;GO:0044271,nitrogen compound biosynthetic process;GO:0005975,carbohydrate metabolic process;GO:0008652,cellular amino acid biosynthetic process;GO:0009058,biosynthetic process;GO…	GO:0005737,cytoplasm;GO:0044424,intracellular part;GO:0005739,mitochondrion;GO:0005623,cell;GO:0043231,intracellular membrane-bounded organelle;GO:0043226,organelle;GO:0043227,membrane-bounded organelle;GO:0044464,cell part;GO:0043229,intracellular organelle;GO:0044444,cytoplasmic part;GO:0005622,intracellular	GO:0016836,hydro-lyase activity;GO:0016829,lyase activity;GO:0003824,catalytic activity;GO:0016835,carbon-oxygen lyase activity	ko00770,Pantothenate and CoA biosynthesis;ko00290,Valine, leucine and isoleucine biosynthesis;ko01100,Metabolic pathways;ko01110,Biosynthesis of secondary metabolites
1196	tr|B0XTZ6|B0XTZ6_ASPFC	tr|B0XTZ6|B0XTZ6_ASPFC	14.2	33.347	302	3	3	up	3.02712	regulation of biological process;reproductive process;developmental process;metabolic process;biological regulation;reproduction;cellular process;positive regulation of biological process		binding;nucleic acid binding transcription factor activity			GO:0048468,cell development;GO:0051252,regulation of RNA metabolic process;GO:0050794,regulation of cellular process;GO:0010468,regulation of gene expression;GO:0030435,sporulation resulting in formation of a cellular spore;GO:0048583,regulation of response to stimulus;GO:0051171,regulation of nitrogen compound metabolic process;GO:0048869,cellular developmental process;GO:0022413,reproductive pr…		GO:0030528,transcription regulator activity;GO:0003676,nucleic acid binding;GO:0003700,transcription factor activity;GO:0005488,binding;GO:0043565,sequence-specific DNA binding;GO:0003677,DNA binding
1199	tr|B0XU00|B0XU00_ASPFC	tr|B0XU00|B0XU00_ASPFC	25.4	44.407	401	6	6	down	0.451206	metabolic process;cellular process	cell part;organelle;cell	catalytic activity	Carbohydrate transport and metabolism ;		GO:0044237,cellular metabolic process;GO:0008654,phospholipid biosynthetic process;GO:0008152,metabolic process;GO:0009058,biosynthetic process;GO:0008610,lipid biosynthetic process;GO:0006629,lipid metabolic process;GO:0044238,primary metabolic process;GO:0044255,cellular lipid metabolic process;GO:0006650,glycerophospholipid metabolic process;GO:0046486,glycerolipid metabolic process;GO:0044249…	GO:0043229,intracellular organelle;GO:0044464,cell part;GO:0044444,cytoplasmic part;GO:0005622,intracellular;GO:0005737,cytoplasm;GO:0005739,mitochondrion;GO:0005623,cell;GO:0044424,intracellular part;GO:0043231,intracellular membrane-bounded organelle;GO:0043227,membrane-bounded organelle;GO:0043226,organelle	GO:0016787,hydrolase activity;GO:0003824,catalytic activity
1202	tr|B0XU05|B0XU05_ASPFC	tr|B0XU05|B0XU05_ASPFC	15.7	24.559	223	2	2	down	0.222432		organelle;cell;cell part					GO:0043231,intracellular membrane-bounded organelle;GO:0016020,membrane;GO:0016021,integral to membrane;GO:0043226,organelle;GO:0043227,membrane-bounded organelle;GO:0005737,cytoplasm;GO:0044424,intracellular part;GO:0005623,cell;GO:0005739,mitochondrion;GO:0005622,intracellular;GO:0044464,cell part;GO:0043229,intracellular organelle;GO:0031224,intrinsic to membrane;GO:0044425,membrane part;GO:00…
1213	tr|B0XU52|B0XU52_ASPFC	tr|B0XU52|B0XU52_ASPFC	19.6	39.536	368	6	6	down	0.105455	biological regulation;response to stimulus;cellular process;positive regulation of biological process;regulation of biological process;metabolic process		nucleic acid binding transcription factor activity;binding	Transcription ;		GO:0065007,biological regulation;GO:0033217,regulation of transcription from RNA polymerase II promoter in response to iron ion starvation;GO:0042221,response to chemical stimulus;GO:0010556,regulation of macromolecule biosynthetic process;GO:0048522,positive regulation of cellular process;GO:0050789,regulation of biological process;GO:0009605,response to external stimulus;GO:0080090,regulation o…
1217	tr|B0XU60|B0XU60_ASPFC	tr|B0XU60|B0XU60_ASPFC	6.9	56.986	525	3	3	up	3.08929	cellular process;response to stimulus;positive regulation of biological process;reproduction;signaling;multi-organism process;biological regulation;metabolic process;regulation of biological process	organelle;cell;cell part	binding			GO:0009891,positive regulation of biosynthetic process;GO:0031328,positive regulation of cellular biosynthetic process;GO:0031667,response to nutrient levels;GO:0031139,positive regulation of conjugation with cellular fusion;GO:0009267,cellular response to starvation;GO:0031140,induction of conjugation upon nutrient starvation;GO:0006995,cellular response to nitrogen starvation;GO:0031668,cellula…	GO:0043229,intracellular organelle;GO:0044464,cell part;GO:0005622,intracellular;GO:0005623,cell;GO:0005634,nucleus;GO:0044424,intracellular part;GO:0043226,organelle;GO:0043227,membrane-bounded organelle;GO:0043231,intracellular membrane-bounded organelle	GO:0046983,protein dimerization activity;GO:0005515,protein binding;GO:0005488,binding
1218	tr|B0XU61|B0XU61_ASPFC	tr|B0XU61|B0XU61_ASPFC	24.3	64.32	572	10	10	down	0.443902	cellular component organization or biogenesis;biological regulation;response to stimulus;cellular process;regulation of biological process;negative regulation of biological process;metabolic process	cell;cell part	binding;catalytic activity	Posttranslational modification, protein turnover, chaperones ;		GO:0044265,cellular macromolecule catabolic process;GO:0009056,catabolic process;GO:0031326,regulation of cellular biosynthetic process;GO:0006355,regulation of transcription, DNA-dependent;GO:0045449,regulation of transcription;GO:0031324,negative regulation of cellular metabolic process;GO:0034962,cellular biopolymer catabolic process;GO:0009987,cellular process;GO:0043244,regulation of protein…	GO:0005622,intracellular;GO:0044424,intracellular part;GO:0005829,cytosol;GO:0044444,cytoplasmic part;GO:0005623,cell;GO:0044464,cell part;GO:0005737,cytoplasm	GO:0046872,metal ion binding;GO:0003729,mRNA binding;GO:0016705,oxidoreductase activity, acting on paired donors, with incorporation or reduction of molecular oxygen;GO:0043169,cation binding;GO:0005506,iron ion binding;GO:0003824,catalytic activity;GO:0043167,ion binding;GO:0031418,L-ascorbic acid binding;GO:0003676,nucleic acid binding;GO:0031406,carboxylic acid binding;GO:0016706,oxidoreductas…
1237	tr|B0XUA5|B0XUA5_ASPFC	tr|B0XUA5|B0XUA5_ASPFC	19.3	13.131	119	2	2	up	2.76349			binding					GO:0005488,binding;GO:0003677,DNA binding;GO:0003676,nucleic acid binding
1241	tr|B0XUB0|B0XUB0_ASPFC	tr|B0XUB0|B0XUB0_ASPFC	26	21.437	192	6	6	down	0.353749	metabolic process;cellular component organization or biogenesis;cellular process	organelle;cell;macromolecular complex;cell part;organelle part	structural molecule activity;binding	Translation, ribosomal structure and biogenesis ;	Ribosome	GO:0044238,primary metabolic process;GO:0006412,translation;GO:0010467,gene expression;GO:0009059,macromolecule biosynthetic process;GO:0019538,protein metabolic process;GO:0043284,biopolymer biosynthetic process;GO:0034961,cellular biopolymer biosynthetic process;GO:0044249,cellular biosynthetic process;GO:0043283,biopolymer metabolic process;GO:0034960,cellular biopolymer metabolic process;GO:0…	GO:0044424,intracellular part;GO:0022626,cytosolic ribosome;GO:0005737,cytoplasm;GO:0022625,cytosolic large ribosomal subunit;GO:0043226,organelle;GO:0033279,ribosomal subunit;GO:0043229,intracellular organelle;GO:0032991,macromolecular complex;GO:0043232,intracellular non-membrane-bounded organelle;GO:0005623,cell;GO:0043228,non-membrane-bounded organelle;GO:0015934,large ribosomal subunit;GO:00…	GO:0003723,RNA binding;GO:0003735,structural constituent of ribosome;GO:0005488,binding;GO:0005198,structural molecule activity;GO:0003676,nucleic acid binding	ko03010,Ribosome
1245	tr|B0XUB7|B0XUB7_ASPFC	tr|B0XUB7|B0XUB7_ASPFC	54.5	66.296	607	25	25	up	2.49416	cellular process;metabolic process	organelle;cell;organelle part;cell part	catalytic activity	Inorganic ion transport and metabolism ;	Metabolic pathways;Microbial metabolism in diverse environments;Folate biosynthesis	GO:0044237,cellular metabolic process;GO:0008152,metabolic process;GO:0046496,nicotinamide nucleotide metabolic process;GO:0051186,cofactor metabolic process;GO:0043170,macromolecule metabolic process;GO:0055086,nucleobase, nucleoside and nucleotide metabolic process;GO:0044260,cellular macromolecule metabolic process;GO:0044267,cellular protein metabolic process;GO:0043412,biopolymer modificatio…	GO:0044464,cell part;GO:0031090,organelle membrane;GO:0031224,intrinsic to membrane;GO:0044444,cytoplasmic part;GO:0000323,lytic vacuole;GO:0005622,intracellular;GO:0000324,fungal-type vacuole;GO:0000322,storage vacuole;GO:0005623,cell;GO:0044422,organelle part;GO:0044437,vacuolar part;GO:0044446,intracellular organelle part;GO:0016021,integral to membrane;GO:0043227,membrane-bounded organelle;GO…	GO:0016787,hydrolase activity;GO:0042578,phosphoric ester hydrolase activity;GO:0016791,phosphatase activity;GO:0016788,hydrolase activity, acting on ester bonds;GO:0004035,alkaline phosphatase activity;GO:0003824,catalytic activity	ko01100,Metabolic pathways;ko00790,Folate biosynthesis;ko01120,Microbial metabolism in diverse environments
1246	tr|B0XUB8|B0XUB8_ASPFC	tr|B0XUB8|B0XUB8_ASPFC	14.7	46.758	443	5	5	down	0.415139	metabolic process;cellular component organization or biogenesis	cell;cell part	catalytic activity	Carbohydrate transport and metabolism ;		GO:0008152,metabolic process;GO:0005975,carbohydrate metabolic process;GO:0044238,primary metabolic process	GO:0044464,cell part;GO:0030312,external encapsulating structure;GO:0044425,membrane part;GO:0031224,intrinsic to membrane;GO:0005618,cell wall;GO:0005886,plasma membrane;GO:0031225,anchored to membrane;GO:0005623,cell;GO:0016020,membrane;GO:0009277,fungal-type cell wall	GO:0003824,catalytic activity;GO:0016787,hydrolase activity;GO:0004553,hydrolase activity, hydrolyzing O-glycosyl compounds;GO:0016798,hydrolase activity, acting on glycosyl bonds
1256	tr|B0XUE3|B0XUE3_ASPFC	tr|B0XUE3|B0XUE3_ASPFC	12.2	109.43	995	8	8	up	2.10776	developmental process;localization;establishment of localization;regulation of biological process;cellular process;biological regulation;cellular component organization or biogenesis	cell;cell part				GO:0051049,regulation of transport;GO:0050793,regulation of developmental process;GO:0050794,regulation of cellular process;GO:0032879,regulation of localization;GO:0051128,regulation of cellular component organization;GO:0065008,regulation of biological quality;GO:0050789,regulation of biological process;GO:0065007,biological regulation	GO:0032153,cell division site;GO:0044444,cytoplasmic part;GO:0044464,cell part;GO:0051286,cell tip;GO:0005622,intracellular;GO:0051285,cell cortex of cell tip;GO:0030427,site of polarized growth;GO:0044448,cell cortex part;GO:0032155,cell division site part;GO:0044424,intracellular part;GO:0005623,cell;GO:0005737,cytoplasm;GO:0005938,cell cortex
1257	tr|B0XUE5|B0XUE5_ASPFC	tr|B0XUE5|B0XUE5_ASPFC	44.1	13.438	127	6	6	down	0.461082	metabolic process;cellular process	organelle;cell;macromolecular complex;cell part;organelle part	binding;catalytic activity;structural molecule activity	Translation, ribosomal structure and biogenesis ;	Ribosome	GO:0006412,translation;GO:0043285,biopolymer catabolic process;GO:0044238,primary metabolic process;GO:0043283,biopolymer metabolic process;GO:0044249,cellular biosynthetic process;GO:0034960,cellular biopolymer metabolic process;GO:0009057,macromolecule catabolic process;GO:0034961,cellular biopolymer biosynthetic process;GO:0019538,protein metabolic process;GO:0043284,biopolymer biosynthetic pr…	GO:0022625,cytosolic large ribosomal subunit;GO:0043226,organelle;GO:0033279,ribosomal subunit;GO:0044424,intracellular part;GO:0005737,cytoplasm;GO:0022626,cytosolic ribosome;GO:0032991,macromolecular complex;GO:0043232,intracellular non-membrane-bounded organelle;GO:0043229,intracellular organelle;GO:0015934,large ribosomal subunit;GO:0044446,intracellular organelle part;GO:0044422,organelle pa…	GO:0003824,catalytic activity;GO:0003676,nucleic acid binding;GO:0019843,rRNA binding;GO:0005488,binding;GO:0008233,peptidase activity;GO:0016787,hydrolase activity;GO:0003723,RNA binding;GO:0005198,structural molecule activity;GO:0070180,LSU rRNA binding;GO:0003735,structural constituent of ribosome	ko03010,Ribosome
1260	tr|B0XUE9|B0XUE9_ASPFC	tr|B0XUE9|B0XUE9_ASPFC	47.6	65.404	572	19	19	down	0.450774	biological regulation;cellular component organization or biogenesis;cellular process;establishment of localization;localization	organelle part;cell part;macromolecular complex;organelle;cell	binding;transporter activity	Transcription ;		GO:0055085,transmembrane transport;GO:0070727,cellular macromolecule localization;GO:0006839,mitochondrial transport;GO:0006996,organelle organization;GO:0046907,intracellular transport;GO:0007005,mitochondrion organization;GO:0016043,cellular component organization;GO:0051234,establishment of localization;GO:0051179,localization;GO:0033036,macromolecule localization;GO:0030150,protein import int…	GO:0005744,mitochondrial inner membrane presequence translocase complex;GO:0032991,macromolecular complex;GO:0031966,mitochondrial membrane;GO:0043234,protein complex;GO:0043229,intracellular organelle;GO:0044425,membrane part;GO:0044429,mitochondrial part;GO:0043231,intracellular membrane-bounded organelle;GO:0005740,mitochondrial envelope;GO:0016020,membrane;GO:0031975,envelope;GO:0043226,organ…	GO:0015405,P-P-bond-hydrolysis-driven transmembrane transporter activity;GO:0005515,protein binding;GO:0005215,transporter activity;GO:0005488,binding;GO:0022857,transmembrane transporter activity;GO:0042277,peptide binding;GO:0008565,protein transporter activity;GO:0022804,active transmembrane transporter activity;GO:0022891,substrate-specific transmembrane transporter activity;GO:0015399,primar…
1264	tr|B0XUG3|B0XUG3_ASPFC	tr|B0XUG3|B0XUG3_ASPFC	4.7	168.69	1499	7	5	down	0.287779	response to stimulus;cellular process;metabolic process;localization;establishment of localization	cell;cell part	binding;catalytic activity;transporter activity	Defense mechanisms ;	ABC transporters	GO:0008152,metabolic process;GO:0042221,response to chemical stimulus;GO:0051234,establishment of localization;GO:0051179,localization;GO:0042493,response to drug;GO:0006810,transport;GO:0050896,response to stimulus	GO:0016020,membrane;GO:0016021,integral to membrane;GO:0044464,cell part;GO:0044425,membrane part;GO:0031224,intrinsic to membrane;GO:0005623,cell	GO:0030554,adenyl nucleotide binding;GO:0016462,pyrophosphatase activity;GO:0015405,P-P-bond-hydrolysis-driven transmembrane transporter activity;GO:0017076,purine nucleotide binding;GO:0042623,ATPase activity, coupled;GO:0046943,carboxylic acid transmembrane transporter activity;GO:0042626,ATPase activity, coupled to transmembrane movement of substances;GO:0032559,adenyl ribonucleotide binding;G…	ko02010,ABC transporters
1268	tr|B0XUH5|B0XUH5_ASPFC	tr|B0XUH5|B0XUH5_ASPFC	7.2	89.268	792	5	5	up	3.90278	localization;establishment of localization;cellular process	cell;cell part	transporter activity				GO:0031224,intrinsic to membrane;GO:0044425,membrane part;GO:0005623,cell;GO:0044464,cell part;GO:0016021,integral to membrane;GO:0016020,membrane
1270	tr|B0XUJ3|B0XUJ3_ASPFC	tr|B0XUJ3|B0XUJ3_ASPFC	73.3	28.22	266	15	15	up	3.45977	metabolic process;cellular component organization or biogenesis;cellular process	cell part;organelle;cell	catalytic activity	Lipid transport and metabolism ; Secondary metabolites biosynthesis, transport and catabolism ; General function prediction only ;	Arachidonic acid metabolism;Metabolic pathways	GO:0005975,carbohydrate metabolic process;GO:0005997,xylulose metabolic process;GO:0006066,alcohol metabolic process;GO:0051259,protein oligomerization;GO:0044085,cellular component biogenesis;GO:0044237,cellular metabolic process;GO:0016043,cellular component organization;GO:0008152,metabolic process;GO:0005996,monosaccharide metabolic process;GO:0070271,protein complex biogenesis;GO:0055114,oxi…	GO:0005622,intracellular;GO:0044464,cell part;GO:0043229,intracellular organelle;GO:0044444,cytoplasmic part;GO:0043231,intracellular membrane-bounded organelle;GO:0043226,organelle;GO:0043227,membrane-bounded organelle;GO:0005737,cytoplasm;GO:0044424,intracellular part;GO:0005739,mitochondrion;GO:0005623,cell	GO:0003824,catalytic activity;GO:0016491,oxidoreductase activity;GO:0016616,oxidoreductase activity, acting on the CH-OH group of donors, NAD or NADP as acceptor;GO:0016614,oxidoreductase activity, acting on CH-OH group of donors	ko00590,Arachidonic acid metabolism;ko01100,Metabolic pathways
1272	tr|B0XUJ8|B0XUJ8_ASPFC	tr|B0XUJ8|B0XUJ8_ASPFC	18.3	63.168	562	7	7	down	0.391626	metabolic process;cellular component organization or biogenesis	extracellular region	catalytic activity			GO:0043170,macromolecule metabolic process;GO:0009056,catabolic process;GO:0008152,metabolic process;GO:0044036,cell wall macromolecule metabolic process	GO:0005576,extracellular region	GO:0016788,hydrolase activity, acting on ester bonds;GO:0016787,hydrolase activity;GO:0004091,carboxylesterase activity;GO:0003824,catalytic activity
1277	tr|B0XUK8|B0XUK8_ASPFC	tr|B0XUK8|B0XUK8_ASPFC	50.5	168.61	1530	58	58	down	0.355947	metabolic process;cellular component organization or biogenesis;cellular process	organelle;cell;macromolecular complex;cell part	binding;catalytic activity	Energy production and conversion ;Inorganic ion transport and metabolism ;	Metabolic pathways;Sulfur metabolism;Microbial metabolism in diverse environments	GO:0006139,nucleobase, nucleoside, nucleotide and nucleic acid metabolic process;GO:0046394,carboxylic acid biosynthetic process;GO:0009308,amine metabolic process;GO:0034641,cellular nitrogen compound metabolic process;GO:0043284,biopolymer biosynthetic process;GO:0009059,macromolecule biosynthetic process;GO:0006350,transcription;GO:0000103,sulfate assimilation;GO:0034960,cellular biopolymer me…	GO:0032991,macromolecular complex;GO:0005622,intracellular;GO:0009337,sulfite reductase complex (NADPH);GO:0044444,cytoplasmic part;GO:0005829,cytosol;GO:0043229,intracellular organelle;GO:0043234,protein complex;GO:0044464,cell part;GO:0043227,membrane-bounded organelle;GO:0043226,organelle;GO:0043231,intracellular membrane-bounded organelle;GO:0005623,cell;GO:0044424,intracellular part;GO:00056…	GO:0046872,metal ion binding;GO:0005506,iron ion binding;GO:0048029,monosaccharide binding;GO:0043169,cation binding;GO:0003824,catalytic activity;GO:0043167,ion binding;GO:0016667,oxidoreductase activity, acting on sulfur group of donors;GO:0016668,oxidoreductase activity, acting on sulfur group of donors, NAD or NADP as acceptor;GO:0016779,nucleotidyltransferase activity;GO:0005529,sugar bindin…	ko01100,Metabolic pathways;ko00920,Sulfur metabolism;ko01120,Microbial metabolism in diverse environments
1279	tr|B0XUL4|B0XUL4_ASPFC	tr|B0XUL4|B0XUL4_ASPFC	35.7	96.27	844	22	22	up	14.274				Function unknown ;
1283	tr|B0XUM0|B0XUM0_ASPFC	tr|B0XUM0|B0XUM0_ASPFC	18.3	34.711	317	6	6	up	2.9133		cell;cell part					GO:0031224,intrinsic to membrane;GO:0044425,membrane part;GO:0005623,cell;GO:0044464,cell part;GO:0016021,integral to membrane;GO:0016020,membrane
1284	tr|B0XUM5|B0XUM5_ASPFC	tr|B0XUM5|B0XUM5_ASPFC	50.5	72.126	645	20	20	up	2.34455	cellular process;metabolic process		catalytic activity;binding	General function prediction only ; Signal transduction mechanisms ; Transcription ; Replication, recombination and repair ;		GO:0006793,phosphorus metabolic process;GO:0044267,cellular protein metabolic process;GO:0043412,biopolymer modification;GO:0009987,cellular process;GO:0016310,phosphorylation;GO:0043170,macromolecule metabolic process;GO:0008152,metabolic process;GO:0044237,cellular metabolic process;GO:0044260,cellular macromolecule metabolic process;GO:0043283,biopolymer metabolic process;GO:0006796,phosphate …		GO:0016773,phosphotransferase activity, alcohol group as acceptor;GO:0016301,kinase activity;GO:0016740,transferase activity;GO:0032559,adenyl ribonucleotide binding;GO:0017076,purine nucleotide binding;GO:0005524,ATP binding;GO:0030554,adenyl nucleotide binding;GO:0003824,catalytic activity;GO:0032553,ribonucleotide binding;GO:0032555,purine ribonucleotide binding;GO:0001883,purine nucleoside bi…
1290	tr|B0XUN4|B0XUN4_ASPFC	tr|B0XUN4|B0XUN4_ASPFC	58.4	57.956	546	26	26	down	0.275063	metabolic process;cellular process	cell;cell part	binding;catalytic activity	General function prediction only ;Nucleotide transport and metabolism ;	Metabolic pathways;Biosynthesis of secondary metabolites;Purine metabolism	GO:0044271,nitrogen compound biosynthetic process;GO:0008152,metabolic process;GO:0009119,ribonucleoside metabolic process;GO:0009260,ribonucleotide biosynthetic process;GO:0006753,nucleoside phosphate metabolic process;GO:0006807,nitrogen compound metabolic process;GO:0009126,purine nucleoside monophosphate metabolic process;GO:0044238,primary metabolic process;GO:0009123,nucleoside monophosphat…	GO:0044464,cell part;GO:0005737,cytoplasm;GO:0044424,intracellular part;GO:0005829,cytosol;GO:0005623,cell;GO:0044444,cytoplasmic part;GO:0005622,intracellular	GO:0016491,oxidoreductase activity;GO:0043169,cation binding;GO:0016616,oxidoreductase activity, acting on the CH-OH group of donors, NAD or NADP as acceptor;GO:0005488,binding;GO:0046872,metal ion binding;GO:0016614,oxidoreductase activity, acting on CH-OH group of donors;GO:0043167,ion binding;GO:0003824,catalytic activity	ko01100,Metabolic pathways;ko01110,Biosynthesis of secondary metabolites;ko00230,Purine metabolism
1301	tr|B0XUQ5|B0XUQ5_ASPFC	tr|B0XUQ5|B0XUQ5_ASPFC	48.1	34.093	322	9	9	down	0.203982		extracellular region	binding				GO:0005576,extracellular region	GO:0019863,IgE binding;GO:0005515,protein binding;GO:0005488,binding;GO:0019865,immunoglobulin binding;GO:0032403,protein complex binding
1303	tr|B0XUQ8|B0XUQ8_ASPFC	tr|B0XUQ8|B0XUQ8_ASPFC	3.7	38.595	353	1	1	down	0.13915	metabolic process;localization;establishment of localization;regulation of biological process;response to stimulus;cellular process;biological regulation	cell part;cell;organelle	transporter activity			GO:0031668,cellular response to extracellular stimulus;GO:0009267,cellular response to starvation;GO:0031667,response to nutrient levels;GO:0006811,ion transport;GO:0043618,regulation of transcription from RNA polymerase II promoter in response to stress;GO:0051179,localization;GO:0033217,regulation of transcription from RNA polymerase II promoter in response to iron ion starvation;GO:0050789,reg…	GO:0044444,cytoplasmic part;GO:0031224,intrinsic to membrane;GO:0044464,cell part;GO:0005622,intracellular;GO:0005623,cell;GO:0016021,integral to membrane;GO:0043227,membrane-bounded organelle;GO:0044425,membrane part;GO:0043229,intracellular organelle;GO:0044424,intracellular part;GO:0005737,cytoplasm;GO:0005886,plasma membrane;GO:0043226,organelle;GO:0005783,endoplasmic reticulum;GO:0016020,mem…	GO:0022891,substrate-specific transmembrane transporter activity;GO:0046915,transition metal ion transmembrane transporter activity;GO:0022890,inorganic cation transmembrane transporter activity;GO:0015075,ion transmembrane transporter activity;GO:0022892,substrate-specific transporter activity;GO:0008324,cation transmembrane transporter activity;GO:0046873,metal ion transmembrane transporter act…
1311	tr|B0XUS4|B0XUS4_ASPFC	tr|B0XUS4|B0XUS4_ASPFC	29.8	102.39	918	17	17	up	2.72415	metabolic process;cellular process		catalytic activity	Carbohydrate transport and metabolism ;	Starch and sucrose metabolism	GO:0044238,primary metabolic process;GO:0034637,cellular carbohydrate biosynthetic process;GO:0005992,trehalose biosynthetic process;GO:0005991,trehalose metabolic process;GO:0044262,cellular carbohydrate metabolic process;GO:0009311,oligosaccharide metabolic process;GO:0044249,cellular biosynthetic process;GO:0005975,carbohydrate metabolic process;GO:0016138,glycoside biosynthetic process;GO:000…		GO:0003824,catalytic activity	ko00500,Starch and sucrose metabolism
1313	tr|B0XUS6|B0XUS6_ASPFC	tr|B0XUS6|B0XUS6_ASPFC	12.1	36.7	321	3	3	down	0.38862
1315	tr|B0XUT0|B0XUT0_ASPFC	tr|B0XUT0|B0XUT0_ASPFC	13	32.408	301	3	3	down	0.415431	localization;establishment of localization;cellular process	organelle part;cell part;organelle;cell	transporter activity	Function unknown ;		GO:0006811,ion transport;GO:0015849,organic acid transport;GO:0051179,localization;GO:0051234,establishment of localization;GO:0046942,carboxylic acid transport;GO:0006810,transport;GO:0006820,anion transport;GO:0015711,organic anion transport;GO:0015718,monocarboxylic acid transport	GO:0005783,endoplasmic reticulum;GO:0043226,organelle;GO:0016020,membrane;GO:0043231,intracellular membrane-bounded organelle;GO:0044424,intracellular part;GO:0000329,fungal-type vacuole membrane;GO:0005886,plasma membrane;GO:0005737,cytoplasm;GO:0005773,vacuole;GO:0044425,membrane part;GO:0005794,Golgi apparatus;GO:0043229,intracellular organelle;GO:0043227,membrane-bounded organelle;GO:0016021,…	GO:0046943,carboxylic acid transmembrane transporter activity;GO:0022857,transmembrane transporter activity;GO:0005215,transporter activity;GO:0022892,substrate-specific transporter activity;GO:0005342,organic acid transmembrane transporter activity;GO:0022891,substrate-specific transmembrane transporter activity
1321	tr|B0XUU5|B0XUU5_ASPFC	tr|B0XUU5|B0XUU5_ASPFC	20.6	17.827	160	2	2	up	5.80351
1338	tr|B0XUX9|B0XUX9_ASPFC	tr|B0XUX9|B0XUX9_ASPFC	5.4	32.535	280	1	1	up	4.60214	response to stimulus;cellular process;metabolic process	cell;organelle;cell part	binding;catalytic activity			GO:0006807,nitrogen compound metabolic process;GO:0000738,DNA catabolic process, exonucleolytic;GO:0006950,response to stress;GO:0034984,cellular response to DNA damage stimulus;GO:0006281,DNA repair;GO:0009987,cellular process;GO:0034962,cellular biopolymer catabolic process;GO:0043170,macromolecule metabolic process;GO:0044265,cellular macromolecule catabolic process;GO:0009056,catabolic proces…	GO:0043231,intracellular membrane-bounded organelle;GO:0043227,membrane-bounded organelle;GO:0043226,organelle;GO:0005737,cytoplasm;GO:0005634,nucleus;GO:0044424,intracellular part;GO:0005623,cell;GO:0005622,intracellular;GO:0044464,cell part;GO:0043229,intracellular organelle;GO:0005829,cytosol;GO:0044444,cytoplasmic part	GO:0004527,exonuclease activity;GO:0008270,zinc ion binding;GO:0003824,catalytic activity;GO:0043167,ion binding;GO:0003697,single-stranded DNA binding;GO:0003676,nucleic acid binding;GO:0046872,metal ion binding;GO:0043169,cation binding;GO:0003690,double-stranded DNA binding;GO:0043566,structure-specific DNA binding;GO:0005488,binding;GO:0016787,hydrolase activity;GO:0003677,DNA binding;GO:0046…
1339	tr|B0XUY6|B0XUY6_ASPFC	tr|B0XUY6|B0XUY6_ASPFC	50.7	24.357	227	8	8	up	3.82573	metabolic process;cellular process	cell;organelle;cell part	catalytic activity	Nucleotide transport and metabolism ;	Pyrimidine metabolism;Metabolic pathways	GO:0006753,nucleoside phosphate metabolic process;GO:0009260,ribonucleotide biosynthetic process;GO:0009119,ribonucleoside metabolic process;GO:0009112,nucleobase metabolic process;GO:0006807,nitrogen compound metabolic process;GO:0006206,pyrimidine base metabolic process;GO:0006725,cellular aromatic compound metabolic process;GO:0008152,metabolic process;GO:0044271,nitrogen compound biosynthetic…	GO:0005622,intracellular;GO:0044464,cell part;GO:0043229,intracellular organelle;GO:0005829,cytosol;GO:0044444,cytoplasmic part;GO:0043231,intracellular membrane-bounded organelle;GO:0043226,organelle;GO:0043227,membrane-bounded organelle;GO:0005737,cytoplasm;GO:0005634,nucleus;GO:0044424,intracellular part;GO:0005623,cell	GO:0003824,catalytic activity;GO:0016763,transferase activity, transferring pentosyl groups;GO:0016757,transferase activity, transferring glycosyl groups;GO:0016772,transferase activity, transferring phosphorus-containing groups;GO:0016301,kinase activity;GO:0016740,transferase activity	ko00240,Pyrimidine metabolism;ko01100,Metabolic pathways
1343	tr|B0XV02|B0XV02_ASPFC	tr|B0XV02|B0XV02_ASPFC	48.1	14.967	131	10	10	down	0.419266		macromolecular complex;cell part;organelle part;organelle;cell	structural molecule activity	Translation, ribosomal structure and biogenesis ;	Ribosome		GO:0044446,intracellular organelle part;GO:0044422,organelle part;GO:0015934,large ribosomal subunit;GO:0043228,non-membrane-bounded organelle;GO:0005623,cell;GO:0005622,intracellular;GO:0030529,ribonucleoprotein complex;GO:0044445,cytosolic part;GO:0005840,ribosome;GO:0044464,cell part;GO:0044444,cytoplasmic part;GO:0005829,cytosol;GO:0033279,ribosomal subunit;GO:0022625,cytosolic large ribosoma…	GO:0005198,structural molecule activity;GO:0003735,structural constituent of ribosome	ko03010,Ribosome
1344	tr|B0XV03|B0XV03_ASPFC	tr|B0XV03|B0XV03_ASPFC	5.8	41.059	379	2	2	down	0.191833	cellular process;metabolic process	organelle;cell;cell part	catalytic activity	General function prediction only ;		GO:0055086,nucleobase, nucleoside and nucleotide metabolic process;GO:0051186,cofactor metabolic process;GO:0019748,secondary metabolic process;GO:0044237,cellular metabolic process;GO:0008152,metabolic process;GO:0046496,nicotinamide nucleotide metabolic process;GO:0006732,coenzyme metabolic process;GO:0006753,nucleoside phosphate metabolic process;GO:0009820,alkaloid metabolic process;GO:000998…	GO:0044464,cell part;GO:0043229,intracellular organelle;GO:0005622,intracellular;GO:0044424,intracellular part;GO:0005634,nucleus;GO:0005623,cell;GO:0005737,cytoplasm;GO:0043227,membrane-bounded organelle;GO:0043226,organelle;GO:0043231,intracellular membrane-bounded organelle	GO:0003824,catalytic activity;GO:0016491,oxidoreductase activity;GO:0016614,oxidoreductase activity, acting on CH-OH group of donors
1347	tr|B0XV13|B0XV13_ASPFC	tr|B0XV13|B0XV13_ASPFC	23.8	50.255	449	7	7	up	6.60576	cellular process;metabolic process		binding;catalytic activity	Secondary metabolites biosynthesis, transport and catabolism ;	Microbial metabolism in diverse environments;Tyrosine metabolism;Metabolic pathways	GO:0009310,amine catabolic process;GO:0006082,organic acid metabolic process;GO:0043436,oxoacid metabolic process;GO:0044270,nitrogen compound catabolic process;GO:0006807,nitrogen compound metabolic process;GO:0005975,carbohydrate metabolic process;GO:0006725,cellular aromatic compound metabolic process;GO:0019752,carboxylic acid metabolic process;GO:0044271,nitrogen compound biosynthetic proces…		GO:0005488,binding;GO:0046872,metal ion binding;GO:0016491,oxidoreductase activity;GO:0043169,cation binding;GO:0003824,catalytic activity;GO:0043167,ion binding;GO:0051213,dioxygenase activity	ko01120,Microbial metabolism in diverse environments;ko00350,Tyrosine metabolism;ko01100,Metabolic pathways
1348	tr|B0XV14|B0XV14_ASPFC	tr|B0XV14|B0XV14_ASPFC	24.8	46.817	431	7	7	up	6.45104	cellular process;metabolic process		catalytic activity	Secondary metabolites biosynthesis, transport and catabolism ;	Metabolic pathways;Tyrosine metabolism;Microbial metabolism in diverse environments	GO:0009987,cellular process;GO:0042180,cellular ketone metabolic process;GO:0006082,organic acid metabolic process;GO:0043436,oxoacid metabolic process;GO:0006807,nitrogen compound metabolic process;GO:0006520,cellular amino acid metabolic process;GO:0005975,carbohydrate metabolic process;GO:0006725,cellular aromatic compound metabolic process;GO:0019752,carboxylic acid metabolic process;GO:00442…		GO:0003824,catalytic activity;GO:0016787,hydrolase activity	ko01100,Metabolic pathways;ko00350,Tyrosine metabolism;ko01120,Microbial metabolism in diverse environments
1357	tr|B0XV50|B0XV50_ASPFC	tr|B0XV50|B0XV50_ASPFC	26.6	20.3	188	4	4	up	2.13903	cellular process;establishment of localization;localization	cell;organelle;macromolecular complex;cell part	binding	Function unknown ;		GO:0015031,protein transport;GO:0006612,protein targeting to membrane;GO:0008104,protein localization;GO:0051641,cellular localization;GO:0006810,transport;GO:0006605,protein targeting;GO:0051649,establishment of localization in cell;GO:0070727,cellular macromolecule localization;GO:0046907,intracellular transport;GO:0051179,localization;GO:0033036,macromolecule localization;GO:0051234,establishm…	GO:0043231,intracellular membrane-bounded organelle;GO:0043227,membrane-bounded organelle;GO:0043226,organelle;GO:0005623,cell;GO:0005634,nucleus;GO:0044424,intracellular part;GO:0005622,intracellular;GO:0043229,intracellular organelle;GO:0044464,cell part	GO:0046872,metal ion binding;GO:0005488,binding;GO:0043169,cation binding;GO:0043167,ion binding
1372	tr|B0XV88|B0XV88_ASPFC	tr|B0XV88|B0XV88_ASPFC	35.7	44.23	406	10	10	up	7.34701	metabolic process		catalytic activity	General function prediction only ;		GO:0009057,macromolecule catabolic process;GO:0043283,biopolymer metabolic process;GO:0044042,glucan metabolic process;GO:0005975,carbohydrate metabolic process;GO:0043285,biopolymer catabolic process;GO:0016052,carbohydrate catabolic process;GO:0005976,polysaccharide metabolic process;GO:0044238,primary metabolic process;GO:0000272,polysaccharide catabolic process;GO:0043170,macromolecule metabo…		GO:0015926,glucosidase activity;GO:0016798,hydrolase activity, acting on glycosyl bonds;GO:0004553,hydrolase activity, hydrolyzing O-glycosyl compounds;GO:0016787,hydrolase activity;GO:0003824,catalytic activity
1385	tr|B0XVB8|B0XVB8_ASPFC	tr|B0XVB8|B0XVB8_ASPFC	19.7	46.952	427	5	5	up	2.63326	metabolic process	cell part;cell	catalytic activity	Function unknown ;		GO:0008152,metabolic process;GO:0055114,oxidation reduction	GO:0044464,cell part;GO:0031224,intrinsic to membrane;GO:0044425,membrane part;GO:0005623,cell;GO:0016020,membrane;GO:0016021,integral to membrane	GO:0016491,oxidoreductase activity;GO:0003824,catalytic activity
1389	tr|B0XVC6|B0XVC6_ASPFC	tr|B0XVC6|B0XVC6_ASPFC	38.6	38.546	339	11	11	down	0.334469	metabolic process;cellular process;cellular component organization or biogenesis	cell;organelle;membrane-enclosed lumen;cell part;macromolecular complex;organelle part	catalytic activity;structural molecule activity			GO:0043283,biopolymer metabolic process;GO:0044249,cellular biosynthetic process;GO:0034960,cellular biopolymer metabolic process;GO:0009059,macromolecule biosynthetic process;GO:0010467,gene expression;GO:0019538,protein metabolic process;GO:0034961,cellular biopolymer biosynthetic process;GO:0043284,biopolymer biosynthetic process;GO:0006412,translation;GO:0044238,primary metabolic process;GO:0…	GO:0043229,intracellular organelle;GO:0005759,mitochondrial matrix;GO:0032991,macromolecular complex;GO:0031980,mitochondrial lumen;GO:0070013,intracellular organelle lumen;GO:0043232,intracellular non-membrane-bounded organelle;GO:0005737,cytoplasm;GO:0031974,membrane-enclosed lumen;GO:0000313,organellar ribosome;GO:0005739,mitochondrion;GO:0005634,nucleus;GO:0044424,intracellular part;GO:000031…	GO:0005198,structural molecule activity;GO:0016787,hydrolase activity;GO:0003735,structural constituent of ribosome;GO:0003824,catalytic activity
1390	tr|B0XVD0|B0XVD0_ASPFC	tr|B0XVD0|B0XVD0_ASPFC	30.8	207.09	2016	33	33	down	0.466511
1395	tr|B0XVD7|B0XVD7_ASPFC	tr|B0XVD7|B0XVD7_ASPFC	3.8	35.229	316	1	1	down	0.488544	cellular component organization or biogenesis;cellular process	cell part;organelle part;organelle;cell			Peroxisome	GO:0006996,organelle organization;GO:0016043,cellular component organization;GO:0048285,organelle fission;GO:0016559,peroxisome fission;GO:0007031,peroxisome organization;GO:0009987,cellular process	GO:0043229,intracellular organelle;GO:0044425,membrane part;GO:0005737,cytoplasm;GO:0044424,intracellular part;GO:0016020,membrane;GO:0043231,intracellular membrane-bounded organelle;GO:0043226,organelle;GO:0044438,microbody part;GO:0044439,peroxisomal part;GO:0044464,cell part;GO:0042579,microbody;GO:0031090,organelle membrane;GO:0031224,intrinsic to membrane;GO:0044444,cytoplasmic part;GO:00056…		ko04146,Peroxisome
1401	tr|B0XVE9|B0XVE9_ASPFC	tr|B0XVE9|B0XVE9_ASPFC	14	55.084	506	6	6	down	0.298918	metabolic process;cellular process		binding;catalytic activity	Amino acid transport and metabolism ;	Butanoate metabolism;beta-Alanine metabolism;Taurine and hypotaurine metabolism;Metabolic pathways;Alanine, aspartate and glutamate metabolism	GO:0044237,cellular metabolic process;GO:0008152,metabolic process;GO:0019752,carboxylic acid metabolic process;GO:0043436,oxoacid metabolic process;GO:0042180,cellular ketone metabolic process;GO:0009987,cellular process;GO:0006082,organic acid metabolic process		GO:0003824,catalytic activity;GO:0016830,carbon-carbon lyase activity;GO:0030170,pyridoxal phosphate binding;GO:0005496,steroid binding;GO:0005488,binding;GO:0048037,cofactor binding;GO:0008289,lipid binding;GO:0070279,vitamin B6 binding;GO:0016829,lyase activity;GO:0019842,vitamin binding;GO:0016831,carboxy-lyase activity	ko00650,Butanoate metabolism;ko00410,beta-Alanine metabolism;ko01100,Metabolic pathways;ko00250,Alanine, aspartate and glutamate metabolism;ko00430,Taurine and hypotaurine metabolism
1405	tr|B0XVF7|B0XVF7_ASPFC	tr|B0XVF7|B0XVF7_ASPFC	44.3	40.828	352	13	13	down	0.183548	metabolic process	cell;organelle;cell part;organelle part	catalytic activity;binding			GO:0008152,metabolic process;GO:0055114,oxidation reduction	GO:0031224,intrinsic to membrane;GO:0044444,cytoplasmic part;GO:0044464,cell part;GO:0031090,organelle membrane;GO:0005622,intracellular;GO:0019866,organelle inner membrane;GO:0005623,cell;GO:0031967,organelle envelope;GO:0043227,membrane-bounded organelle;GO:0016021,integral to membrane;GO:0005743,mitochondrial inner membrane;GO:0044422,organelle part;GO:0044446,intracellular organelle part;GO:0…	GO:0046872,metal ion binding;GO:0005488,binding;GO:0043169,cation binding;GO:0016491,oxidoreductase activity;GO:0043167,ion binding;GO:0003824,catalytic activity
1406	tr|B0XVG1|B0XVG1_ASPFC	tr|B0XVG1|B0XVG1_ASPFC	22.9	19.21	166	2	2	down	0.361055	cellular process	cell;organelle;cell part				GO:0009987,cellular process	GO:0044444,cytoplasmic part;GO:0043229,intracellular organelle;GO:0044464,cell part;GO:0005622,intracellular;GO:0005739,mitochondrion;GO:0005623,cell;GO:0044424,intracellular part;GO:0005737,cytoplasm;GO:0043227,membrane-bounded organelle;GO:0043226,organelle;GO:0043231,intracellular membrane-bounded organelle
1425	tr|B0XVL3|B0XVL3_ASPFC	tr|B0XVL3|B0XVL3_ASPFC	13.8	108.49	993	10	10	down	0.475598
1426	tr|B0XVL5|B0XVL5_ASPFC	tr|B0XVL5|B0XVL5_ASPFC	2.5	130.08	1195	2	2	down	0.309269	reproduction;response to stimulus;cellular process;positive regulation of biological process;regulation of biological process;metabolic process;biological regulation;multi-organism process	cell part;organelle;cell	binding;nucleic acid binding transcription factor activity	General function prediction only ;		GO:0050789,regulation of biological process;GO:0048522,positive regulation of cellular process;GO:0043902,positive regulation of multi-organism process;GO:0010565,regulation of cellular ketone metabolic process;GO:0065007,biological regulation;GO:0043255,regulation of carbohydrate biosynthetic process;GO:0080090,regulation of primary metabolic process;GO:0019222,regulation of metabolic process;GO…	GO:0005829,cytosol;GO:0044444,cytoplasmic part;GO:0044464,cell part;GO:0043229,intracellular organelle;GO:0005622,intracellular;GO:0044424,intracellular part;GO:0005634,nucleus;GO:0005623,cell;GO:0005737,cytoplasm;GO:0043227,membrane-bounded organelle;GO:0043226,organelle;GO:0043231,intracellular membrane-bounded organelle	GO:0008270,zinc ion binding;GO:0043167,ion binding;GO:0046914,transition metal ion binding;GO:0005488,binding;GO:0046872,metal ion binding;GO:0043169,cation binding
1428	tr|B0XVP8|B0XVP8_ASPFC	tr|B0XVP8|B0XVP8_ASPFC	17.7	25.122	220	3	3	up	6.98481	metabolic process		catalytic activity	Cell wall/membrane/envelope biogenesis ;	Biosynthesis of secondary metabolites	GO:0008152,metabolic process		GO:0016740,transferase activity;GO:0008415,acyltransferase activity;GO:0016746,transferase activity, transferring acyl groups;GO:0008080,N-acetyltransferase activity;GO:0016747,transferase activity, transferring acyl groups other than amino-acyl groups;GO:0016407,acetyltransferase activity;GO:0016410,N-acyltransferase activity;GO:0003824,catalytic activity	ko01110,Biosynthesis of secondary metabolites
1429	tr|B0XVP9|B0XVP9_ASPFC	tr|B0XVP9|B0XVP9_ASPFC	18.9	65.289	587	8	8	up	6.63646	metabolic process;cellular process		binding	Secondary metabolites biosynthesis, transport and catabolism ;		GO:0055114,oxidation reduction;GO:0042438,melanin biosynthetic process;GO:0046148,pigment biosynthetic process;GO:0009058,biosynthetic process;GO:0042440,pigment metabolic process;GO:0008152,metabolic process;GO:0006582,melanin metabolic process;GO:0019748,secondary metabolic process		GO:0005488,binding;GO:0046872,metal ion binding;GO:0043169,cation binding;GO:0005507,copper ion binding;GO:0043167,ion binding;GO:0046914,transition metal ion binding
1431	tr|B0XVQ1|B0XVQ1_ASPFC	tr|B0XVQ1|B0XVQ1_ASPFC	63.8	45.284	406	21	21	up	123.45	cellular process;metabolic process					GO:0046395,carboxylic acid catabolic process;GO:0032787,monocarboxylic acid metabolic process;GO:0042438,melanin biosynthetic process;GO:0046148,pigment biosynthetic process;GO:0016054,organic acid catabolic process;GO:0044248,cellular catabolic process;GO:0009987,cellular process;GO:0042180,cellular ketone metabolic process;GO:0006082,organic acid metabolic process;GO:0043436,oxoacid metabolic p…
1432	tr|B0XVQ2|B0XVQ2_ASPFC	tr|B0XVQ2|B0XVQ2_ASPFC	83.5	28.843	273	21	21	up	246.422	cellular process;metabolic process	cell part;cell	catalytic activity	Lipid transport and metabolism ; Secondary metabolites biosynthesis, transport and catabolism ; General function prediction only ;	Metabolic pathways;Fatty acid biosynthesis;Biosynthesis of unsaturated fatty acids	GO:0019748,secondary metabolic process;GO:0006582,melanin metabolic process;GO:0008152,metabolic process;GO:0042440,pigment metabolic process;GO:0009058,biosynthetic process;GO:0046148,pigment biosynthetic process;GO:0042438,melanin biosynthetic process;GO:0055114,oxidation reduction	GO:0005623,cell;GO:0044464,cell part;GO:0005622,intracellular	GO:0016491,oxidoreductase activity;GO:0016616,oxidoreductase activity, acting on the CH-OH group of donors, NAD or NADP as acceptor;GO:0016614,oxidoreductase activity, acting on CH-OH group of donors;GO:0003824,catalytic activity	ko01040,Biosynthesis of unsaturated fatty acids;ko01100,Metabolic pathways;ko00061,Fatty acid biosynthesis
1433	tr|B0XVQ4|B0XVQ4_ASPFC	tr|B0XVQ4|B0XVQ4_ASPFC	82.7	19.716	168	14	14	up	962.659	multicellular organismal process;reproduction;developmental process;metabolic process;cellular process		catalytic activity			GO:0032501,multicellular organismal process;GO:0009987,cellular process;GO:0010926,anatomical structure formation;GO:0043934,sporulation;GO:0009058,biosynthetic process;GO:0032502,developmental process;GO:0006582,melanin metabolic process;GO:0019748,secondary metabolic process;GO:0008152,metabolic process;GO:0048856,anatomical structure development;GO:0009653,anatomical structure morphogenesis;GO…		GO:0016835,carbon-oxygen lyase activity;GO:0003824,catalytic activity;GO:0016836,hydro-lyase activity;GO:0016829,lyase activity
1434	tr|B0XVQ6|B0XVQ6_ASPFC	tr|B0XVQ6|B0XVQ6_ASPFC	46.6	234.49	2146	70	70	up	68.3179	metabolic process;reproductive process;developmental process;pigmentation;multi-organism process;reproduction;cellular component organization or biogenesis;response to stimulus;cellular process		catalytic activity;binding	Secondary metabolites biosynthesis, transport and catabolism ;	Metabolic pathways;Tyrosine metabolism;Microbial metabolism in diverse environments;Limonene and pinene degradation;Fatty acid biosynthesis	GO:0042398,cellular amino acid derivative biosynthetic process;GO:0034641,cellular nitrogen compound metabolic process;GO:0046148,pigment biosynthetic process;GO:0044249,cellular biosynthetic process;GO:0022607,cellular component assembly;GO:0042438,melanin biosynthetic process;GO:0030436,asexual sporulation;GO:0019954,asexual reproduction;GO:0048869,cellular developmental process;GO:0006575,cell…		GO:0016830,carbon-carbon lyase activity;GO:0005515,protein binding;GO:0003824,catalytic activity;GO:0005488,binding;GO:0016787,hydrolase activity;GO:0016831,carboxy-lyase activity;GO:0016740,transferase activity;GO:0016788,hydrolase activity, acting on ester bonds;GO:0016829,lyase activity	ko00350,Tyrosine metabolism;ko01120,Microbial metabolism in diverse environments;ko00903,Limonene and pinene degradation;ko01100,Metabolic pathways;ko00061,Fatty acid biosynthesis
1445	tr|B0XVU6|B0XVU6_ASPFC	tr|B0XVU6|B0XVU6_ASPFC	12.8	48.32	415	4	4	up	2.05009	regulation of biological process;metabolic process;biological regulation;cellular process;positive regulation of biological process	organelle;cell;organelle part;cell part;macromolecular complex	catalytic activity;binding	RNA processing and modification ;		GO:0051254,positive regulation of RNA metabolic process;GO:0006396,RNA processing;GO:0006139,nucleobase, nucleoside, nucleotide and nucleic acid metabolic process;GO:0051171,regulation of nitrogen compound metabolic process;GO:0006397,mRNA processing;GO:0010468,regulation of gene expression;GO:0010557,positive regulation of macromolecule biosynthetic process;GO:0045941,positive regulation of tran…	GO:0043234,protein complex;GO:0043229,intracellular organelle;GO:0044464,cell part;GO:0032991,macromolecular complex;GO:0005622,intracellular;GO:0044428,nuclear part;GO:0005623,cell;GO:0044424,intracellular part;GO:0005634,nucleus;GO:0044446,intracellular organelle part;GO:0043231,intracellular membrane-bounded organelle;GO:0044422,organelle part;GO:0043226,organelle;GO:0043227,membrane-bounded o…	GO:0032553,ribonucleotide binding;GO:0032555,purine ribonucleotide binding;GO:0019001,guanyl nucleotide binding;GO:0017076,purine nucleotide binding;GO:0016779,nucleotidyltransferase activity;GO:0016740,transferase activity;GO:0003824,catalytic activity;GO:0000166,nucleotide binding;GO:0016772,transferase activity, transferring phosphorus-containing groups;GO:0005488,binding;GO:0005525,GTP bindin…
1448	tr|B0XVV0|B0XVV0_ASPFC	tr|B0XVV0|B0XVV0_ASPFC	11.2	23.367	214	1	1	down	0.254668	cellular process;metabolic process	cell part;organelle part;organelle;cell	binding;catalytic activity	Coenzyme transport and metabolism ;	Metabolic pathways;Riboflavin metabolism	GO:0055086,nucleobase, nucleoside and nucleotide metabolic process;GO:0042364,water-soluble vitamin biosynthetic process;GO:0009058,biosynthetic process;GO:0044237,cellular metabolic process;GO:0008152,metabolic process;GO:0009161,ribonucleoside monophosphate metabolic process;GO:0009124,nucleoside monophosphate biosynthetic process;GO:0051186,cofactor metabolic process;GO:0016310,phosphorylation…	GO:0031975,envelope;GO:0043226,organelle;GO:0005740,mitochondrial envelope;GO:0016020,membrane;GO:0044429,mitochondrial part;GO:0043231,intracellular membrane-bounded organelle;GO:0005739,mitochondrion;GO:0005634,nucleus;GO:0044424,intracellular part;GO:0005737,cytoplasm;GO:0043229,intracellular organelle;GO:0031966,mitochondrial membrane;GO:0005743,mitochondrial inner membrane;GO:0043227,membran…	GO:0005488,binding;GO:0016772,transferase activity, transferring phosphorus-containing groups;GO:0000166,nucleotide binding;GO:0001882,nucleoside binding;GO:0001883,purine nucleoside binding;GO:0046914,transition metal ion binding;GO:0032555,purine ribonucleotide binding;GO:0032553,ribonucleotide binding;GO:0043169,cation binding;GO:0046872,metal ion binding;GO:0008270,zinc ion binding;GO:0005524…	ko00740,Riboflavin metabolism;ko01100,Metabolic pathways
1450	tr|B0XVV6|B0XVV6_ASPFC	tr|B0XVV6|B0XVV6_ASPFC	16.2	61.121	562	5	5	down	0.219374	cellular process;establishment of localization;localization	cell;cell part	transporter activity	Inorganic ion transport and metabolism ;			GO:0044425,membrane part;GO:0031224,intrinsic to membrane;GO:0005623,cell;GO:0044464,cell part;GO:0016021,integral to membrane;GO:0016020,membrane	GO:0022892,substrate-specific transporter activity;GO:0005215,transporter activity;GO:0015075,ion transmembrane transporter activity;GO:0022857,transmembrane transporter activity;GO:0022890,inorganic cation transmembrane transporter activity;GO:0008324,cation transmembrane transporter activity;GO:0022891,substrate-specific transmembrane transporter activity
1453	tr|B0XVW5|B0XVW5_ASPFC	tr|B0XVW5|B0XVW5_ASPFC	0.8	157.31	1418	1	1	up	2.79295	metabolic process;negative regulation of biological process;regulation of biological process;cellular process;biological regulation;cellular component organization or biogenesis	membrane-enclosed lumen;cell part;organelle part;organelle;cell	catalytic activity;binding			GO:0016570,histone modification;GO:0000280,nuclear division;GO:0034960,cellular biopolymer metabolic process;GO:0006482,protein amino acid demethylation;GO:0000070,mitotic sister chromatid segregation;GO:0019219,regulation of nucleobase, nucleoside, nucleotide and nucleic acid metabolic process;GO:0055114,oxidation reduction;GO:0000279,M phase;GO:0031445,regulation of heterochromatin formation;GO…	GO:0044427,chromosomal part;GO:0005622,intracellular;GO:0005694,chromosome;GO:0000790,nuclear chromatin;GO:0000785,chromatin;GO:0044464,cell part;GO:0043227,membrane-bounded organelle;GO:0044446,intracellular organelle part;GO:0044422,organelle part;GO:0005623,cell;GO:0043228,non-membrane-bounded organelle;GO:0000775,chromosome, centromeric region;GO:0043232,intracellular non-membrane-bounded org…	GO:0008270,zinc ion binding;GO:0003824,catalytic activity;GO:0043167,ion binding;GO:0005515,protein binding;GO:0046872,metal ion binding;GO:0005488,binding;GO:0043169,cation binding;GO:0042393,histone binding;GO:0016705,oxidoreductase activity, acting on paired donors, with incorporation or reduction of molecular oxygen;GO:0046914,transition metal ion binding;GO:0016706,oxidoreductase activity, a…
1463	tr|B0XVZ1|B0XVZ1_ASPFC	tr|B0XVZ1|B0XVZ1_ASPFC	54.5	43.706	387	17	17	down	0.0431786	cellular process;metabolic process	cell part;cell	catalytic activity		Histidine metabolism;Microbial metabolism in diverse environments;Tyrosine metabolism;Selenoamino acid metabolism	GO:0006730,one-carbon metabolic process;GO:0008152,metabolic process;GO:0032259,methylation;GO:0044237,cellular metabolic process;GO:0009987,cellular process	GO:0016021,integral to membrane;GO:0016020,membrane;GO:0005623,cell;GO:0044425,membrane part;GO:0031224,intrinsic to membrane;GO:0044464,cell part	GO:0003824,catalytic activity;GO:0016740,transferase activity;GO:0008757,S-adenosylmethionine-dependent methyltransferase activity;GO:0008168,methyltransferase activity;GO:0016741,transferase activity, transferring one-carbon groups	ko00450,Selenoamino acid metabolism;ko00340,Histidine metabolism;ko01120,Microbial metabolism in diverse environments;ko00350,Tyrosine metabolism
1467	tr|B0XW13|B0XW13_ASPFC	tr|B0XW13|B0XW13_ASPFC	47.9	59.341	520	19	19	up	142.487	metabolic process;cellular process;response to stimulus	organelle;cell;cell part	antioxidant activity;catalytic activity;binding	Inorganic ion transport and metabolism ;	Metabolic pathways;Methane metabolism;Peroxisome;Tryptophan metabolism;Microbial metabolism in diverse environments;MAPK signaling pathway - yeast	GO:0034614,cellular response to reactive oxygen species;GO:0042744,hydrogen peroxide catabolic process;GO:0042542,response to hydrogen peroxide;GO:0009056,catabolic process;GO:0008152,metabolic process;GO:0044237,cellular metabolic process;GO:0050896,response to stimulus;GO:0006800,oxygen and reactive oxygen species metabolic process;GO:0042743,hydrogen peroxide metabolic process;GO:0006950,respo…	GO:0005622,intracellular;GO:0044444,cytoplasmic part;GO:0005829,cytosol;GO:0043229,intracellular organelle;GO:0044464,cell part;GO:0043227,membrane-bounded organelle;GO:0043226,organelle;GO:0043231,intracellular membrane-bounded organelle;GO:0005623,cell;GO:0005634,nucleus;GO:0044424,intracellular part;GO:0005737,cytoplasm	GO:0016209,antioxidant activity;GO:0020037,heme binding;GO:0016491,oxidoreductase activity;GO:0016684,oxidoreductase activity, acting on peroxide as acceptor;GO:0004601,peroxidase activity;GO:0046914,transition metal ion binding;GO:0046872,metal ion binding;GO:0005488,binding;GO:0046906,tetrapyrrole binding;GO:0004096,catalase activity;GO:0043169,cation binding;GO:0005506,iron ion binding;GO:0043…	ko04146,Peroxisome;ko00680,Methane metabolism;ko04011,MAPK signaling pathway - yeast;ko00380,Tryptophan metabolism;ko01100,Metabolic pathways;ko01120,Microbial metabolism in diverse environments
1476	tr|B0XW31|B0XW31_ASPFC	tr|B0XW31|B0XW31_ASPFC	24.9	54.831	503	8	7	down	0.408822	metabolic process;cellular process;cellular component organization or biogenesis	organelle;cell;organelle part;membrane-enclosed lumen;macromolecular complex;cell part	binding;catalytic activity	Replication, recombination and repair ; Transcription ; Translation, ribosomal structure and biogenesis ;	Spliceosome	GO:0042254,ribosome biogenesis;GO:0010926,anatomical structure formation;GO:0009987,cellular process;GO:0042257,ribosomal subunit assembly;GO:0016070,RNA metabolic process;GO:0034470,ncRNA processing;GO:0043170,macromolecule metabolic process;GO:0000478,endonucleolytic cleavages during rRNA processing;GO:0000463,maturation of LSU-rRNA from tricistronic rRNA transcript (SSU-rRNA, 5.8S rRNA, LSU-rR…	GO:0032991,macromolecular complex;GO:0070013,intracellular organelle lumen;GO:0043232,intracellular non-membrane-bounded organelle;GO:0043229,intracellular organelle;GO:0030684,preribosome;GO:0043231,intracellular membrane-bounded organelle;GO:0043226,organelle;GO:0044428,nuclear part;GO:0031974,membrane-enclosed lumen;GO:0005634,nucleus;GO:0044424,intracellular part;GO:0005730,nucleolus;GO:00306…	GO:0003724,RNA helicase activity;GO:0001882,nucleoside binding;GO:0000166,nucleotide binding;GO:0016887,ATPase activity;GO:0016818,hydrolase activity, acting on acid anhydrides, in phosphorus-containing anhydrides;GO:0070035,purine NTP-dependent helicase activity;GO:0005488,binding;GO:0016787,hydrolase activity;GO:0003723,RNA binding;GO:0004386,helicase activity;GO:0032555,purine ribonucleotide b…	ko03040,Spliceosome
1489	tr|B0XW51|B0XW51_ASPFC	tr|B0XW51|B0XW51_ASPFC	10.5	30.768	266	4	4	up	2.19489	cellular process;biological regulation;metabolic process;regulation of biological process	cell;cell part				GO:0065007,biological regulation;GO:0050790,regulation of catalytic activity;GO:0031323,regulation of cellular metabolic process;GO:0035303,regulation of dephosphorylation;GO:0019220,regulation of phosphate metabolic process;GO:0043085,positive regulation of catalytic activity;GO:0065009,regulation of molecular function;GO:0050789,regulation of biological process;GO:0044093,positive regulation of…	GO:0044464,cell part;GO:0005737,cytoplasm;GO:0044424,intracellular part;GO:0005829,cytosol;GO:0044444,cytoplasmic part;GO:0005623,cell;GO:0005622,intracellular
1490	tr|B0XW53|B0XW53_ASPFC	tr|B0XW53|B0XW53_ASPFC	17.9	26.13	223	3	3	down	0.475835	metabolic process;cellular process;cellular component organization or biogenesis	cell;organelle;organelle part;cell part;membrane-enclosed lumen	catalytic activity;binding			GO:0043170,macromolecule metabolic process;GO:0044085,cellular component biogenesis;GO:0006996,organelle organization;GO:0007005,mitochondrion organization;GO:0016043,cellular component organization;GO:0008152,metabolic process;GO:0051604,protein maturation;GO:0043623,cellular protein complex assembly;GO:0010926,anatomical structure formation;GO:0070271,protein complex biogenesis;GO:0016485,prote…	GO:0005622,intracellular;GO:0019866,organelle inner membrane;GO:0044464,cell part;GO:0031090,organelle membrane;GO:0031970,organelle envelope lumen;GO:0044444,cytoplasmic part;GO:0044422,organelle part;GO:0044446,intracellular organelle part;GO:0043227,membrane-bounded organelle;GO:0005743,mitochondrial inner membrane;GO:0005758,mitochondrial intermembrane space;GO:0031967,organelle envelope;GO:0…	GO:0043169,cation binding;GO:0004175,endopeptidase activity;GO:0005488,binding;GO:0008233,peptidase activity;GO:0046872,metal ion binding;GO:0016787,hydrolase activity;GO:0008237,metallopeptidase activity;GO:0043167,ion binding;GO:0003824,catalytic activity;GO:0070011,peptidase activity, acting on L-amino acid peptides
1495	tr|B0XW64|B0XW64_ASPFC	tr|B0XW64|B0XW64_ASPFC	46.1	56.876	501	22	22	down	0.240191	metabolic process;biological regulation;multi-organism process;response to stimulus;cellular process	cell part;cell;organelle	binding;catalytic activity	Secondary metabolites biosynthesis, transport and catabolism ;		GO:0048878,chemical homeostasis;GO:0042592,homeostatic process;GO:0044419,interspecies interaction between organisms;GO:0031667,response to nutrient levels;GO:0006066,alcohol metabolic process;GO:0031668,cellular response to extracellular stimulus;GO:0008152,metabolic process;GO:0051186,cofactor metabolic process;GO:0009267,cellular response to starvation;GO:0055072,iron ion homeostasis;GO:005508…	GO:0043227,membrane-bounded organelle;GO:0043226,organelle;GO:0043231,intracellular membrane-bounded organelle;GO:0044424,intracellular part;GO:0005634,nucleus;GO:0005623,cell;GO:0005737,cytoplasm;GO:0005622,intracellular;GO:0005829,cytosol;GO:0044444,cytoplasmic part;GO:0044464,cell part;GO:0043229,intracellular organelle	GO:0046914,transition metal ion binding;GO:0004499,flavin-containing monooxygenase activity;GO:0016491,oxidoreductase activity;GO:0000166,nucleotide binding;GO:0004497,monooxygenase activity;GO:0050662,coenzyme binding;GO:0048037,cofactor binding;GO:0005488,binding;GO:0016709,oxidoreductase activity, acting on paired donors, with incorporation or reduction of molecular oxygen, NADH or NADPH as on…
1498	tr|B0XW71|B0XW71_ASPFC	tr|B0XW71|B0XW71_ASPFC	16.6	29.928	265	3	3	down	0.311655	metabolic process		catalytic activity	General function prediction only ;	Metabolic pathways;Microbial metabolism in diverse environments	GO:0008152,metabolic process		GO:0003824,catalytic activity;GO:0016787,hydrolase activity	ko01100,Metabolic pathways;ko01120,Microbial metabolism in diverse environments
1503	tr|B0XW79|B0XW79_ASPFC	tr|B0XW79|B0XW79_ASPFC	47.4	18.253	173	4	4	up	3.59734				General function prediction only ;
1517	tr|B0XWB7|B0XWB7_ASPFC	tr|B0XWB7|B0XWB7_ASPFC	13.2	66.16	598	5	5	down	0.395495	metabolic process;cellular process		binding;catalytic activity	Energy production and conversion ;	Microbial metabolism in diverse environments;Metabolic pathways;Pyruvate metabolism	GO:0043436,oxoacid metabolic process;GO:0006082,organic acid metabolic process;GO:0055114,oxidation reduction;GO:0042180,cellular ketone metabolic process;GO:0009987,cellular process;GO:0008152,metabolic process;GO:0044237,cellular metabolic process;GO:0019752,carboxylic acid metabolic process;GO:0043648,dicarboxylic acid metabolic process		GO:0000166,nucleotide binding;GO:0043167,ion binding;GO:0003824,catalytic activity;GO:0050662,coenzyme binding;GO:0016616,oxidoreductase activity, acting on the CH-OH group of donors, NAD or NADP as acceptor;GO:0043169,cation binding;GO:0048037,cofactor binding;GO:0005488,binding;GO:0016614,oxidoreductase activity, acting on CH-OH group of donors;GO:0046872,metal ion binding;GO:0016491,oxidoreduc…	ko01100,Metabolic pathways;ko01120,Microbial metabolism in diverse environments;ko00620,Pyruvate metabolism
1518	tr|B0XWB8|B0XWB8_ASPFC	tr|B0XWB8|B0XWB8_ASPFC	39	84.59	739	27	27	up	5.2908			binding					GO:0005488,binding;GO:0008289,lipid binding
1519	tr|B0XWB9|B0XWB9_ASPFC	tr|B0XWB9|B0XWB9_ASPFC	13.6	48.528	427	4	4	up	2.59428	metabolic process;response to stimulus;cellular process	cell part;membrane-enclosed lumen;organelle part;organelle;cell	binding	Posttranslational modification, protein turnover, chaperones ;	Protein processing in endoplasmic reticulum	GO:0009057,macromolecule catabolic process;GO:0019538,protein metabolic process;GO:0043283,biopolymer metabolic process;GO:0006457,protein folding;GO:0043285,biopolymer catabolic process;GO:0044238,primary metabolic process;GO:0034975,protein folding in endoplasmic reticulum;GO:0006515,misfolded or incompletely synthesized protein catabolic process;GO:0044257,cellular protein catabolic process;GO…	GO:0044464,cell part;GO:0043233,organelle lumen;GO:0044444,cytoplasmic part;GO:0005622,intracellular;GO:0005623,cell;GO:0044432,endoplasmic reticulum part;GO:0044446,intracellular organelle part;GO:0044422,organelle part;GO:0043227,membrane-bounded organelle;GO:0043229,intracellular organelle;GO:0005788,endoplasmic reticulum lumen;GO:0070013,intracellular organelle lumen;GO:0005737,cytoplasm;GO:0…	GO:0005515,protein binding;GO:0051087,chaperone binding;GO:0043167,ion binding;GO:0043169,cation binding;GO:0046872,metal ion binding;GO:0005488,binding;GO:0051082,unfolded protein binding	ko04141,Protein processing in endoplasmic reticulum
1520	tr|B0XWC4|B0XWC4_ASPFC	tr|B0XWC4|B0XWC4_ASPFC	15.2	16.598	151	2	2	down	0.341661	metabolic process	cell;cell part	catalytic activity		Glycerolipid metabolism;Metabolic pathways;Glutathione metabolism	GO:0008152,metabolic process	GO:0016021,integral to membrane;GO:0016020,membrane;GO:0031224,intrinsic to membrane;GO:0044425,membrane part;GO:0005623,cell;GO:0044464,cell part	GO:0003824,catalytic activity;GO:0016740,transferase activity	ko01100,Metabolic pathways;ko00480,Glutathione metabolism;ko00561,Glycerolipid metabolism
1521	tr|B0XWC5|B0XWC5_ASPFC	tr|B0XWC5|B0XWC5_ASPFC	2	56.99	508	1	1	down	0.250199	metabolic process;cellular process	organelle;cell;organelle part;cell part	catalytic activity	Lipid transport and metabolism ;	Metabolic pathways;Glycerolipid metabolism	GO:0046486,glycerolipid metabolic process;GO:0046504,glycerol ether biosynthetic process;GO:0009058,biosynthetic process;GO:0006629,lipid metabolic process;GO:0008152,metabolic process;GO:0044237,cellular metabolic process;GO:0006641,triglyceride metabolic process;GO:0009987,cellular process;GO:0018904,organic ether metabolic process;GO:0045017,glycerolipid biosynthetic process;GO:0006662,glycero…	GO:0044444,cytoplasmic part;GO:0031224,intrinsic to membrane;GO:0031090,organelle membrane;GO:0044464,cell part;GO:0005622,intracellular;GO:0042175,nuclear envelope-endoplasmic reticulum network;GO:0005623,cell;GO:0043227,membrane-bounded organelle;GO:0016021,integral to membrane;GO:0005789,endoplasmic reticulum membrane;GO:0044432,endoplasmic reticulum part;GO:0044446,intracellular organelle par…	GO:0016746,transferase activity, transferring acyl groups;GO:0008374,O-acyltransferase activity;GO:0016740,transferase activity;GO:0008415,acyltransferase activity;GO:0016411,acylglycerol O-acyltransferase activity;GO:0003824,catalytic activity;GO:0016747,transferase activity, transferring acyl groups other than amino-acyl groups;GO:0004144,diacylglycerol O-acyltransferase activity	ko01100,Metabolic pathways;ko00561,Glycerolipid metabolism
1523	tr|B0XWD1|B0XWD1_ASPFC	tr|B0XWD1|B0XWD1_ASPFC	3.3	285.84	2531	7	7	up	9.72532	cellular process;metabolic process			Posttranslational modification, protein turnover, chaperones ;		GO:0034960,cellular biopolymer metabolic process;GO:0043283,biopolymer metabolic process;GO:0019538,protein metabolic process;GO:0009057,macromolecule catabolic process;GO:0044257,cellular protein catabolic process;GO:0044248,cellular catabolic process;GO:0006464,protein modification process;GO:0044238,primary metabolic process;GO:0006511,ubiquitin-dependent protein catabolic process;GO:0043285,b…
1527	tr|B0XWD8|B0XWD8_ASPFC	tr|B0XWD8|B0XWD8_ASPFC	18.5	23.738	227	4	4	down	0.386165	cellular process;cellular component organization or biogenesis;metabolic process	organelle part;membrane-enclosed lumen;macromolecular complex;cell part;cell;organelle	structural molecule activity;binding	Translation, ribosomal structure and biogenesis ;	Ribosome	GO:0043170,macromolecule metabolic process;GO:0006996,organelle organization;GO:0016043,cellular component organization;GO:0008152,metabolic process;GO:0007005,mitochondrion organization;GO:0044237,cellular metabolic process;GO:0032543,mitochondrial translation;GO:0044260,cellular macromolecule metabolic process;GO:0009058,biosynthetic process;GO:0034645,cellular macromolecule biosynthetic proces…	GO:0043232,intracellular non-membrane-bounded organelle;GO:0070013,intracellular organelle lumen;GO:0005759,mitochondrial matrix;GO:0043229,intracellular organelle;GO:0043231,intracellular membrane-bounded organelle;GO:0044424,intracellular part;GO:0044444,cytoplasmic part;GO:0005761,mitochondrial ribosome;GO:0044464,cell part;GO:0044445,cytosolic part;GO:0030529,ribonucleoprotein complex;GO:0043…	GO:0003676,nucleic acid binding;GO:0070180,LSU rRNA binding;GO:0019843,rRNA binding;GO:0005488,binding;GO:0003735,structural constituent of ribosome;GO:0003723,RNA binding;GO:0005198,structural molecule activity	ko03010,Ribosome
1528	tr|B0XWE0|B0XWE0_ASPFC	tr|B0XWE0|B0XWE0_ASPFC	63	21.278	192	8	8	up	2.20007	regulation of biological process;metabolic process;negative regulation of biological process;biological regulation;cellular component organization or biogenesis;positive regulation of biological process;cellular process	cell part;organelle;cell	binding;catalytic activity	Posttranslational modification, protein turnover, chaperones ;		GO:0032984,macromolecular complex disassembly;GO:0043624,cellular protein complex disassembly;GO:0035303,regulation of dephosphorylation;GO:0019220,regulation of phosphate metabolic process;GO:0031327,negative regulation of cellular biosynthetic process;GO:0010557,positive regulation of macromolecule biosynthetic process;GO:0009059,macromolecule biosynthetic process;GO:0010605,negative regulation…	GO:0044425,membrane part;GO:0031224,intrinsic to membrane;GO:0044464,cell part;GO:0043229,intracellular organelle;GO:0005622,intracellular;GO:0005634,nucleus;GO:0044424,intracellular part;GO:0005623,cell;GO:0043227,membrane-bounded organelle;GO:0016021,integral to membrane;GO:0043226,organelle;GO:0043231,intracellular membrane-bounded organelle;GO:0016020,membrane	GO:0016859,cis-trans isomerase activity;GO:0005488,binding;GO:0042802,identical protein binding;GO:0016853,isomerase activity;GO:0003824,catalytic activity;GO:0003755,peptidyl-prolyl cis-trans isomerase activity;GO:0005515,protein binding
1531	tr|B0XWE3|B0XWE3_ASPFC	tr|B0XWE3|B0XWE3_ASPFC	30.3	29.302	267	4	4	down	0.259829	cellular process;metabolic process	cell part;cell	catalytic activity	Coenzyme transport and metabolism ;	Vitamin B6 metabolism	GO:0006732,coenzyme metabolic process;GO:0042180,cellular ketone metabolic process;GO:0009987,cellular process;GO:0006519,cellular amino acid and derivative metabolic process;GO:0044237,cellular metabolic process;GO:0009058,biosynthetic process;GO:0006520,cellular amino acid metabolic process;GO:0044249,cellular biosynthetic process;GO:0046483,heterocycle metabolic process;GO:0006541,glutamine me…	GO:0044464,cell part;GO:0005737,cytoplasm;GO:0044424,intracellular part;GO:0005623,cell;GO:0005622,intracellular	GO:0016787,hydrolase activity;GO:0016757,transferase activity, transferring glycosyl groups;GO:0016740,transferase activity;GO:0016810,hydrolase activity, acting on carbon-nitrogen (but not peptide) bonds;GO:0003824,catalytic activity;GO:0016811,hydrolase activity, acting on carbon-nitrogen (but not peptide) bonds, in linear amides;GO:0004359,glutaminase activity	ko00750,Vitamin B6 metabolism
1533	tr|B0XWF3|B0XWF3_ASPFC	tr|B0XWF3|B0XWF3_ASPFC	10.7	77.416	670	4	4	up	2.18087	regulation of biological process;establishment of localization;localization;biological regulation;cellular process	organelle part;cell part;organelle;cell	transporter activity			GO:0051179,localization;GO:0051234,establishment of localization;GO:0006873,cellular ion homeostasis;GO:0048878,chemical homeostasis;GO:0042592,homeostatic process;GO:0009987,cellular process;GO:0006811,ion transport;GO:0006816,calcium ion transport;GO:0030001,metal ion transport;GO:0055085,transmembrane transport;GO:0055080,cation homeostasis;GO:0070588,calcium ion transmembrane transport;GO:003…	GO:0000323,lytic vacuole;GO:0000324,fungal-type vacuole;GO:0005622,intracellular;GO:0000322,storage vacuole;GO:0044464,cell part;GO:0031090,organelle membrane;GO:0031224,intrinsic to membrane;GO:0044444,cytoplasmic part;GO:0044437,vacuolar part;GO:0044422,organelle part;GO:0044446,intracellular organelle part;GO:0043227,membrane-bounded organelle;GO:0016021,integral to membrane;GO:0005774,vacuola…	GO:0022891,substrate-specific transmembrane transporter activity;GO:0005244,voltage-gated ion channel activity;GO:0022836,gated channel activity;GO:0022892,substrate-specific transporter activity;GO:0015075,ion transmembrane transporter activity;GO:0015267,channel activity;GO:0022803,passive transmembrane transporter activity;GO:0022832,voltage-gated channel activity;GO:0046873,metal ion transmem…
1535	tr|B0XWF6|B0XWF6_ASPFC	tr|B0XWF6|B0XWF6_ASPFC	4.3	85.933	767	2	2	up	3.5729
1536	tr|B0XWF7|B0XWF7_ASPFC	tr|B0XWF7|B0XWF7_ASPFC	27.1	27.45	258	5	5	down	0.0895896	metabolic process		catalytic activity	General function prediction only ;Lipid transport and metabolism ; Secondary metabolites biosynthesis, transport and catabolism ; General function prediction only ;		GO:0055114,oxidation reduction;GO:0008152,metabolic process		GO:0016746,transferase activity, transferring acyl groups;GO:0008415,acyltransferase activity;GO:0016491,oxidoreductase activity;GO:0016740,transferase activity;GO:0003824,catalytic activity;GO:0016747,transferase activity, transferring acyl groups other than amino-acyl groups;GO:0004316,3-oxoacyl-[acyl-carrier-protein] reductase activity;GO:0016616,oxidoreductase activity, acting on the CH-OH gr…
1540	tr|B0XWG4|B0XWG4_ASPFC	tr|B0XWG4|B0XWG4_ASPFC	33.9	47.277	436	12;1	12	down	0.488921	cellular component organization or biogenesis;cellular process;metabolic process		binding;catalytic activity	Nucleotide transport and metabolism ; Amino acid transport and metabolism ;	Pentose phosphate pathway;Metabolic pathways;Biosynthesis of secondary metabolites;Purine metabolism;Microbial metabolism in diverse environments	GO:0005996,monosaccharide metabolic process;GO:0009987,cellular process;GO:0019321,pentose metabolic process;GO:0016310,phosphorylation;GO:0006753,nucleoside phosphate metabolic process;GO:0006793,phosphorus metabolic process;GO:0006807,nitrogen compound metabolic process;GO:0006066,alcohol metabolic process;GO:0009058,biosynthetic process;GO:0005975,carbohydrate metabolic process;GO:0055086,nucl…		GO:0016301,kinase activity;GO:0016740,transferase activity;GO:0003824,catalytic activity;GO:0043167,ion binding;GO:0046872,metal ion binding;GO:0005488,binding;GO:0016772,transferase activity, transferring phosphorus-containing groups;GO:0000287,magnesium ion binding;GO:0043169,cation binding	ko01110,Biosynthesis of secondary metabolites;ko01100,Metabolic pathways;ko00030,Pentose phosphate pathway;ko01120,Microbial metabolism in diverse environments;ko00230,Purine metabolism
1547	tr|B0XWI7|B0XWI7_ASPFC	tr|B0XWI7|B0XWI7_ASPFC	10.7	39.502	354	4	4	down	0.214622	metabolic process;cellular process		catalytic activity			GO:0032259,methylation;GO:0008152,metabolic process;GO:0044237,cellular metabolic process;GO:0006730,one-carbon metabolic process;GO:0009987,cellular process		GO:0016740,transferase activity;GO:0016741,transferase activity, transferring one-carbon groups;GO:0008168,methyltransferase activity;GO:0003824,catalytic activity
1548	tr|B0XWJ0|B0XWJ0_ASPFC	tr|B0XWJ0|B0XWJ0_ASPFC	3.9	71.764	719	2	2	down	0.111262	metabolic process		catalytic activity			GO:0008152,metabolic process		GO:0015926,glucosidase activity;GO:0016798,hydrolase activity, acting on glycosyl bonds;GO:0004553,hydrolase activity, hydrolyzing O-glycosyl compounds;GO:0016787,hydrolase activity;GO:0003824,catalytic activity
1549	tr|B0XWJ2|B0XWJ2_ASPFC	tr|B0XWJ2|B0XWJ2_ASPFC	12.4	40.197	363	4	4	up	2.64773		cell part;cell					GO:0005623,cell;GO:0044425,membrane part;GO:0031224,intrinsic to membrane;GO:0044464,cell part;GO:0016021,integral to membrane;GO:0016020,membrane
1550	tr|B0XWJ4|B0XWJ4_ASPFC	tr|B0XWJ4|B0XWJ4_ASPFC	16.4	30.082	268	2	2	up	2.78238			binding		Ubiquitin mediated proteolysis;Folate biosynthesis;Microbial metabolism in diverse environments;Metabolic pathways			GO:0005488,binding	ko00790,Folate biosynthesis;ko01100,Metabolic pathways;ko04120,Ubiquitin mediated proteolysis;ko01120,Microbial metabolism in diverse environments
1553	tr|B0XWJ9|B0XWJ9_ASPFC	tr|B0XWJ9|B0XWJ9_ASPFC	18.9	46.099	407	6	6	down	0.34514	cellular process;metabolic process	cell part;organelle part;cell;organelle	binding;catalytic activity	General function prediction only ;		GO:0044238,primary metabolic process;GO:0006650,glycerophospholipid metabolic process;GO:0044255,cellular lipid metabolic process;GO:0006575,cellular amino acid derivative metabolic process;GO:0009308,amine metabolic process;GO:0042439,ethanolamine and derivative metabolic process;GO:0019637,organophosphate metabolic process;GO:0046337,phosphatidylethanolamine metabolic process;GO:0046486,glycero…	GO:0031224,intrinsic to membrane;GO:0044444,cytoplasmic part;GO:0044464,cell part;GO:0031090,organelle membrane;GO:0005622,intracellular;GO:0019866,organelle inner membrane;GO:0032592,integral to mitochondrial membrane;GO:0031304,intrinsic to mitochondrial inner membrane;GO:0031300,intrinsic to organelle membrane;GO:0044455,mitochondrial membrane part;GO:0005623,cell;GO:0031967,organelle envelope…	GO:0046914,transition metal ion binding;GO:0016788,hydrolase activity, acting on ester bonds;GO:0043167,ion binding;GO:0008081,phosphoric diester hydrolase activity;GO:0003824,catalytic activity;GO:0008270,zinc ion binding;GO:0043169,cation binding;GO:0042578,phosphoric ester hydrolase activity;GO:0046872,metal ion binding;GO:0005488,binding;GO:0016787,hydrolase activity;GO:0016298,lipase activit…
1557	tr|B0XWL1|B0XWL1_ASPFC	tr|B0XWL1|B0XWL1_ASPFC	19.5	48.174	441	7	7	up	16.1206	metabolic process		binding;catalytic activity	Lipid transport and metabolism ;	Valine, leucine and isoleucine degradation;Microbial metabolism in diverse environments;Biosynthesis of secondary metabolites;Metabolic pathways	GO:0055114,oxidation reduction;GO:0008152,metabolic process		GO:0050660,FAD binding;GO:0050662,coenzyme binding;GO:0003824,catalytic activity;GO:0030554,adenyl nucleotide binding;GO:0003995,acyl-CoA dehydrogenase activity;GO:0000166,nucleotide binding;GO:0001882,nucleoside binding;GO:0005488,binding;GO:0048037,cofactor binding;GO:0016627,oxidoreductase activity, acting on the CH-CH group of donors;GO:0001883,purine nucleoside binding;GO:0017076,purine nucl…	ko01120,Microbial metabolism in diverse environments;ko00280,Valine, leucine and isoleucine degradation;ko01110,Biosynthesis of secondary metabolites;ko01100,Metabolic pathways
1559	tr|B0XWP4|B0XWP4_ASPFC	tr|B0XWP4|B0XWP4_ASPFC	45.2	72.18	646	24	24	down	0.0142348	metabolic process		binding;catalytic activity	Amino acid transport and metabolism ;	Glycine, serine and threonine metabolism	GO:0008152,metabolic process;GO:0055114,oxidation reduction		GO:0016491,oxidoreductase activity;GO:0001883,purine nucleoside binding;GO:0017076,purine nucleotide binding;GO:0000166,nucleotide binding;GO:0001882,nucleoside binding;GO:0050662,coenzyme binding;GO:0050660,FAD binding;GO:0030554,adenyl nucleotide binding;GO:0003824,catalytic activity;GO:0048037,cofactor binding;GO:0005488,binding;GO:0016614,oxidoreductase activity, acting on CH-OH group of dono…	ko00260,Glycine, serine and threonine metabolism
1569	tr|B0XWT8|B0XWT8_ASPFC	tr|B0XWT8|B0XWT8_ASPFC	13.2	16.639	151	2	2	up	4.07563
1571	tr|B0XWU4|B0XWU4_ASPFC	tr|B0XWU4|B0XWU4_ASPFC	3.1	81.729	749	2	2	down	0.320495	regulation of biological process;metabolic process;cellular component organization or biogenesis;biological regulation;cellular process	cell part;cell;organelle	binding	Transcription ;	Basal transcription factors	GO:0010926,anatomical structure formation;GO:0045449,regulation of transcription;GO:0009987,cellular process;GO:0019219,regulation of nucleobase, nucleoside, nucleotide and nucleic acid metabolic process;GO:0031326,regulation of cellular biosynthetic process;GO:0016070,RNA metabolic process;GO:0043170,macromolecule metabolic process;GO:0044237,cellular metabolic process;GO:0006355,regulation of t…	GO:0005634,nucleus;GO:0044424,intracellular part;GO:0005623,cell;GO:0043231,intracellular membrane-bounded organelle;GO:0043227,membrane-bounded organelle;GO:0043226,organelle;GO:0044464,cell part;GO:0043229,intracellular organelle;GO:0005622,intracellular	GO:0008134,transcription factor binding;GO:0005515,protein binding;GO:0005488,binding	ko03022,Basal transcription factors
1589	tr|B0XWZ9|B0XWZ9_ASPFC	tr|B0XWZ9|B0XWZ9_ASPFC	8.1	42.026	381	3	3	up	2.52652	metabolic process		catalytic activity	Amino acid transport and metabolism ;	Glycine, serine and threonine metabolism;Metabolic pathways	GO:0055114,oxidation reduction;GO:0008152,metabolic process		GO:0003824,catalytic activity;GO:0016491,oxidoreductase activity	ko01100,Metabolic pathways;ko00260,Glycine, serine and threonine metabolism
1593	tr|B0XX21|B0XX21_ASPFC	tr|B0XX21|B0XX21_ASPFC	18.2	19.575	170	3	3	up	2.25854		extracellular region		Function unknown ;			GO:0005576,extracellular region
1598	tr|B0XX33|B0XX33_ASPFC	tr|B0XX33|B0XX33_ASPFC	44.2	55.026	507	15	15	down	0.499893	metabolic process		binding;catalytic activity	Energy production and conversion ;		GO:0055114,oxidation reduction;GO:0008152,metabolic process		GO:0016614,oxidoreductase activity, acting on CH-OH group of donors;GO:0005488,binding;GO:0048037,cofactor binding;GO:0050662,coenzyme binding;GO:0050660,FAD binding;GO:0003824,catalytic activity;GO:0030554,adenyl nucleotide binding;GO:0000166,nucleotide binding;GO:0001882,nucleoside binding;GO:0001883,purine nucleoside binding;GO:0017076,purine nucleotide binding;GO:0016491,oxidoreductase activi…
1600	tr|B0XX44|B0XX44_ASPFC	tr|B0XX44|B0XX44_ASPFC	9.3	36.784	335	3	3	up	2.60495	cellular process;metabolic process	cell part;cell	binding;catalytic activity	Coenzyme transport and metabolism ;	Biosynthesis of secondary metabolites;Metabolic pathways;Pantothenate and CoA biosynthesis	GO:0042398,cellular amino acid derivative biosynthetic process;GO:0051188,cofactor biosynthetic process;GO:0044249,cellular biosynthetic process;GO:0009108,coenzyme biosynthetic process;GO:0044238,primary metabolic process;GO:0006575,cellular amino acid derivative metabolic process;GO:0015939,pantothenate metabolic process;GO:0009987,cellular process;GO:0055114,oxidation reduction;GO:0006732,coen…	GO:0044464,cell part;GO:0005737,cytoplasm;GO:0044424,intracellular part;GO:0005623,cell;GO:0005622,intracellular	GO:0000166,nucleotide binding;GO:0050662,coenzyme binding;GO:0003824,catalytic activity;GO:0048037,cofactor binding;GO:0016616,oxidoreductase activity, acting on the CH-OH group of donors, NAD or NADP as acceptor;GO:0005488,binding;GO:0016614,oxidoreductase activity, acting on CH-OH group of donors;GO:0050661,NADP or NADPH binding;GO:0016491,oxidoreductase activity	ko00770,Pantothenate and CoA biosynthesis;ko01100,Metabolic pathways;ko01110,Biosynthesis of secondary metabolites
1601	tr|B0XX45|B0XX45_ASPFC	tr|B0XX45|B0XX45_ASPFC	46.4	27.92	248	7	7	down	0.312091		cell;cell part					GO:0005623,cell;GO:0044464,cell part;GO:0005622,intracellular
1602	tr|B0XX53|B0XX53_ASPFC	tr|B0XX53|B0XX53_ASPFC	22.4	54.214	501	6	6	up	2.33502	multi-organism process;metabolic process	extracellular region	catalytic activity;binding	Posttranslational modification, protein turnover, chaperones ;General function prediction only ;		GO:0044403,symbiosis, encompassing mutualism through parasitism;GO:0019538,protein metabolic process;GO:0009057,macromolecule catabolic process;GO:0044419,interspecies interaction between organisms;GO:0030163,protein catabolic process;GO:0043283,biopolymer metabolic process;GO:0006508,proteolysis;GO:0051704,multi-organism process;GO:0044238,primary metabolic process;GO:0043285,biopolymer cataboli…	GO:0005576,extracellular region	GO:0004177,aminopeptidase activity;GO:0070011,peptidase activity, acting on L-amino acid peptides;GO:0005488,binding;GO:0046872,metal ion binding;GO:0008233,peptidase activity;GO:0016787,hydrolase activity;GO:0043169,cation binding;GO:0008238,exopeptidase activity;GO:0008237,metallopeptidase activity;GO:0003824,catalytic activity;GO:0043167,ion binding
1604	tr|B0XX75|B0XX75_ASPFC	tr|B0XX75|B0XX75_ASPFC	51.2	78.304	694	26	26	down	0.231011				Cell wall/membrane/envelope biogenesis ;	Fructose and mannose metabolism				ko00051,Fructose and mannose metabolism
1606	tr|B0XX86|B0XX86_ASPFC	tr|B0XX86|B0XX86_ASPFC	3.4	116.5	1062	2	2	down	0.384656	cellular process;biological regulation;metabolic process;regulation of biological process	cell part;organelle;cell	binding;nucleic acid binding transcription factor activity			GO:0065007,biological regulation;GO:0051171,regulation of nitrogen compound metabolic process;GO:0010556,regulation of macromolecule biosynthetic process;GO:0010468,regulation of gene expression;GO:0050789,regulation of biological process;GO:0006357,regulation of transcription from RNA polymerase II promoter;GO:0019222,regulation of metabolic process;GO:0080090,regulation of primary metabolic pro…	GO:0043227,membrane-bounded organelle;GO:0043226,organelle;GO:0043231,intracellular membrane-bounded organelle;GO:0005623,cell;GO:0044424,intracellular part;GO:0005634,nucleus;GO:0005622,intracellular;GO:0043229,intracellular organelle;GO:0044464,cell part	GO:0046914,transition metal ion binding;GO:0043169,cation binding;GO:0003677,DNA binding;GO:0046872,metal ion binding;GO:0005488,binding;GO:0003676,nucleic acid binding;GO:0043167,ion binding;GO:0008270,zinc ion binding
1609	tr|B0XX93|B0XX93_ASPFC	tr|B0XX93|B0XX93_ASPFC	19.1	45.7	413	6	6	up	10.0805	metabolic process		catalytic activity	General function prediction only ;		GO:0055114,oxidation reduction;GO:0008152,metabolic process		GO:0016491,oxidoreductase activity;GO:0003824,catalytic activity
1627	tr|B0XXC9|B0XXC9_ASPFC	tr|B0XXC9|B0XXC9_ASPFC	24.3	14.94	140	3	3	up	13.5162
1633	tr|B0XXF0|B0XXF0_ASPFC	tr|B0XXF0|B0XXF0_ASPFC	32.7	12.705	107	3	3	down	0.184615
1635	tr|B0XXF4|B0XXF4_ASPFC	tr|B0XXF4|B0XXF4_ASPFC	8.3	58.367	532	3	3	down	0.292097	cellular process;metabolic process		catalytic activity		Riboflavin metabolism;Cell cycle - yeast;Inositol phosphate metabolism;Microbial metabolism in diverse environments	GO:0044237,cellular metabolic process;GO:0008152,metabolic process;GO:0006793,phosphorus metabolic process;GO:0016311,dephosphorylation;GO:0006796,phosphate metabolic process;GO:0009987,cellular process		GO:0016787,hydrolase activity;GO:0016791,phosphatase activity;GO:0016788,hydrolase activity, acting on ester bonds;GO:0042578,phosphoric ester hydrolase activity;GO:0003824,catalytic activity;GO:0003993,acid phosphatase activity	ko00562,Inositol phosphate metabolism;ko04111,Cell cycle - yeast;ko01120,Microbial metabolism in diverse environments;ko00740,Riboflavin metabolism
1641	tr|B0XXJ9|B0XXJ9_ASPFC	tr|B0XXJ9|B0XXJ9_ASPFC	1.2	161.57	1458	1	1	down	0.321579			binding					GO:0043531,ADP binding;GO:0000166,nucleotide binding;GO:0001882,nucleoside binding;GO:0030554,adenyl nucleotide binding;GO:0005488,binding;GO:0032553,ribonucleotide binding;GO:0032555,purine ribonucleotide binding;GO:0032559,adenyl ribonucleotide binding;GO:0001883,purine nucleoside binding;GO:0017076,purine nucleotide binding
1644	tr|B0XXK6|B0XXK6_ASPFC	tr|B0XXK6|B0XXK6_ASPFC	40.4	35.442	324	6	6	up	2.04353	biological regulation;cellular process;regulation of biological process;metabolic process	organelle;cell;cell part	binding;catalytic activity;enzyme regulator activity	Amino acid transport and metabolism ;	Metabolic pathways;Biosynthesis of secondary metabolites;Arginine and proline metabolism	GO:0044270,nitrogen compound catabolic process;GO:0006807,nitrogen compound metabolic process;GO:0043436,oxoacid metabolic process;GO:0009310,amine catabolic process;GO:0006082,organic acid metabolic process;GO:0008152,metabolic process;GO:0006525,arginine metabolic process;GO:0044271,nitrogen compound biosynthetic process;GO:0019752,carboxylic acid metabolic process;GO:0005975,carbohydrate metab…	GO:0030427,site of polarized growth;GO:0043229,intracellular organelle;GO:0042995,cell projection;GO:0043226,organelle;GO:0043231,intracellular membrane-bounded organelle;GO:0044424,intracellular part;GO:0005634,nucleus;GO:0005737,cytoplasm;GO:0005622,intracellular;GO:0043332,mating projection tip;GO:0044444,cytoplasmic part;GO:0005829,cytosol;GO:0005937,mating projection;GO:0044464,cell part;GO:…	GO:0008270,zinc ion binding;GO:0003824,catalytic activity;GO:0043167,ion binding;GO:0043169,cation binding;GO:0005488,binding;GO:0046872,metal ion binding;GO:0016787,hydrolase activity;GO:0046914,transition metal ion binding;GO:0016813,hydrolase activity, acting on carbon-nitrogen (but not peptide) bonds, in linear amidines;GO:0016810,hydrolase activity, acting on carbon-nitrogen (but not peptide…	ko00330,Arginine and proline metabolism;ko01110,Biosynthesis of secondary metabolites;ko01100,Metabolic pathways
1649	tr|B0XXL2|B0XXL2_ASPFC	tr|B0XXL2|B0XXL2_ASPFC	24	31.169	283	7	7	down	0.0488559	cellular process;metabolic process	macromolecular complex;cell part;organelle;cell	structural molecule activity			GO:0044267,cellular protein metabolic process;GO:0009987,cellular process;GO:0008152,metabolic process;GO:0044237,cellular metabolic process;GO:0043170,macromolecule metabolic process;GO:0034645,cellular macromolecule biosynthetic process;GO:0044260,cellular macromolecule metabolic process;GO:0009058,biosynthetic process;GO:0034960,cellular biopolymer metabolic process;GO:0043283,biopolymer metab…	GO:0032991,macromolecular complex;GO:0043232,intracellular non-membrane-bounded organelle;GO:0005622,intracellular;GO:0043229,intracellular organelle;GO:0005840,ribosome;GO:0030529,ribonucleoprotein complex;GO:0044464,cell part;GO:0044444,cytoplasmic part;GO:0043226,organelle;GO:0043228,non-membrane-bounded organelle;GO:0005737,cytoplasm;GO:0005623,cell;GO:0044424,intracellular part	GO:0005198,structural molecule activity;GO:0003735,structural constituent of ribosome
1650	tr|B0XXL8|B0XXL8_ASPFC	tr|B0XXL8|B0XXL8_ASPFC	4.5	115.18	1035	4	4	up	2.27588	regulation of biological process;cellular process;positive regulation of biological process;cellular component organization or biogenesis;biological regulation	cell part;macromolecular complex;organelle part;organelle;cell	structural molecule activity			GO:0050789,regulation of biological process;GO:0051128,regulation of cellular component organization;GO:0065007,biological regulation;GO:0033043,regulation of organelle organization;GO:0010564,regulation of cell cycle process;GO:0050794,regulation of cellular process;GO:0007010,cytoskeleton organization;GO:0007049,cell cycle;GO:0022403,cell cycle phase;GO:0007017,microtubule-based process;GO:0000…	GO:0043226,organelle;GO:0005819,spindle;GO:0043231,intracellular membrane-bounded organelle;GO:0044424,intracellular part;GO:0005634,nucleus;GO:0005815,microtubule organizing center;GO:0005856,cytoskeleton;GO:0005737,cytoplasm;GO:0043232,intracellular non-membrane-bounded organelle;GO:0015630,microtubule cytoskeleton;GO:0000930,gamma-tubulin complex;GO:0032991,macromolecular complex;GO:0032153,ce…	GO:0005198,structural molecule activity;GO:0005200,structural constituent of cytoskeleton
1654	tr|B0XXM5|B0XXM5_ASPFC	tr|B0XXM5|B0XXM5_ASPFC	33.9	45.369	407	8	8	up	3.65929	metabolic process;developmental process;cellular component organization or biogenesis;cellular process;death	extracellular region;organelle;cell;cell part;membrane-enclosed lumen;organelle part	binding;catalytic activity			GO:0006915,apoptosis;GO:0044248,cellular catabolic process;GO:0044238,primary metabolic process;GO:0043285,biopolymer catabolic process;GO:0006139,nucleobase, nucleoside, nucleotide and nucleic acid metabolic process;GO:0048869,cellular developmental process;GO:0034960,cellular biopolymer metabolic process;GO:0043283,biopolymer metabolic process;GO:0009057,macromolecule catabolic process;GO:00064…	GO:0043231,intracellular membrane-bounded organelle;GO:0043226,organelle;GO:0031974,membrane-enclosed lumen;GO:0005737,cytoplasm;GO:0044424,intracellular part;GO:0005773,vacuole;GO:0070013,intracellular organelle lumen;GO:0043229,intracellular organelle;GO:0044437,vacuolar part;GO:0044422,organelle part;GO:0044446,intracellular organelle part;GO:0043227,membrane-bounded organelle;GO:0005775,vacuo…	GO:0016892,endoribonuclease activity, producing 3'-phosphomonoesters;GO:0004518,nuclease activity;GO:0016788,hydrolase activity, acting on ester bonds;GO:0004521,endoribonuclease activity;GO:0016894,endonuclease activity, active with either ribo- or deoxyribonucleic acids and producing 3'-phosphomonoesters;GO:0004540,ribonuclease activity;GO:0003723,RNA binding;GO:0016787,hydrolase activity;GO:00…
1655	tr|B0XXM7|B0XXM7_ASPFC	tr|B0XXM7|B0XXM7_ASPFC	2.7	143.53	1299	3	3	up	3.88411	regulation of biological process;establishment of localization;metabolic process;localization;cellular component organization or biogenesis;biological regulation;cellular process	organelle;cell;organelle part;cell part;macromolecular complex	binding			GO:0006996,organelle organization;GO:0046907,intracellular transport;GO:0008152,metabolic process;GO:0016043,cellular component organization;GO:0006944,membrane fusion;GO:0070727,cellular macromolecule localization;GO:0034613,cellular protein localization;GO:0006886,intracellular protein transport;GO:0045184,establishment of protein localization;GO:0033036,macromolecule localization;GO:0051179,lo…	GO:0005622,intracellular;GO:0044444,cytoplasmic part;GO:0005770,late endosome;GO:0031090,organelle membrane;GO:0044464,cell part;GO:0005774,vacuolar membrane;GO:0043227,membrane-bounded organelle;GO:0044446,intracellular organelle part;GO:0044440,endosomal part;GO:0044422,organelle part;GO:0044437,vacuolar part;GO:0005623,cell;GO:0005768,endosome;GO:0032991,macromolecular complex;GO:0005773,vacuo…	GO:0051020,GTPase binding;GO:0005515,protein binding;GO:0019899,enzyme binding;GO:0005488,binding
1658	tr|B0XXN9|B0XXN9_ASPFC	tr|B0XXN9|B0XXN9_ASPFC	83.1	62.998	569	36	36	down	0.215312	metabolic process;cellular process	cell part;cell	catalytic activity;binding	Amino acid transport and metabolism ; Coenzyme transport and metabolism ;Carbohydrate transport and metabolism ; Coenzyme transport and metabolism ; General function prediction only ;	Biosynthesis of secondary metabolites;Metabolic pathways;Glycolysis / Gluconeogenesis	GO:0044238,primary metabolic process;GO:0034308,monohydric alcohol metabolic process;GO:0016052,carbohydrate catabolic process;GO:0006790,sulfur metabolic process;GO:0019320,hexose catabolic process;GO:0046164,alcohol catabolic process;GO:0006066,alcohol metabolic process;GO:0006067,ethanol metabolic process;GO:0005975,carbohydrate metabolic process;GO:0044271,nitrogen compound biosynthetic proce…	GO:0005622,intracellular;GO:0044464,cell part;GO:0005623,cell	GO:0016831,carboxy-lyase activity;GO:0004737,pyruvate decarboxylase activity;GO:0030976,thiamin pyrophosphate binding;GO:0016829,lyase activity;GO:0019842,vitamin binding;GO:0016830,carbon-carbon lyase activity;GO:0043167,ion binding;GO:0003824,catalytic activity;GO:0050662,coenzyme binding;GO:0000287,magnesium ion binding;GO:0043169,cation binding;GO:0048037,cofactor binding;GO:0005488,binding;G…	ko01110,Biosynthesis of secondary metabolites;ko01100,Metabolic pathways;ko00010,Glycolysis / Gluconeogenesis
1661	tr|B0XXP3|B0XXP3_ASPFC	tr|B0XXP3|B0XXP3_ASPFC	34	31.496	282	6	6	up	3.11031	negative regulation of biological process;response to stimulus;cellular process;positive regulation of biological process;cellular component organization or biogenesis;metabolic process;regulation of biological process;biological regulation	cell;organelle;cell part;organelle part	binding	Transcription ; Chromatin structure and dynamics ;		GO:0048523,negative regulation of cellular process;GO:0031497,chromatin assembly;GO:0016481,negative regulation of transcription;GO:0008152,metabolic process;GO:0031399,regulation of protein modification process;GO:0044260,cellular macromolecule metabolic process;GO:0043486,histone exchange;GO:0032446,protein modification by small protein conjugation;GO:0044267,cellular protein metabolic process;…	GO:0043229,intracellular organelle;GO:0000781,chromosome, telomeric region;GO:0043232,intracellular non-membrane-bounded organelle;GO:0005634,nucleus;GO:0044424,intracellular part;GO:0005737,cytoplasm;GO:0043226,organelle;GO:0043231,intracellular membrane-bounded organelle;GO:0044444,cytoplasmic part;GO:0005829,cytosol;GO:0044464,cell part;GO:0044427,chromosomal part;GO:0005694,chromosome;GO:0005…	GO:0005515,protein binding;GO:0042393,histone binding;GO:0005488,binding
1667	tr|B0XXQ4|B0XXQ4_ASPFC	tr|B0XXQ4|B0XXQ4_ASPFC	20.3	92.757	834	12	12	up	2.35837	cellular process;metabolic process		catalytic activity			GO:0006520,cellular amino acid metabolic process;GO:0005975,carbohydrate metabolic process;GO:0006519,cellular amino acid and derivative metabolic process;GO:0008152,metabolic process;GO:0044237,cellular metabolic process;GO:0019752,carboxylic acid metabolic process;GO:0042180,cellular ketone metabolic process;GO:0009987,cellular process;GO:0006082,organic acid metabolic process;GO:0006807,nitrog…		GO:0016811,hydrolase activity, acting on carbon-nitrogen (but not peptide) bonds, in linear amides;GO:0004359,glutaminase activity;GO:0003824,catalytic activity;GO:0016810,hydrolase activity, acting on carbon-nitrogen (but not peptide) bonds;GO:0016787,hydrolase activity
1669	tr|B0XXR2|B0XXR2_ASPFC	tr|B0XXR2|B0XXR2_ASPFC	33.9	29.084	254	7	7	up	3.50257	metabolic process		antioxidant activity;catalytic activity	Posttranslational modification, protein turnover, chaperones ;	Glutathione metabolism	GO:0008152,metabolic process		GO:0003824,catalytic activity;GO:0016765,transferase activity, transferring alkyl or aryl (other than methyl) groups;GO:0016209,antioxidant activity;GO:0016740,transferase activity;GO:0016491,oxidoreductase activity;GO:0004364,glutathione transferase activity;GO:0016684,oxidoreductase activity, acting on peroxide as acceptor;GO:0004601,peroxidase activity	ko00480,Glutathione metabolism
1671	tr|B0XXS3|B0XXS3_ASPFC	tr|B0XXS3|B0XXS3_ASPFC	9.3	43.107	398	2	2	up	2.10411		cell part;cell					GO:0044464,cell part;GO:0005623,cell;GO:0044425,membrane part;GO:0031224,intrinsic to membrane;GO:0016020,membrane;GO:0016021,integral to membrane
1679	tr|B0XXT5|B0XXT5_ASPFC	tr|B0XXT5|B0XXT5_ASPFC	58.9	50.81	460	26	26	down	0.392526	cellular process;metabolic process		catalytic activity	Lipid transport and metabolism ;	Synthesis and degradation of ketone bodies;Butanoate metabolism;Valine, leucine and isoleucine degradation;Terpenoid backbone biosynthesis;Metabolic pathways;Biosynthesis of secondary metabolites	GO:0009987,cellular process;GO:0006694,steroid biosynthetic process;GO:0006720,isoprenoid metabolic process;GO:0008152,metabolic process;GO:0044237,cellular metabolic process;GO:0016125,sterol metabolic process;GO:0006629,lipid metabolic process;GO:0009058,biosynthetic process;GO:0006066,alcohol metabolic process;GO:0016126,sterol biosynthetic process;GO:0008204,ergosterol metabolic process;GO:00…		GO:0016746,transferase activity, transferring acyl groups;GO:0004421,hydroxymethylglutaryl-CoA synthase activity;GO:0003824,catalytic activity;GO:0046912,transferase activity, transferring acyl groups, acyl groups converted into alkyl on transfer;GO:0016740,transferase activity	ko00900,Terpenoid backbone biosynthesis;ko01100,Metabolic pathways;ko01110,Biosynthesis of secondary metabolites;ko00650,Butanoate metabolism;ko00072,Synthesis and degradation of ketone bodies;ko00280,Valine, leucine and isoleucine degradation
1684	tr|B0XXU7|B0XXU7_ASPFC	tr|B0XXU7|B0XXU7_ASPFC	14.6	33.425	321	3	3	up	4.67065	cellular process;metabolic process		catalytic activity	Lipid transport and metabolism ; Secondary metabolites biosynthesis, transport and catabolism ; General function prediction only ;	Biosynthesis of unsaturated fatty acids;Fatty acid biosynthesis;Metabolic pathways	GO:0043436,oxoacid metabolic process;GO:0032787,monocarboxylic acid metabolic process;GO:0055114,oxidation reduction;GO:0006082,organic acid metabolic process;GO:0009987,cellular process;GO:0042180,cellular ketone metabolic process;GO:0006631,fatty acid metabolic process;GO:0019752,carboxylic acid metabolic process;GO:0008152,metabolic process;GO:0044237,cellular metabolic process;GO:0006629,lipi…		GO:0016614,oxidoreductase activity, acting on CH-OH group of donors;GO:0016491,oxidoreductase activity;GO:0016616,oxidoreductase activity, acting on the CH-OH group of donors, NAD or NADP as acceptor;GO:0003824,catalytic activity	ko01040,Biosynthesis of unsaturated fatty acids;ko00061,Fatty acid biosynthesis;ko01100,Metabolic pathways
1687	tr|B0XXV3|B0XXV3_ASPFC	tr|B0XXV3|B0XXV3_ASPFC	42.2	59.227	535	19	19	up	4.38633	cellular process;metabolic process	cell;organelle;cell part				GO:0043283,biopolymer metabolic process;GO:0007049,cell cycle;GO:0034960,cellular biopolymer metabolic process;GO:0022403,cell cycle phase;GO:0051321,meiotic cell cycle;GO:0006310,DNA recombination;GO:0006139,nucleobase, nucleoside, nucleotide and nucleic acid metabolic process;GO:0007126,meiosis;GO:0044238,primary metabolic process;GO:0006807,nitrogen compound metabolic process;GO:0000279,M phas…	GO:0005622,intracellular;GO:0043229,intracellular organelle;GO:0044464,cell part;GO:0044444,cytoplasmic part;GO:0043231,intracellular membrane-bounded organelle;GO:0043226,organelle;GO:0005783,endoplasmic reticulum;GO:0043227,membrane-bounded organelle;GO:0005737,cytoplasm;GO:0005739,mitochondrion;GO:0005623,cell;GO:0044424,intracellular part
1688	tr|B0XXV5|B0XXV5_ASPFC	tr|B0XXV5|B0XXV5_ASPFC	40.3	14.203	124	5	5	up	2.00708	cellular process;localization;establishment of localization	organelle part;cell part;cell;organelle	binding		RNA transport	GO:0006605,protein targeting;GO:0051649,establishment of localization in cell;GO:0033365,protein localization in organelle;GO:0006810,transport;GO:0051641,cellular localization;GO:0008104,protein localization;GO:0015031,protein transport;GO:0017038,protein import;GO:0034613,cellular protein localization;GO:0006886,intracellular protein transport;GO:0045184,establishment of protein localization;GO…	GO:0005622,intracellular;GO:0005829,cytosol;GO:0044444,cytoplasmic part;GO:0044464,cell part;GO:0043227,membrane-bounded organelle;GO:0044422,organelle part;GO:0044446,intracellular organelle part;GO:0005623,cell;GO:0031967,organelle envelope;GO:0012505,endomembrane system;GO:0043229,intracellular organelle;GO:0043226,organelle;GO:0031975,envelope;GO:0005635,nuclear envelope;GO:0016020,membrane;G…	GO:0005515,protein binding;GO:0051020,GTPase binding;GO:0017016,Ras GTPase binding;GO:0005488,binding;GO:0008536,Ran GTPase binding;GO:0031267,small GTPase binding;GO:0019899,enzyme binding	ko03013,RNA transport
1690	tr|B0XXV8|B0XXV8_ASPFC	tr|B0XXV8|B0XXV8_ASPFC	2	76.193	709	1	1	up	2.06581		cell part;cell					GO:0016020,membrane;GO:0016021,integral to membrane;GO:0044464,cell part;GO:0005623,cell;GO:0031224,intrinsic to membrane;GO:0044425,membrane part
1698	tr|B0XXW9|B0XXW9_ASPFC	tr|B0XXW9|B0XXW9_ASPFC	43.2	82.477	752	24	24	down	0.29235	metabolic process;cellular process	cell part;macromolecular complex;cell	catalytic activity;binding	Amino acid transport and metabolism ; Coenzyme transport and metabolism ;	Pantothenate and CoA biosynthesis;Biosynthesis of secondary metabolites;C5-Branched dibasic acid metabolism;Metabolic pathways;Valine, leucine and isoleucine biosynthesis;Butanoate metabolism	GO:0006573,valine metabolic process;GO:0009309,amine biosynthetic process;GO:0044249,cellular biosynthetic process;GO:0006549,isoleucine metabolic process;GO:0009081,branched chain family amino acid metabolic process;GO:0009097,isoleucine biosynthetic process;GO:0034641,cellular nitrogen compound metabolic process;GO:0044262,cellular carbohydrate metabolic process;GO:0009308,amine metabolic proce…	GO:0005737,cytoplasm;GO:0044424,intracellular part;GO:0005623,cell;GO:0005622,intracellular;GO:0032991,macromolecular complex;GO:0044464,cell part;GO:0005948,acetolactate synthase complex;GO:0043234,protein complex;GO:0044444,cytoplasmic part	GO:0000287,magnesium ion binding;GO:0043169,cation binding;GO:0046872,metal ion binding;GO:0043167,ion binding;GO:0003824,catalytic activity;GO:0030554,adenyl nucleotide binding;GO:0003984,acetolactate synthase activity;GO:0016740,transferase activity;GO:0017076,purine nucleotide binding;GO:0048037,cofactor binding;GO:0005488,binding;GO:0016744,transferase activity, transferring aldehyde or keton…	ko01110,Biosynthesis of secondary metabolites;ko01100,Metabolic pathways;ko00650,Butanoate metabolism;ko00290,Valine, leucine and isoleucine biosynthesis;ko00770,Pantothenate and CoA biosynthesis;ko00660,C5-Branched dibasic acid metabolism
1701	tr|B0XXX6|B0XXX6_ASPFC	tr|B0XXX6|B0XXX6_ASPFC	2	103.07	944	2	2	down	0.486733	cellular process;cellular component organization or biogenesis	cell part;organelle part;cell;organelle	binding			GO:0000917,barrier septum formation;GO:0016043,cellular component organization;GO:0044085,cellular component biogenesis;GO:0032506,cytokinetic process;GO:0009987,cellular process;GO:0051301,cell division;GO:0010926,anatomical structure formation;GO:0000910,cytokinesis;GO:0022607,cellular component assembly	GO:0043229,intracellular organelle;GO:0005826,contractile ring;GO:0032153,cell division site;GO:0044448,cell cortex part;GO:0030427,site of polarized growth;GO:0005933,cellular bud;GO:0043232,intracellular non-membrane-bounded organelle;GO:0005737,cytoplasm;GO:0005856,cytoskeleton;GO:0044424,intracellular part;GO:0015629,actin cytoskeleton;GO:0043226,organelle;GO:0044464,cell part;GO:0044444,cyto…	GO:0005488,binding;GO:0005515,protein binding;GO:0008092,cytoskeletal protein binding
1709	tr|B0XXZ1|B0XXZ1_ASPFC	tr|B0XXZ1|B0XXZ1_ASPFC	9.1	81.709	733	5	5	down	0.355105	metabolic process	cell;organelle;cell part	catalytic activity	Energy production and conversion ;		GO:0055114,oxidation reduction;GO:0008152,metabolic process	GO:0005622,intracellular;GO:0044444,cytoplasmic part;GO:0043229,intracellular organelle;GO:0044464,cell part;GO:0043226,organelle;GO:0043227,membrane-bounded organelle;GO:0043231,intracellular membrane-bounded organelle;GO:0005739,mitochondrion;GO:0005623,cell;GO:0044424,intracellular part;GO:0005737,cytoplasm	GO:0016491,oxidoreductase activity;GO:0016645,oxidoreductase activity, acting on the CH-NH group of donors;GO:0003824,catalytic activity
1715	tr|B0XY04|B0XY04_ASPFC	tr|B0XY04|B0XY04_ASPFC	45.2	11.842	104	3	3	down	0.425837		cell part;cell					GO:0005623,cell;GO:0031224,intrinsic to membrane;GO:0044425,membrane part;GO:0044464,cell part;GO:0016021,integral to membrane;GO:0016020,membrane
1720	tr|B0XY15|B0XY15_ASPFC	tr|B0XY15|B0XY15_ASPFC	28.8	8.9038	80	2	2	down	0.447163
1722	tr|B0XY19|B0XY19_ASPFC	tr|B0XY19|B0XY19_ASPFC	42.9	19.475	177	7	7	up	6.68319
1725	tr|B0XY25|B0XY25_ASPFC	tr|B0XY25|B0XY25_ASPFC	4.7	100.83	922	4	4	up	6.39668	cellular process;metabolic process		binding			GO:0044238,primary metabolic process;GO:0006139,nucleobase, nucleoside, nucleotide and nucleic acid metabolic process;GO:0006396,RNA processing;GO:0043285,biopolymer catabolic process;GO:0044248,cellular catabolic process;GO:0010467,gene expression;GO:0006401,RNA catabolic process;GO:0009057,macromolecule catabolic process;GO:0034960,cellular biopolymer metabolic process;GO:0043283,biopolymer met…		GO:0003676,nucleic acid binding;GO:0005488,binding;GO:0003723,RNA binding
1728	tr|B0XY28|B0XY28_ASPFC	tr|B0XY28|B0XY28_ASPFC	8.4	104.6	939	7	7	down	0.435699	cellular component organization or biogenesis;cellular process;metabolic process	organelle;cell;cell part				GO:0030384,phosphoinositide metabolic process;GO:0044260,cellular macromolecule metabolic process;GO:0008152,metabolic process;GO:0016043,cellular component organization;GO:0043412,biopolymer modification;GO:0044267,cellular protein metabolic process;GO:0046474,glycerophospholipid biosynthetic process;GO:0044238,primary metabolic process;GO:0006505,GPI anchor metabolic process;GO:0006497,protein …	GO:0005622,intracellular;GO:0005935,cellular bud neck;GO:0031224,intrinsic to membrane;GO:0044444,cytoplasmic part;GO:0044464,cell part;GO:0005934,cellular bud tip;GO:0016021,integral to membrane;GO:0043227,membrane-bounded organelle;GO:0005887,integral to plasma membrane;GO:0005623,cell;GO:0005933,cellular bud;GO:0030427,site of polarized growth;GO:0044425,membrane part;GO:0044459,plasma membran…
1731	tr|B0XY33|B0XY33_ASPFC	tr|B0XY33|B0XY33_ASPFC	19.2	18.725	177	2	2	up	3.4595
1739	tr|B0XY59|B0XY59_ASPFC	tr|B0XY59|B0XY59_ASPFC	53.5	38.091	344	14	14	up	3.20972		cell;cell part		Function unknown ;			GO:0005622,intracellular;GO:0005737,cytoplasm;GO:0044464,cell part;GO:0005623,cell;GO:0044424,intracellular part
1741	tr|B0XY61|B0XY61_ASPFC	tr|B0XY61|B0XY61_ASPFC	4.5	147.09	1271	3	3	up	3.15916	cellular component organization or biogenesis;cellular process	organelle;cell;organelle part;macromolecular complex;cell part				GO:0000279,M phase;GO:0000278,mitotic cell cycle;GO:0009987,cellular process;GO:0022402,cell cycle process;GO:0016043,cellular component organization;GO:0007067,mitosis;GO:0006996,organelle organization;GO:0051276,chromosome organization;GO:0000819,sister chromatid segregation;GO:0000280,nuclear division;GO:0022403,cell cycle phase;GO:0007049,cell cycle;GO:0048285,organelle fission;GO:0000087,M p…	GO:0044446,intracellular organelle part;GO:0044422,organelle part;GO:0005623,cell;GO:0044430,cytoskeletal part;GO:0043228,non-membrane-bounded organelle;GO:0044450,microtubule organizing center part;GO:0005622,intracellular;GO:0044444,cytoplasmic part;GO:0044464,cell part;GO:0043226,organelle;GO:0005815,microtubule organizing center;GO:0044424,intracellular part;GO:0005737,cytoplasm;GO:0005856,cy…
1745	tr|B0XY65|B0XY65_ASPFC	tr|B0XY65|B0XY65_ASPFC	15.3	59.705	542	6	6	up	2.56006	metabolic process;cellular process		catalytic activity			GO:0042219,cellular amino acid derivative catabolic process;GO:0055114,oxidation reduction;GO:0009987,cellular process;GO:0044248,cellular catabolic process;GO:0009056,catabolic process;GO:0044237,cellular metabolic process;GO:0006519,cellular amino acid and derivative metabolic process;GO:0008152,metabolic process;GO:0006575,cellular amino acid derivative metabolic process;GO:0044238,primary met…		GO:0003824,catalytic activity;GO:0016667,oxidoreductase activity, acting on sulfur group of donors;GO:0016670,oxidoreductase activity, acting on sulfur group of donors, oxygen as acceptor;GO:0016829,lyase activity;GO:0016491,oxidoreductase activity
1750	tr|B0XY75|B0XY75_ASPFC	tr|B0XY75|B0XY75_ASPFC	27.3	124.21	1120	25	25	up	2.57427	metabolic process		catalytic activity;binding	Secondary metabolites biosynthesis, transport and catabolism ;Inorganic ion transport and metabolism ;	Tryptophan metabolism;Fatty acid metabolism;Microbial metabolism in diverse environments	GO:0008152,metabolic process;GO:0055114,oxidation reduction		GO:0003824,catalytic activity;GO:0043167,ion binding;GO:0043169,cation binding;GO:0048029,monosaccharide binding;GO:0016705,oxidoreductase activity, acting on paired donors, with incorporation or reduction of molecular oxygen;GO:0005506,iron ion binding;GO:0016712,oxidoreductase activity, acting on paired donors, with incorporation or reduction of molecular oxygen, reduced flavin or flavoprotein …	ko01120,Microbial metabolism in diverse environments;ko00071,Fatty acid metabolism;ko00380,Tryptophan metabolism
1751	tr|B0XY76|B0XY76_ASPFC	tr|B0XY76|B0XY76_ASPFC	16.3	64.098	606	6	6	down	0.116141	cellular process;metabolic process		catalytic activity	General function prediction only ;				GO:0004527,exonuclease activity;GO:0003824,catalytic activity;GO:0004519,endonuclease activity;GO:0016787,hydrolase activity;GO:0004518,nuclease activity;GO:0016788,hydrolase activity, acting on ester bonds
1758	tr|B0XY98|B0XY98_ASPFC	tr|B0XY98|B0XY98_ASPFC	36.7	44.21	390	11	11	up	2.18897	metabolic process		catalytic activity	General function prediction only ;		GO:0008152,metabolic process		GO:0003824,catalytic activity;GO:0016803,ether hydrolase activity;GO:0016787,hydrolase activity;GO:0016801,hydrolase activity, acting on ether bonds
1766	tr|B0XYB2|B0XYB2_ASPFC	tr|B0XYB2|B0XYB2_ASPFC	3.6	160.7	1429	3	3	down	0.476464	biological regulation;cellular process;regulation of biological process;negative regulation of biological process;metabolic process	cell;cell part		General function prediction only ;	RNA degradation	GO:0070481,nuclear-transcribed mRNA catabolic process, non-stop decay;GO:0043283,biopolymer metabolic process;GO:0048519,negative regulation of biological process;GO:0000956,nuclear-transcribed mRNA catabolic process;GO:0006401,RNA catabolic process;GO:0009057,macromolecule catabolic process;GO:0010389,regulation of G2/M transition of mitotic cell cycle;GO:0050789,regulation of biological process…	GO:0005829,cytosol;GO:0044424,intracellular part;GO:0005623,cell;GO:0044444,cytoplasmic part;GO:0044464,cell part;GO:0005737,cytoplasm;GO:0005622,intracellular		ko03018,RNA degradation
1776	tr|B0XYD0|B0XYD0_ASPFC	tr|B0XYD0|B0XYD0_ASPFC	20.2	26.107	242	4	4	down	0.392036		cell part;cell			Endocytosis		GO:0044424,intracellular part;GO:0005623,cell;GO:0044464,cell part;GO:0005737,cytoplasm;GO:0005622,intracellular		ko04144,Endocytosis
1779	tr|B0XYD4|B0XYD4_ASPFC	tr|B0XYD4|B0XYD4_ASPFC	64.4	12.81	118	7	7	up	2.05142			binding	General function prediction only ;				GO:0003676,nucleic acid binding;GO:0000166,nucleotide binding;GO:0005488,binding
1783	tr|B0XYE5|B0XYE5_ASPFC	tr|B0XYE5|B0XYE5_ASPFC	36.1	13.238	119	6	6	down	0.475321	metabolic process;cellular process	cell part;macromolecular complex;organelle;cell	structural molecule activity	Translation, ribosomal structure and biogenesis ;	Ribosome	GO:0006412,translation;GO:0044238,primary metabolic process;GO:0044249,cellular biosynthetic process;GO:0043283,biopolymer metabolic process;GO:0034960,cellular biopolymer metabolic process;GO:0043284,biopolymer biosynthetic process;GO:0019538,protein metabolic process;GO:0034961,cellular biopolymer biosynthetic process;GO:0010467,gene expression;GO:0009059,macromolecule biosynthetic process;GO:0…	GO:0044444,cytoplasmic part;GO:0043229,intracellular organelle;GO:0030529,ribonucleoprotein complex;GO:0005840,ribosome;GO:0044464,cell part;GO:0032991,macromolecular complex;GO:0043232,intracellular non-membrane-bounded organelle;GO:0005622,intracellular;GO:0005623,cell;GO:0044424,intracellular part;GO:0043228,non-membrane-bounded organelle;GO:0005737,cytoplasm;GO:0043226,organelle	GO:0003735,structural constituent of ribosome;GO:0005198,structural molecule activity	ko03010,Ribosome
1793	tr|B0XYG0|B0XYG0_ASPFC	tr|B0XYG0|B0XYG0_ASPFC	21.3	35.681	324	3	3	down	0.400682	metabolic process;cellular process;response to stimulus	organelle;cell;cell part	catalytic activity;binding	Carbohydrate transport and metabolism ;	Microbial metabolism in diverse environments	GO:0042221,response to chemical stimulus;GO:0044248,cellular catabolic process;GO:0006464,protein modification process;GO:0018958,phenol metabolic process;GO:0044238,primary metabolic process;GO:0043687,post-translational protein modification;GO:0006470,protein amino acid dephosphorylation;GO:0034960,cellular biopolymer metabolic process;GO:0043283,biopolymer metabolic process;GO:0006796,phosphat…	GO:0005622,intracellular;GO:0043229,intracellular organelle;GO:0044464,cell part;GO:0044444,cytoplasmic part;GO:0005829,cytosol;GO:0043231,intracellular membrane-bounded organelle;GO:0043226,organelle;GO:0043227,membrane-bounded organelle;GO:0005737,cytoplasm;GO:0005623,cell;GO:0005634,nucleus;GO:0044424,intracellular part	GO:0016788,hydrolase activity, acting on ester bonds;GO:0004035,alkaline phosphatase activity;GO:0043169,cation binding;GO:0016791,phosphatase activity;GO:0000287,magnesium ion binding;GO:0042578,phosphoric ester hydrolase activity;GO:0016787,hydrolase activity;GO:0005488,binding;GO:0046872,metal ion binding;GO:0043167,ion binding;GO:0003824,catalytic activity	ko01120,Microbial metabolism in diverse environments
1796	tr|B0XYG3|B0XYG3_ASPFC	tr|B0XYG3|B0XYG3_ASPFC	4.1	67.109	603	2	2	down	0.285019	metabolic process;cellular process	cell;organelle;organelle part;cell part		General function prediction only ;	Cell cycle - yeast;Ubiquitin mediated proteolysis	GO:0043285,biopolymer catabolic process;GO:0006511,ubiquitin-dependent protein catabolic process;GO:0044238,primary metabolic process;GO:0044248,cellular catabolic process;GO:0044257,cellular protein catabolic process;GO:0009057,macromolecule catabolic process;GO:0019538,protein metabolic process;GO:0043283,biopolymer metabolic process;GO:0034960,cellular biopolymer metabolic process;GO:0010498,p…	GO:0005816,spindle pole body;GO:0044422,organelle part;GO:0044446,intracellular organelle part;GO:0043228,non-membrane-bounded organelle;GO:0005623,cell;GO:0044430,cytoskeletal part;GO:0005622,intracellular;GO:0044464,cell part;GO:0044444,cytoplasmic part;GO:0005819,spindle;GO:0043226,organelle;GO:0005856,cytoskeleton;GO:0005737,cytoplasm;GO:0044424,intracellular part;GO:0005815,microtubule organ…		ko04111,Cell cycle - yeast;ko04120,Ubiquitin mediated proteolysis
1797	tr|B0XYG4|B0XYG4_ASPFC	tr|B0XYG4|B0XYG4_ASPFC	41.5	34.79	323	10	10	down	0.463804	cellular process;metabolic process	cell;organelle;organelle part;membrane-enclosed lumen;cell part;macromolecular complex	catalytic activity;structural molecule activity	Energy production and conversion ;	Microbial metabolism in diverse environments;Glycolysis / Gluconeogenesis;Pyruvate metabolism;Metabolic pathways;Biosynthesis of secondary metabolites;Citrate cycle (TCA cycle)	GO:0009058,biosynthetic process;GO:0051186,cofactor metabolic process;GO:0019752,carboxylic acid metabolic process;GO:0044237,cellular metabolic process;GO:0006085,acetyl-CoA biosynthetic process;GO:0008152,metabolic process;GO:0006732,coenzyme metabolic process;GO:0006082,organic acid metabolic process;GO:0009987,cellular process;GO:0006090,pyruvate metabolic process;GO:0006084,acetyl-CoA metabo…	GO:0005623,cell;GO:0043227,membrane-bounded organelle;GO:0044422,organelle part;GO:0044446,intracellular organelle part;GO:0044444,cytoplasmic part;GO:0043233,organelle lumen;GO:0044464,cell part;GO:0005622,intracellular;GO:0044424,intracellular part;GO:0005739,mitochondrion;GO:0031974,membrane-enclosed lumen;GO:0005737,cytoplasm;GO:0043226,organelle;GO:0043231,intracellular membrane-bounded orga…	GO:0005198,structural molecule activity;GO:0016740,transferase activity;GO:0016746,transferase activity, transferring acyl groups;GO:0003824,catalytic activity	ko01100,Metabolic pathways;ko01110,Biosynthesis of secondary metabolites;ko00010,Glycolysis / Gluconeogenesis;ko01120,Microbial metabolism in diverse environments;ko00020,Citrate cycle (TCA cycle);ko00620,Pyruvate metabolism
1804	tr|B0XYH3|B0XYH3_ASPFC	tr|B0XYH3|B0XYH3_ASPFC	10.5	26.358	257	2	2	up	2.52924		cell part;cell					GO:0044424,intracellular part;GO:0005623,cell;GO:0044464,cell part;GO:0005622,intracellular;GO:0016020,membrane
1806	tr|B0XYH8|B0XYH8_ASPFC	tr|B0XYH8|B0XYH8_ASPFC	36.2	26.249	235	9	9	down	0.434879	metabolic process	cell part;cell;organelle	catalytic activity	Secondary metabolites biosynthesis, transport and catabolism ;	Microbial metabolism in diverse environments;Metabolic pathways;Tyrosine metabolism	GO:0008152,metabolic process	GO:0043226,organelle;GO:0043227,membrane-bounded organelle;GO:0043231,intracellular membrane-bounded organelle;GO:0005623,cell;GO:0005739,mitochondrion;GO:0044424,intracellular part;GO:0005737,cytoplasm;GO:0005622,intracellular;GO:0044444,cytoplasmic part;GO:0043229,intracellular organelle;GO:0044464,cell part	GO:0016787,hydrolase activity;GO:0003824,catalytic activity	ko01120,Microbial metabolism in diverse environments;ko00350,Tyrosine metabolism;ko01100,Metabolic pathways
1808	tr|B0XYI1|B0XYI1_ASPFC	tr|B0XYI1|B0XYI1_ASPFC	1.3	60.108	615	1	1	down	0.415061
1817	tr|B0XYK1|B0XYK1_ASPFC	tr|B0XYK1|B0XYK1_ASPFC	32.1	33.06	296	8	8	up	4.51481	cellular process;metabolic process	cell;cell part	catalytic activity			GO:0006518,peptide metabolic process;GO:0006749,glutathione metabolic process;GO:0006732,coenzyme metabolic process;GO:0009987,cellular process;GO:0051186,cofactor metabolic process;GO:0008152,metabolic process;GO:0044237,cellular metabolic process;GO:0006519,cellular amino acid and derivative metabolic process;GO:0006790,sulfur metabolic process;GO:0006575,cellular amino acid derivative metaboli…	GO:0005622,intracellular;GO:0044424,intracellular part;GO:0005623,cell;GO:0044464,cell part;GO:0005737,cytoplasm	GO:0016740,transferase activity;GO:0004364,glutathione transferase activity;GO:0016765,transferase activity, transferring alkyl or aryl (other than methyl) groups;GO:0003824,catalytic activity
1818	tr|B0XYK2|B0XYK2_ASPFC	tr|B0XYK2|B0XYK2_ASPFC	8.9	27.164	247	2	2	down	0.457426
1819	tr|B0XYK4|B0XYK4_ASPFC	tr|B0XYK4|B0XYK4_ASPFC	16.1	21.255	192	2	2	down	0.492967		cell;cell part					GO:0044425,membrane part;GO:0031224,intrinsic to membrane;GO:0005623,cell;GO:0044464,cell part;GO:0016021,integral to membrane;GO:0016020,membrane
1820	tr|B0XYK5|B0XYK5_ASPFC	tr|B0XYK5|B0XYK5_ASPFC	31.8	34.527	318	7	7	down	0.290888		cell;cell part		Function unknown ;			GO:0016021,integral to membrane;GO:0016020,membrane;GO:0005623,cell;GO:0044425,membrane part;GO:0031224,intrinsic to membrane;GO:0044464,cell part
1821	tr|B0XYK6|B0XYK6_ASPFC	tr|B0XYK6|B0XYK6_ASPFC	22.9	83.763	781	9	9	down	0.107449		extracellular region					GO:0005576,extracellular region
1829	tr|B0XYM3|B0XYM3_ASPFC	tr|B0XYM3|B0XYM3_ASPFC	80.3	8.3375	76	4	4	down	0.4172	cellular process;cellular component organization or biogenesis;metabolic process;localization;establishment of localization	membrane-enclosed lumen;cell part;organelle part;organelle;cell	binding;metallochaperone activity		Metabolic pathways;Oxidative phosphorylation	GO:0008535,respiratory chain complex IV assembly;GO:0044260,cellular macromolecule metabolic process;GO:0033617,mitochondrial respiratory chain complex IV assembly;GO:0044085,cellular component biogenesis;GO:0006996,organelle organization;GO:0016043,cellular component organization;GO:0008152,metabolic process;GO:0051179,localization;GO:0070271,protein complex biogenesis;GO:0065003,macromolecular …	GO:0005623,cell;GO:0031967,organelle envelope;GO:0005758,mitochondrial intermembrane space;GO:0043227,membrane-bounded organelle;GO:0044446,intracellular organelle part;GO:0044422,organelle part;GO:0044444,cytoplasmic part;GO:0005829,cytosol;GO:0031970,organelle envelope lumen;GO:0044464,cell part;GO:0005622,intracellular;GO:0005739,mitochondrion;GO:0044424,intracellular part;GO:0005737,cytoplasm…	GO:0046914,transition metal ion binding;GO:0005507,copper ion binding;GO:0016531,copper chaperone activity;GO:0043169,cation binding;GO:0016530,metallochaperone activity;GO:0005488,binding;GO:0046872,metal ion binding;GO:0043167,ion binding	ko01100,Metabolic pathways;ko00190,Oxidative phosphorylation
1831	tr|B0XYM5|B0XYM5_ASPFC	tr|B0XYM5|B0XYM5_ASPFC	23	33.589	304	5	5	up	2.76774	metabolic process;regulation of biological process;positive regulation of biological process;cellular process;biological regulation;cellular component organization or biogenesis	cell part;organelle;cell	binding;protein binding transcription factor activity	Transcription ;		GO:0006397,mRNA processing;GO:0010468,regulation of gene expression;GO:0006412,translation;GO:0051254,positive regulation of RNA metabolic process;GO:0051171,regulation of nitrogen compound metabolic process;GO:0006139,nucleobase, nucleoside, nucleotide and nucleic acid metabolic process;GO:0006396,RNA processing;GO:0006354,RNA elongation;GO:0050794,regulation of cellular process;GO:0044249,cellu…	GO:0043231,intracellular membrane-bounded organelle;GO:0043227,membrane-bounded organelle;GO:0043226,organelle;GO:0005634,nucleus;GO:0044424,intracellular part;GO:0005623,cell;GO:0005622,intracellular;GO:0044464,cell part;GO:0043229,intracellular organelle	GO:0003676,nucleic acid binding;GO:0045182,translation regulator activity;GO:0043167,ion binding;GO:0008270,zinc ion binding;GO:0043169,cation binding;GO:0003746,translation elongation factor activity;GO:0005488,binding;GO:0046872,metal ion binding;GO:0046914,transition metal ion binding;GO:0008135,translation factor activity, nucleic acid binding
1842	tr|B0XYQ5|B0XYQ5_ASPFC	tr|B0XYQ5|B0XYQ5_ASPFC	18.2	34.098	303	5	5	down	0.362935	biological regulation;cellular component organization or biogenesis;cellular process;establishment of localization;localization	cell part;organelle part;organelle;cell	binding	General function prediction only ;		GO:0009987,cellular process;GO:0051234,establishment of localization;GO:0006873,cellular ion homeostasis;GO:0010926,anatomical structure formation;GO:0006825,copper ion transport;GO:0043623,cellular protein complex assembly;GO:0030001,metal ion transport;GO:0055080,cation homeostasis;GO:0000041,transition metal ion transport;GO:0034622,cellular macromolecular complex assembly;GO:0043933,macromole…	GO:0005623,cell;GO:0031967,organelle envelope;GO:0005743,mitochondrial inner membrane;GO:0016021,integral to membrane;GO:0043227,membrane-bounded organelle;GO:0044446,intracellular organelle part;GO:0044422,organelle part;GO:0044444,cytoplasmic part;GO:0031224,intrinsic to membrane;GO:0031090,organelle membrane;GO:0044464,cell part;GO:0005622,intracellular;GO:0019866,organelle inner membrane;GO:0…	GO:0005488,binding;GO:0046872,metal ion binding;GO:0043169,cation binding;GO:0005507,copper ion binding;GO:0043167,ion binding;GO:0046914,transition metal ion binding
1845	tr|B0XYQ9|B0XYQ9_ASPFC	tr|B0XYQ9|B0XYQ9_ASPFC	38.3	30.679	277	7	7	down	0.234578
1857	tr|B0XYU6|B0XYU6_ASPFC	tr|B0XYU6|B0XYU6_ASPFC	1.1	205.66	1796	2	2	down	0.433559	metabolic process	cell;cell part	catalytic activity;binding	Replication, recombination and repair ;General function prediction only ;	RNA degradation	GO:0008152,metabolic process	GO:0005622,intracellular;GO:0005737,cytoplasm;GO:0044464,cell part;GO:0044444,cytoplasmic part;GO:0005623,cell;GO:0005829,cytosol;GO:0044424,intracellular part	GO:0017111,nucleoside-triphosphatase activity;GO:0003676,nucleic acid binding;GO:0016462,pyrophosphatase activity;GO:0003824,catalytic activity;GO:0030554,adenyl nucleotide binding;GO:0005524,ATP binding;GO:0032559,adenyl ribonucleotide binding;GO:0017076,purine nucleotide binding;GO:0004386,helicase activity;GO:0005488,binding;GO:0016787,hydrolase activity;GO:0000166,nucleotide binding;GO:000188…	ko03018,RNA degradation
1865	tr|B0XYW1|B0XYW1_ASPFC	tr|B0XYW1|B0XYW1_ASPFC	16.5	17.923	158	3	3	down	0.175669	cellular process;metabolic process	cell;organelle;macromolecular complex;cell part;organelle part	structural molecule activity;binding	Translation, ribosomal structure and biogenesis ;	Ribosome	GO:0006412,translation;GO:0044238,primary metabolic process;GO:0043283,biopolymer metabolic process;GO:0044249,cellular biosynthetic process;GO:0034960,cellular biopolymer metabolic process;GO:0009059,macromolecule biosynthetic process;GO:0010467,gene expression;GO:0019538,protein metabolic process;GO:0043284,biopolymer biosynthetic process;GO:0034961,cellular biopolymer biosynthetic process;GO:0…	GO:0043229,intracellular organelle;GO:0043232,intracellular non-membrane-bounded organelle;GO:0032991,macromolecular complex;GO:0044424,intracellular part;GO:0022626,cytosolic ribosome;GO:0005737,cytoplasm;GO:0043226,organelle;GO:0022625,cytosolic large ribosomal subunit;GO:0033279,ribosomal subunit;GO:0005829,cytosol;GO:0044444,cytoplasmic part;GO:0044464,cell part;GO:0030529,ribonucleoprotein c…	GO:0003723,RNA binding;GO:0005488,binding;GO:0046872,metal ion binding;GO:0005198,structural molecule activity;GO:0043169,cation binding;GO:0043167,ion binding;GO:0019843,rRNA binding;GO:0003676,nucleic acid binding;GO:0003735,structural constituent of ribosome	ko03010,Ribosome
1866	tr|B0XYW6|B0XYW6_ASPFC	tr|B0XYW6|B0XYW6_ASPFC	7.4	38.789	350	3	3	down	0.466162				Transcription ;General function prediction only ;
1872	tr|B0XYX2|B0XYX2_ASPFC	tr|B0XYX2|B0XYX2_ASPFC	51.4	44.075	385	17	17	up	3.1892
1892	tr|B0XZ03|B0XZ03_ASPFC	tr|B0XZ03|B0XZ03_ASPFC	15.2	40.65	376	4	4	down	0.47701
1893	tr|B0XZ05|B0XZ05_ASPFC	tr|B0XZ05|B0XZ05_ASPFC	15.9	33.256	289	3	3	down	0.370863	cellular process;cellular component organization or biogenesis;metabolic process	cell part;organelle part;organelle;cell	binding	Function unknown ;		GO:0006461,protein complex assembly;GO:0034622,cellular macromolecular complex assembly;GO:0043933,macromolecular complex subunit organization;GO:0022607,cellular component assembly;GO:0006091,generation of precursor metabolites and energy;GO:0034621,cellular macromolecular complex subunit organization;GO:0070271,protein complex biogenesis;GO:0045333,cellular respiration;GO:0065003,macromolecular…	GO:0031966,mitochondrial membrane;GO:0043229,intracellular organelle;GO:0044425,membrane part;GO:0005737,cytoplasm;GO:0044424,intracellular part;GO:0005739,mitochondrion;GO:0044429,mitochondrial part;GO:0043231,intracellular membrane-bounded organelle;GO:0005740,mitochondrial envelope;GO:0016020,membrane;GO:0031975,envelope;GO:0043226,organelle;GO:0044464,cell part;GO:0031090,organelle membrane;G…	GO:0051082,unfolded protein binding;GO:0005488,binding;GO:0005515,protein binding
1894	tr|B0XZ07|B0XZ07_ASPFC	tr|B0XZ07|B0XZ07_ASPFC	15.4	34.853	311	4	4	down	0.426203
1907	tr|B0XZ32|B0XZ32_ASPFC	tr|B0XZ32|B0XZ32_ASPFC	29.6	21.427	206	8	8	up	3.1204	cellular component organization or biogenesis;biological regulation;cellular process;positive regulation of biological process;regulation of biological process;negative regulation of biological process;metabolic process	cell part;membrane-enclosed lumen;macromolecular complex;organelle part;cell;organelle	binding			GO:0010557,positive regulation of macromolecule biosynthetic process;GO:0010605,negative regulation of macromolecule metabolic process;GO:0022607,cellular component assembly;GO:0045815,positive regulation of gene expression, epigenetic;GO:0031323,regulation of cellular metabolic process;GO:0009889,regulation of biosynthetic process;GO:0010628,positive regulation of gene expression;GO:0034728,nucl…	GO:0043231,intracellular membrane-bounded organelle;GO:0043226,organelle;GO:0000788,nuclear nucleosome;GO:0044428,nuclear part;GO:0005634,nucleus;GO:0044424,intracellular part;GO:0044454,nuclear chromosome part;GO:0043232,intracellular non-membrane-bounded organelle;GO:0032991,macromolecular complex;GO:0000228,nuclear chromosome;GO:0000786,nucleosome;GO:0043229,intracellular organelle;GO:0044422,…	GO:0003676,nucleic acid binding;GO:0005488,binding;GO:0003677,DNA binding
1911	tr|B0XZ41|B0XZ41_ASPFC	tr|B0XZ41|B0XZ41_ASPFC	24.5	29.45	290	4	4	up	2.0393
1915	tr|B0XZ47|B0XZ47_ASPFC	tr|B0XZ47|B0XZ47_ASPFC	28	58.617	536	9	9	down	0.341828	growth;metabolic process;reproductive process;regulation of biological process;signaling;multi-organism process;biological regulation;negative regulation of biological process;reproduction;cellular process;response to stimulus;cellular component organization or biogenesis	organelle;cell;cell part	catalytic activity;binding	General function prediction only ; Signal transduction mechanisms ; Transcription ; Replication, recombination and repair ;	MAPK signaling pathway - yeast	GO:0008361,regulation of cell size;GO:0044085,cellular component biogenesis;GO:0051704,multi-organism process;GO:0070783,growth of unicellular organism as a thread of attached cells;GO:0040007,growth;GO:0050896,response to stimulus;GO:0007165,signal transduction;GO:0042546,cell wall biogenesis;GO:0010033,response to organic substance;GO:0000746,conjugation;GO:0009987,cellular process;GO:0007124,p…	GO:0005737,cytoplasm;GO:0044424,intracellular part;GO:0005634,nucleus;GO:0043231,intracellular membrane-bounded organelle;GO:0043226,organelle;GO:0043229,intracellular organelle;GO:0042995,cell projection;GO:0032153,cell division site;GO:0030427,site of polarized growth;GO:0005623,cell;GO:0044463,cell projection part;GO:0043227,membrane-bounded organelle;GO:0005937,mating projection;GO:0044464,ce…	GO:0001882,nucleoside binding;GO:0004672,protein kinase activity;GO:0000166,nucleotide binding;GO:0016772,transferase activity, transferring phosphorus-containing groups;GO:0005488,binding;GO:0032553,ribonucleotide binding;GO:0032555,purine ribonucleotide binding;GO:0001883,purine nucleoside binding;GO:0030554,adenyl nucleotide binding;GO:0003824,catalytic activity;GO:0005524,ATP binding;GO:00167…	ko04011,MAPK signaling pathway - yeast
1923	tr|B0XZ62|B0XZ62_ASPFC	tr|B0XZ62|B0XZ62_ASPFC	36.6	36.079	328	7	7	up	14.4344	metabolic process		catalytic activity;binding	Carbohydrate transport and metabolism ;	Microbial metabolism in diverse environments;Amino sugar and nucleotide sugar metabolism;Glycolysis / Gluconeogenesis;Biosynthesis of secondary metabolites;Metabolic pathways;Galactose metabolism	GO:0008152,metabolic process;GO:0044238,primary metabolic process;GO:0005975,carbohydrate metabolic process		GO:0005488,binding;GO:0016853,isomerase activity;GO:0003824,catalytic activity;GO:0030246,carbohydrate binding	ko00010,Glycolysis / Gluconeogenesis;ko01110,Biosynthesis of secondary metabolites;ko01100,Metabolic pathways;ko00052,Galactose metabolism;ko00520,Amino sugar and nucleotide sugar metabolism;ko01120,Microbial metabolism in diverse environments
1929	tr|B0XZ73|B0XZ73_ASPFC	tr|B0XZ73|B0XZ73_ASPFC	63.1	16.761	149	12	12	down	0.283741	metabolic process;cellular process	organelle;cell;organelle part;cell part;macromolecular complex	catalytic activity;binding;structural molecule activity	Translation, ribosomal structure and biogenesis ;	Ribosome	GO:0009987,cellular process;GO:0044267,cellular protein metabolic process;GO:0006807,nitrogen compound metabolic process;GO:0034645,cellular macromolecule biosynthetic process;GO:0009058,biosynthetic process;GO:0044260,cellular macromolecule metabolic process;GO:0006259,DNA metabolic process;GO:0044237,cellular metabolic process;GO:0008152,metabolic process;GO:0032392,DNA geometric change;GO:0043…	GO:0032991,macromolecular complex;GO:0043232,intracellular non-membrane-bounded organelle;GO:0043229,intracellular organelle;GO:0043231,intracellular membrane-bounded organelle;GO:0033279,ribosomal subunit;GO:0043226,organelle;GO:0005737,cytoplasm;GO:0044424,intracellular part;GO:0005634,nucleus;GO:0005622,intracellular;GO:0005840,ribosome;GO:0030529,ribonucleoprotein complex;GO:0044464,cell part…	GO:0017111,nucleoside-triphosphatase activity;GO:0008026,ATP-dependent helicase activity;GO:0005198,structural molecule activity;GO:0008094,DNA-dependent ATPase activity;GO:0003676,nucleic acid binding;GO:0003824,catalytic activity;GO:0005524,ATP binding;GO:0030554,adenyl nucleotide binding;GO:0016462,pyrophosphatase activity;GO:0032559,adenyl ribonucleotide binding;GO:0017076,purine nucleotide b…	ko03010,Ribosome
1931	tr|B0XZ77|B0XZ77_ASPFC	tr|B0XZ77|B0XZ77_ASPFC	7.5	58.476	546	3	3	down	0.472373			binding	General function prediction only ;				GO:0043169,cation binding;GO:0046872,metal ion binding;GO:0005488,binding;GO:0043167,ion binding
1935	tr|B0XZ82|B0XZ82_ASPFC	tr|B0XZ82|B0XZ82_ASPFC	7.9	32.622	291	2	2	up	2.04455		organelle;cell;cell part					GO:0005737,cytoplasm;GO:0005623,cell;GO:0044424,intracellular part;GO:0043231,intracellular membrane-bounded organelle;GO:0043227,membrane-bounded organelle;GO:0005783,endoplasmic reticulum;GO:0043226,organelle;GO:0043229,intracellular organelle;GO:0044464,cell part;GO:0044444,cytoplasmic part;GO:0005622,intracellular
1947	tr|B0XZ98|B0XZ98_ASPFC	tr|B0XZ98|B0XZ98_ASPFC	19.6	29.8	265	4	3	up	2.36011	metabolic process;negative regulation of biological process;regulation of biological process;cellular process;response to stimulus;biological regulation	membrane-enclosed lumen;cell part;macromolecular complex;organelle part;organelle;cell	binding	Chromatin structure and dynamics ;		GO:0031326,regulation of cellular biosynthetic process;GO:0043170,macromolecule metabolic process;GO:0006259,DNA metabolic process;GO:0044237,cellular metabolic process;GO:0031323,regulation of cellular metabolic process;GO:0006355,regulation of transcription, DNA-dependent;GO:0009889,regulation of biosynthetic process;GO:0050896,response to stimulus;GO:0006950,response to stress;GO:0045449,regul…	GO:0044446,intracellular organelle part;GO:0044422,organelle part;GO:0043227,membrane-bounded organelle;GO:0043228,non-membrane-bounded organelle;GO:0005623,cell;GO:0000790,nuclear chromatin;GO:0044427,chromosomal part;GO:0005622,intracellular;GO:0005694,chromosome;GO:0032993,protein-DNA complex;GO:0000785,chromatin;GO:0044464,cell part;GO:0043231,intracellular membrane-bounded organelle;GO:00432…	GO:0005488,binding;GO:0003677,DNA binding;GO:0046982,protein heterodimerization activity;GO:0046983,protein dimerization activity;GO:0003676,nucleic acid binding;GO:0005515,protein binding
1948	tr|B0XZ99|B0XZ99_ASPFC	tr|B0XZ99|B0XZ99_ASPFC	38.6	14.955	140	7	7	up	2.13743	cellular process;cellular component organization or biogenesis	organelle;cell;organelle part;cell part;membrane-enclosed lumen;macromolecular complex	binding			GO:0034728,nucleosome organization;GO:0051276,chromosome organization;GO:0016043,cellular component organization;GO:0031497,chromatin assembly;GO:0006334,nucleosome assembly;GO:0044085,cellular component biogenesis;GO:0006996,organelle organization;GO:0065003,macromolecular complex assembly;GO:0009987,cellular process;GO:0006323,DNA packaging;GO:0006325,chromatin organization;GO:0006333,chromatin…	GO:0005623,cell;GO:0043228,non-membrane-bounded organelle;GO:0043227,membrane-bounded organelle;GO:0044422,organelle part;GO:0044446,intracellular organelle part;GO:0044464,cell part;GO:0032993,protein-DNA complex;GO:0000785,chromatin;GO:0005622,intracellular;GO:0005694,chromosome;GO:0044427,chromosomal part;GO:0000790,nuclear chromatin;GO:0044424,intracellular part;GO:0005634,nucleus;GO:0044428,…	GO:0046982,protein heterodimerization activity;GO:0003677,DNA binding;GO:0005488,binding;GO:0003676,nucleic acid binding;GO:0005515,protein binding;GO:0046983,protein dimerization activity
1956	tr|B0XZB0|B0XZB0_ASPFC	tr|B0XZB0|B0XZB0_ASPFC	62.5	231.94	2092	102	102	down	0.385707	cellular process;metabolic process	cell part;macromolecular complex;organelle;cell	catalytic activity	Lipid transport and metabolism ;	Fatty acid biosynthesis;Metabolic pathways	GO:0044237,cellular metabolic process;GO:0001676,long-chain fatty acid metabolic process;GO:0008152,metabolic process;GO:0016053,organic acid biosynthetic process;GO:0019752,carboxylic acid metabolic process;GO:0006633,fatty acid biosynthetic process;GO:0009058,biosynthetic process;GO:0006629,lipid metabolic process;GO:0043436,oxoacid metabolic process;GO:0042180,cellular ketone metabolic process…	GO:0044464,cell part;GO:0043234,protein complex;GO:0043229,intracellular organelle;GO:0044444,cytoplasmic part;GO:0005811,lipid particle;GO:0005622,intracellular;GO:0005835,fatty acid synthase complex;GO:0032991,macromolecular complex;GO:0005737,cytoplasm;GO:0044424,intracellular part;GO:0005623,cell;GO:0005739,mitochondrion;GO:0043231,intracellular membrane-bounded organelle;GO:0043227,membrane-…	GO:0016627,oxidoreductase activity, acting on the CH-CH group of donors;GO:0016418,S-acetyltransferase activity;GO:0016829,lyase activity;GO:0016491,oxidoreductase activity;GO:0016835,carbon-oxygen lyase activity;GO:0016408,C-acyltransferase activity;GO:0016417,S-acyltransferase activity;GO:0004312,fatty-acid synthase activity;GO:0016747,transferase activity, transferring acyl groups other than a…	ko00061,Fatty acid biosynthesis;ko01100,Metabolic pathways
1957	tr|B0XZB1|B0XZB1_ASPFC	tr|B0XZB1|B0XZB1_ASPFC	52.5	204.58	1857	87	87	down	0.388784	metabolic process	cell;organelle;macromolecular complex;cell part	catalytic activity;binding	Lipid transport and metabolism ;Lipid transport and metabolism ; Secondary metabolites biosynthesis, transport and catabolism ;	Metabolic pathways;Fatty acid biosynthesis	GO:0055114,oxidation reduction;GO:0008152,metabolic process	GO:0044464,cell part;GO:0043234,protein complex;GO:0043229,intracellular organelle;GO:0044444,cytoplasmic part;GO:0005622,intracellular;GO:0005835,fatty acid synthase complex;GO:0032991,macromolecular complex;GO:0005737,cytoplasm;GO:0044424,intracellular part;GO:0005739,mitochondrion;GO:0005623,cell;GO:0043231,intracellular membrane-bounded organelle;GO:0043226,organelle;GO:0043227,membrane-bound…	GO:0004312,fatty-acid synthase activity;GO:0005488,binding;GO:0016772,transferase activity, transferring phosphorus-containing groups;GO:0016614,oxidoreductase activity, acting on CH-OH group of donors;GO:0016747,transferase activity, transferring acyl groups other than amino-acyl groups;GO:0016616,oxidoreductase activity, acting on the CH-OH group of donors, NAD or NADP as acceptor;GO:0016408,C-…	ko00061,Fatty acid biosynthesis;ko01100,Metabolic pathways
1959	tr|B0XZB4|B0XZB4_ASPFC	tr|B0XZB4|B0XZB4_ASPFC	46.4	40.561	377	15	15	down	0.498093	metabolic process;cellular process	cell part;membrane-enclosed lumen;macromolecular complex;organelle part;cell;organelle	catalytic activity	Energy production and conversion ;	Valine, leucine and isoleucine biosynthesis;Biosynthesis of secondary metabolites;Microbial metabolism in diverse environments;Butanoate metabolism;Glycolysis / Gluconeogenesis;Metabolic pathways;Pyruvate metabolism;Citrate cycle (TCA cycle)	GO:0044237,cellular metabolic process;GO:0006519,cellular amino acid and derivative metabolic process;GO:0016053,organic acid biosynthetic process;GO:0006085,acetyl-CoA biosynthetic process;GO:0009058,biosynthetic process;GO:0008652,cellular amino acid biosynthetic process;GO:0006520,cellular amino acid metabolic process;GO:0006086,acetyl-CoA biosynthetic process from pyruvate;GO:0006732,coenzyme…	GO:0043227,membrane-bounded organelle;GO:0044446,intracellular organelle part;GO:0044422,organelle part;GO:0005623,cell;GO:0005622,intracellular;GO:0009295,nucleoid;GO:0044444,cytoplasmic part;GO:0043233,organelle lumen;GO:0042645,mitochondrial nucleoid;GO:0044464,cell part;GO:0043226,organelle;GO:0043231,intracellular membrane-bounded organelle;GO:0044429,mitochondrial part;GO:0005739,mitochondr…	GO:0016624,oxidoreductase activity, acting on the aldehyde or oxo group of donors, disulfide as acceptor;GO:0016491,oxidoreductase activity;GO:0003824,catalytic activity;GO:0016903,oxidoreductase activity, acting on the aldehyde or oxo group of donors;GO:0004738,pyruvate dehydrogenase activity;GO:0004739,pyruvate dehydrogenase (acetyl-transferring) activity	ko00290,Valine, leucine and isoleucine biosynthesis;ko01100,Metabolic pathways;ko01110,Biosynthesis of secondary metabolites;ko00620,Pyruvate metabolism;ko00020,Citrate cycle (TCA cycle);ko01120,Microbial metabolism in diverse environments;ko00650,Butanoate metabolism;ko00010,Glycolysis / Gluconeogenesis
1960	tr|B0XZB5|B0XZB5_ASPFC	tr|B0XZB5|B0XZB5_ASPFC	23	71.262	626	9	9	up	2.59893	cellular process;metabolic process	organelle;cell;cell part	catalytic activity	Nucleotide transport and metabolism ;		GO:0006753,nucleoside phosphate metabolic process;GO:0009987,cellular process;GO:0006807,nitrogen compound metabolic process;GO:0009117,nucleotide metabolic process;GO:0006139,nucleobase, nucleoside, nucleotide and nucleic acid metabolic process;GO:0055086,nucleobase, nucleoside and nucleotide metabolic process;GO:0044238,primary metabolic process;GO:0044248,cellular catabolic process;GO:0009056,…	GO:0044424,intracellular part;GO:0005623,cell;GO:0005737,cytoplasm;GO:0043227,membrane-bounded organelle;GO:0043226,organelle;GO:0043231,intracellular membrane-bounded organelle;GO:0005829,cytosol;GO:0044444,cytoplasmic part;GO:0044464,cell part;GO:0043229,intracellular organelle;GO:0000324,fungal-type vacuole;GO:0005622,intracellular;GO:0005773,vacuole;GO:0000322,storage vacuole;GO:0000323,lytic…	GO:0016787,hydrolase activity;GO:0003824,catalytic activity
1966	tr|B0XZD5|B0XZD5_ASPFC	tr|B0XZD5|B0XZD5_ASPFC	22.1	56.145	497	6	6	up	3.05826	metabolic process	cell part;cell	catalytic activity;binding	Secondary metabolites biosynthesis, transport and catabolism ;	Tryptophan metabolism;Metabolic pathways;Biosynthesis of secondary metabolites;Fatty acid metabolism;Limonene and pinene degradation;Microbial metabolism in diverse environments	GO:0008152,metabolic process;GO:0055114,oxidation reduction	GO:0016020,membrane;GO:0044464,cell part;GO:0005623,cell	GO:0020037,heme binding;GO:0016491,oxidoreductase activity;GO:0046914,transition metal ion binding;GO:0046906,tetrapyrrole binding;GO:0005488,binding;GO:0046872,metal ion binding;GO:0005506,iron ion binding;GO:0016705,oxidoreductase activity, acting on paired donors, with incorporation or reduction of molecular oxygen;GO:0043169,cation binding;GO:0043167,ion binding;GO:0003824,catalytic activity;…	ko00903,Limonene and pinene degradation;ko00380,Tryptophan metabolism;ko00071,Fatty acid metabolism;ko01110,Biosynthesis of secondary metabolites;ko01100,Metabolic pathways;ko01120,Microbial metabolism in diverse environments
1967	tr|B0XZG0|B0XZG0_ASPFC	tr|B0XZG0|B0XZG0_ASPFC	25.7	16.911	152	3;1	3	down	0.0415736	metabolic process;cellular process		catalytic activity	General function prediction only ;		GO:0044237,cellular metabolic process;GO:0008152,metabolic process;GO:0006796,phosphate metabolic process;GO:0006793,phosphorus metabolic process;GO:0016310,phosphorylation;GO:0009987,cellular process		GO:0003824,catalytic activity;GO:0016740,transferase activity;GO:0016301,kinase activity;GO:0016772,transferase activity, transferring phosphorus-containing groups
1968	tr|B0XZG3|B0XZG3_ASPFC	tr|B0XZG3|B0XZG3_ASPFC	2	69.537	601	1	1	down	0.460767
1971	tr|B0XZJ8|B0XZJ8_ASPFC	tr|B0XZJ8|B0XZJ8_ASPFC	16.2	66.246	587	9	9	up	3.10046	metabolic process;cellular process		catalytic activity	Nucleotide transport and metabolism ;	Metabolic pathways;Purine metabolism	GO:0006139,nucleobase, nucleoside, nucleotide and nucleic acid metabolic process;GO:0044238,primary metabolic process;GO:0044249,cellular biosynthetic process;GO:0009116,nucleoside metabolic process;GO:0042278,purine nucleoside metabolic process;GO:0034641,cellular nitrogen compound metabolic process;GO:0044271,nitrogen compound biosynthetic process;GO:0044237,cellular metabolic process;GO:000815…		GO:0003824,catalytic activity;GO:0016814,hydrolase activity, acting on carbon-nitrogen (but not peptide) bonds, in cyclic amidines;GO:0019239,deaminase activity;GO:0016787,hydrolase activity;GO:0016810,hydrolase activity, acting on carbon-nitrogen (but not peptide) bonds	ko00230,Purine metabolism;ko01100,Metabolic pathways
1975	tr|B0XZM4|B0XZM4_ASPFC	tr|B0XZM4|B0XZM4_ASPFC	32.9	15.274	140	3;1	3	down	0.130499
1987	tr|B0XZR4|B0XZR4_ASPFC	tr|B0XZR4|B0XZR4_ASPFC	44.3	57.416	515	22	22	down	0.20888	metabolic process	organelle part;cell part;organelle;cell	binding;catalytic activity	Coenzyme transport and metabolism ; Energy production and conversion ;	Microbial metabolism in diverse environments;Metabolic pathways	GO:0008152,metabolic process;GO:0055114,oxidation reduction	GO:0005743,mitochondrial inner membrane;GO:0043227,membrane-bounded organelle;GO:0016021,integral to membrane;GO:0044446,intracellular organelle part;GO:0044422,organelle part;GO:0005623,cell;GO:0031967,organelle envelope;GO:0005622,intracellular;GO:0019866,organelle inner membrane;GO:0044444,cytoplasmic part;GO:0031224,intrinsic to membrane;GO:0031090,organelle membrane;GO:0044464,cell part;GO:0…	GO:0016491,oxidoreductase activity;GO:0003824,catalytic activity;GO:0004497,monooxygenase activity	ko01100,Metabolic pathways;ko01120,Microbial metabolism in diverse environments
1993	tr|B0XZW2|B0XZW2_ASPFC	tr|B0XZW2|B0XZW2_ASPFC	14	70.883	643	7	7	down	0.295447	cellular process;localization;metabolic process;establishment of localization	cell;cell part	catalytic activity	General function prediction only ;		GO:0008104,protein localization;GO:0015031,protein transport;GO:0006650,glycerophospholipid metabolic process;GO:0044238,primary metabolic process;GO:0006505,GPI anchor metabolic process;GO:0044255,cellular lipid metabolic process;GO:0051649,establishment of localization in cell;GO:0019637,organophosphate metabolic process;GO:0051641,cellular localization;GO:0006810,transport;GO:0046907,intracell…	GO:0044464,cell part;GO:0005623,cell;GO:0005622,intracellular	GO:0003824,catalytic activity;GO:0016787,hydrolase activity;GO:0016788,hydrolase activity, acting on ester bonds
1995	tr|B0XZX3|B0XZX3_ASPFC	tr|B0XZX3|B0XZX3_ASPFC	57.8	20.462	180	9	9	down	0.23078	cellular process;response to stimulus			Posttranslational modification, protein turnover, chaperones ;	Protein processing in endoplasmic reticulum	GO:0009628,response to abiotic stimulus;GO:0050896,response to stimulus;GO:0034605,cellular response to heat;GO:0009266,response to temperature stimulus;GO:0009987,cellular process;GO:0051716,cellular response to stimulus;GO:0006950,response to stress;GO:0033554,cellular response to stress;GO:0009408,response to heat			ko04141,Protein processing in endoplasmic reticulum
1996	tr|B0XZX5|B0XZX5_ASPFC	tr|B0XZX5|B0XZX5_ASPFC	5.6	31.103	285	2	2	up	2.03074	metabolic process		catalytic activity	Lipid transport and metabolism ;	Peroxisome	GO:0008152,metabolic process		GO:0003824,catalytic activity;GO:0016853,isomerase activity	ko04146,Peroxisome
1998	tr|B0XZX8|B0XZX8_ASPFC	tr|B0XZX8|B0XZX8_ASPFC	51.4	56.353	508	33	33	down	0.392799	cellular process;cellular component organization or biogenesis;metabolic process	organelle;cell;cell part;membrane-enclosed lumen;organelle part	binding;catalytic activity	Amino acid transport and metabolism ; Coenzyme transport and metabolism ;	Valine, leucine and isoleucine biosynthesis;Pantothenate and CoA biosynthesis;Biosynthesis of secondary metabolites;Metabolic pathways	GO:0005975,carbohydrate metabolic process;GO:0008152,metabolic process;GO:0016043,cellular component organization;GO:0044271,nitrogen compound biosynthetic process;GO:0019752,carboxylic acid metabolic process;GO:0009099,valine biosynthetic process;GO:0006996,organelle organization;GO:0006082,organic acid metabolic process;GO:0006807,nitrogen compound metabolic process;GO:0043436,oxoacid metabolic…	GO:0043226,organelle;GO:0044429,mitochondrial part;GO:0043231,intracellular membrane-bounded organelle;GO:0044424,intracellular part;GO:0005739,mitochondrion;GO:0031974,membrane-enclosed lumen;GO:0005737,cytoplasm;GO:0031980,mitochondrial lumen;GO:0070013,intracellular organelle lumen;GO:0005759,mitochondrial matrix;GO:0043229,intracellular organelle;GO:0043227,membrane-bounded organelle;GO:00444…	GO:0016491,oxidoreductase activity;GO:0003690,double-stranded DNA binding;GO:0043169,cation binding;GO:0016616,oxidoreductase activity, acting on the CH-OH group of donors, NAD or NADP as acceptor;GO:0016853,isomerase activity;GO:0003677,DNA binding;GO:0046872,metal ion binding;GO:0005488,binding;GO:0016614,oxidoreductase activity, acting on CH-OH group of donors;GO:0003676,nucleic acid binding;G…	ko00290,Valine, leucine and isoleucine biosynthesis;ko01100,Metabolic pathways;ko01110,Biosynthesis of secondary metabolites;ko00770,Pantothenate and CoA biosynthesis
2000	tr|B0XZY3|B0XZY3_ASPFC	tr|B0XZY3|B0XZY3_ASPFC	22.6	7.0961	62	3	3	down	0.362481	metabolic process;cellular process	organelle;cell;cell part;organelle part	transporter activity;catalytic activity		Metabolic pathways;Oxidative phosphorylation	GO:0044237,cellular metabolic process;GO:0008152,metabolic process;GO:0022900,electron transport chain;GO:0006091,generation of precursor metabolites and energy;GO:0015980,energy derivation by oxidation of organic compounds;GO:0055114,oxidation reduction;GO:0022904,respiratory electron transport chain;GO:0045333,cellular respiration;GO:0009987,cellular process	GO:0005740,mitochondrial envelope;GO:0043231,intracellular membrane-bounded organelle;GO:0044429,mitochondrial part;GO:0016020,membrane;GO:0031975,envelope;GO:0043226,organelle;GO:0005737,cytoplasm;GO:0070469,respiratory chain;GO:0005739,mitochondrion;GO:0044424,intracellular part;GO:0043229,intracellular organelle;GO:0031966,mitochondrial membrane;GO:0044425,membrane part;GO:0044446,intracellula…	GO:0016491,oxidoreductase activity;GO:0016675,oxidoreductase activity, acting on heme group of donors;GO:0015075,ion transmembrane transporter activity;GO:0016676,oxidoreductase activity, acting on heme group of donors, oxygen as acceptor;GO:0022892,substrate-specific transporter activity;GO:0022890,inorganic cation transmembrane transporter activity;GO:0022891,substrate-specific transmembrane tr…	ko01100,Metabolic pathways;ko00190,Oxidative phosphorylation
2010	tr|B0Y025|B0Y025_ASPFC	tr|B0Y025|B0Y025_ASPFC	40.4	20.24	178	6	6	up	7.09771
2025	tr|B0Y094|B0Y094_ASPFC	tr|B0Y094|B0Y094_ASPFC	9	58.194	532	4	4	up	2.6986	cellular process;cellular component organization or biogenesis	cell;organelle;cell part	binding			GO:0007059,chromosome segregation;GO:0000070,mitotic sister chromatid segregation;GO:0000087,M phase of mitotic cell cycle;GO:0007049,cell cycle;GO:0022403,cell cycle phase;GO:0048285,organelle fission;GO:0000280,nuclear division;GO:0000819,sister chromatid segregation;GO:0051276,chromosome organization;GO:0006996,organelle organization;GO:0007067,mitosis;GO:0016043,cellular component organizatio…	GO:0043227,membrane-bounded organelle;GO:0043226,organelle;GO:0043231,intracellular membrane-bounded organelle;GO:0005623,cell;GO:0005634,nucleus;GO:0044424,intracellular part;GO:0005737,cytoplasm;GO:0005622,intracellular;GO:0044444,cytoplasmic part;GO:0005829,cytosol;GO:0043229,intracellular organelle;GO:0044464,cell part	GO:0043169,cation binding;GO:0046872,metal ion binding;GO:0005488,binding;GO:0046914,transition metal ion binding;GO:0043167,ion binding;GO:0008270,zinc ion binding
2026	tr|B0Y097|B0Y097_ASPFC	tr|B0Y097|B0Y097_ASPFC	29.3	120.09	1077	21	21	down	0.409901	metabolic process;cellular process	organelle part;cell part;cell;organelle	binding;catalytic activity	Lipid transport and metabolism ;	Glycerophospholipid metabolism;Metabolic pathways	GO:0008654,phospholipid biosynthetic process;GO:0044238,primary metabolic process;GO:0042401,biogenic amine biosynthetic process;GO:0043283,biopolymer metabolic process;GO:0009309,amine biosynthetic process;GO:0010467,gene expression;GO:0019538,protein metabolic process;GO:0042439,ethanolamine and derivative metabolic process;GO:0044271,nitrogen compound biosynthetic process;GO:0006580,ethanolami…	GO:0005622,intracellular;GO:0044431,Golgi apparatus part;GO:0005829,cytosol;GO:0044444,cytoplasmic part;GO:0044464,cell part;GO:0043227,membrane-bounded organelle;GO:0044422,organelle part;GO:0044446,intracellular organelle part;GO:0005623,cell;GO:0005768,endosome;GO:0032153,cell division site;GO:0005794,Golgi apparatus;GO:0043229,intracellular organelle;GO:0043226,organelle;GO:0043231,intracellu…	GO:0005509,calcium ion binding;GO:0016831,carboxy-lyase activity;GO:0016829,lyase activity;GO:0016830,carbon-carbon lyase activity;GO:0043167,ion binding;GO:0003824,catalytic activity;GO:0043169,cation binding;GO:0046872,metal ion binding;GO:0005488,binding	ko01100,Metabolic pathways;ko00564,Glycerophospholipid metabolism
2032	tr|B0Y0A7|B0Y0A7_ASPFC	tr|B0Y0A7|B0Y0A7_ASPFC	31.1	38.908	354	9	9	up	2.43723				General function prediction only ;
2035	tr|B0Y0B5|B0Y0B5_ASPFC	tr|B0Y0B5|B0Y0B5_ASPFC	1.6	74.754	672	1	1	down	0.375284	cellular component organization or biogenesis;cellular process;establishment of localization;localization	cell part;organelle part;cell;organelle	binding;enzyme regulator activity			GO:0000011,vacuole inheritance;GO:0048308,organelle inheritance;GO:0048278,vesicle docking;GO:0006904,vesicle docking during exocytosis;GO:0010324,membrane invagination;GO:0051234,establishment of localization;GO:0051179,localization;GO:0009987,cellular process;GO:0006897,endocytosis;GO:0016192,vesicle-mediated transport;GO:0006996,organelle organization;GO:0046907,intracellular transport;GO:0016…	GO:0005623,cell;GO:0005768,endosome;GO:0043227,membrane-bounded organelle;GO:0044422,organelle part;GO:0044440,endosomal part;GO:0044446,intracellular organelle part;GO:0010008,endosome membrane;GO:0044444,cytoplasmic part;GO:0044464,cell part;GO:0031090,organelle membrane;GO:0005622,intracellular;GO:0044424,intracellular part;GO:0005737,cytoplasm;GO:0043226,organelle;GO:0043231,intracellular mem…	GO:0017016,Ras GTPase binding;GO:0019899,enzyme binding;GO:0035091,phosphoinositide binding;GO:0005083,small GTPase regulator activity;GO:0005515,protein binding;GO:0017137,Rab GTPase binding;GO:0043167,ion binding;GO:0060589,nucleoside-triphosphatase regulator activity;GO:0043169,cation binding;GO:0005543,phospholipid binding;GO:0008289,lipid binding;GO:0046872,metal ion binding;GO:0051020,GTPas…
2036	tr|B0Y0E3|B0Y0E3_ASPFC	tr|B0Y0E3|B0Y0E3_ASPFC	27.5	47.794	426	7	7	down	0.20339
2040	tr|B0Y0G0|B0Y0G0_ASPFC	tr|B0Y0G0|B0Y0G0_ASPFC	62	79.909	728	37	37	down	0.135252	metabolic process;response to stimulus;cellular process	extracellular region;cell;cell part	antioxidant activity;binding;catalytic activity	Inorganic ion transport and metabolism ;	MAPK signaling pathway - yeast;Microbial metabolism in diverse environments;Tryptophan metabolism;Peroxisome;Methane metabolism;Metabolic pathways	GO:0042743,hydrogen peroxide metabolic process;GO:0006950,response to stress;GO:0070301,cellular response to hydrogen peroxide;GO:0006979,response to oxidative stress;GO:0007154,cell communication;GO:0055114,oxidation reduction;GO:0009987,cellular process;GO:0000302,response to reactive oxygen species;GO:0034599,cellular response to oxidative stress;GO:0034614,cellular response to reactive oxygen…	GO:0005737,cytoplasm;GO:0044424,intracellular part;GO:0005623,cell;GO:0044464,cell part;GO:0005829,cytosol;GO:0009986,cell surface;GO:0005576,extracellular region;GO:0044444,cytoplasmic part;GO:0005622,intracellular	GO:0043169,cation binding;GO:0005506,iron ion binding;GO:0046906,tetrapyrrole binding;GO:0005488,binding;GO:0046872,metal ion binding;GO:0004096,catalase activity;GO:0043167,ion binding;GO:0003824,catalytic activity;GO:0016209,antioxidant activity;GO:0020037,heme binding;GO:0016491,oxidoreductase activity;GO:0046914,transition metal ion binding;GO:0016684,oxidoreductase activity, acting on peroxi…	ko01100,Metabolic pathways;ko00380,Tryptophan metabolism;ko04011,MAPK signaling pathway - yeast;ko04146,Peroxisome;ko00680,Methane metabolism;ko01120,Microbial metabolism in diverse environments
2041	tr|B0Y0G3|B0Y0G3_ASPFC	tr|B0Y0G3|B0Y0G3_ASPFC	66.9	15.947	151	9	9	down	0.391338				Translation, ribosomal structure and biogenesis ;
2043	tr|B0Y0G7|B0Y0G7_ASPFC	tr|B0Y0G7|B0Y0G7_ASPFC	15.5	11.051	97	1	1	up	2.22121				Function unknown ;
2049	tr|B0Y0M7|B0Y0M7_ASPFC	tr|B0Y0M7|B0Y0M7_ASPFC	23.2	46.272	435	8	8	up	18.0151	metabolic process	cell;cell part	catalytic activity;binding	Lipid transport and metabolism ;	Valine, leucine and isoleucine degradation;Metabolic pathways	GO:0008152,metabolic process;GO:0055114,oxidation reduction	GO:0016020,membrane;GO:0005623,cell;GO:0044464,cell part	GO:0051287,NAD or NADH binding;GO:0016491,oxidoreductase activity;GO:0016614,oxidoreductase activity, acting on CH-OH group of donors;GO:0005488,binding;GO:0048037,cofactor binding;GO:0016616,oxidoreductase activity, acting on the CH-OH group of donors, NAD or NADP as acceptor;GO:0004616,phosphogluconate dehydrogenase (decarboxylating) activity;GO:0050662,coenzyme binding;GO:0003824,catalytic act…	ko01100,Metabolic pathways;ko00280,Valine, leucine and isoleucine degradation
2051	tr|B0Y0N6|B0Y0N6_ASPFC	tr|B0Y0N6|B0Y0N6_ASPFC	44.8	33.916	299	17	17	down	0.460855	metabolic process;cellular process	organelle part;macromolecular complex;cell part;organelle;cell	electron carrier activity;catalytic activity;binding	Energy production and conversion ;	Metabolic pathways;Biosynthesis of secondary metabolites;Citrate cycle (TCA cycle);Oxidative phosphorylation	GO:0015980,energy derivation by oxidation of organic compounds;GO:0009060,aerobic respiration;GO:0046356,acetyl-CoA catabolic process;GO:0006084,acetyl-CoA metabolic process;GO:0009987,cellular process;GO:0006732,coenzyme metabolic process;GO:0045333,cellular respiration;GO:0044237,cellular metabolic process;GO:0008152,metabolic process;GO:0051187,cofactor catabolic process;GO:0009056,catabolic p…	GO:0044446,intracellular organelle part;GO:0044422,organelle part;GO:0005743,mitochondrial inner membrane;GO:0043227,membrane-bounded organelle;GO:0031967,organelle envelope;GO:0005623,cell;GO:0044455,mitochondrial membrane part;GO:0019866,organelle inner membrane;GO:0005622,intracellular;GO:0031090,organelle membrane;GO:0005746,mitochondrial respiratory chain;GO:0044464,cell part;GO:0044444,cyto…	GO:0043169,cation binding;GO:0051539,4 iron, 4 sulfur cluster binding;GO:0005488,binding;GO:0046872,metal ion binding;GO:0003824,catalytic activity;GO:0043167,ion binding;GO:0051537,2 iron, 2 sulfur cluster binding;GO:0051536,iron-sulfur cluster binding;GO:0016491,oxidoreductase activity;GO:0009055,electron carrier activity;GO:0016627,oxidoreductase activity, acting on the CH-CH group of donors;G…	ko00020,Citrate cycle (TCA cycle);ko00190,Oxidative phosphorylation;ko01100,Metabolic pathways;ko01110,Biosynthesis of secondary metabolites
2052	tr|B0Y0P8|B0Y0P8_ASPFC	tr|B0Y0P8|B0Y0P8_ASPFC	42.2	65.037	611	19	19	up	3.74418	metabolic process		catalytic activity	Translation, ribosomal structure and biogenesis ;	Aminoacyl-tRNA biosynthesis;Metabolic pathways	GO:0008152,metabolic process		GO:0016879,ligase activity, forming carbon-nitrogen bonds;GO:0016884,carbon-nitrogen ligase activity, with glutamine as amido-N-donor;GO:0003824,catalytic activity;GO:0016874,ligase activity	ko00970,Aminoacyl-tRNA biosynthesis;ko01100,Metabolic pathways
2053	tr|B0Y0P9|B0Y0P9_ASPFC	tr|B0Y0P9|B0Y0P9_ASPFC	11.1	165.15	1493	10	10	down	0.442003	cellular process;metabolic process;localization;establishment of localization	cell part;cell	transporter activity;catalytic activity;binding	Defense mechanisms ;		GO:0008152,metabolic process;GO:0051179,localization;GO:0006810,transport;GO:0051234,establishment of localization;GO:0055085,transmembrane transport;GO:0009987,cellular process	GO:0044464,cell part;GO:0005623,cell;GO:0031224,intrinsic to membrane;GO:0044425,membrane part;GO:0016020,membrane;GO:0016021,integral to membrane	GO:0015399,primary active transmembrane transporter activity;GO:0032553,ribonucleotide binding;GO:0032555,purine ribonucleotide binding;GO:0043492,ATPase activity, coupled to movement of substances;GO:0016817,hydrolase activity, acting on acid anhydrides;GO:0016820,hydrolase activity, acting on acid anhydrides, catalyzing transmembrane movement of substances;GO:0001883,purine nucleoside binding;G…
2054	tr|B0Y0Q4|B0Y0Q4_ASPFC	tr|B0Y0Q4|B0Y0Q4_ASPFC	55.3	85.71	747	31	31	up	3.09094	metabolic process;cellular process	cell;cell part	catalytic activity;binding	Carbohydrate transport and metabolism ;	Starch and sucrose metabolism;Metabolic pathways	GO:0009250,glucan biosynthetic process;GO:0034637,cellular carbohydrate biosynthetic process;GO:0005976,polysaccharide metabolic process;GO:0044238,primary metabolic process;GO:0006073,cellular glucan metabolic process;GO:0006091,generation of precursor metabolites and energy;GO:0034960,cellular biopolymer metabolic process;GO:0044249,cellular biosynthetic process;GO:0043283,biopolymer metabolic …	GO:0044464,cell part;GO:0005737,cytoplasm;GO:0044424,intracellular part;GO:0005623,cell;GO:0005622,intracellular	GO:0016740,transferase activity;GO:0016798,hydrolase activity, acting on glycosyl bonds;GO:0004553,hydrolase activity, hydrolyzing O-glycosyl compounds;GO:0016757,transferase activity, transferring glycosyl groups;GO:0016758,transferase activity, transferring hexosyl groups;GO:0043169,cation binding;GO:0016787,hydrolase activity;GO:0005488,binding;GO:0003824,catalytic activity;GO:0043167,ion bind…	ko00500,Starch and sucrose metabolism;ko01100,Metabolic pathways
2056	tr|B0Y0Q6|B0Y0Q6_ASPFC	tr|B0Y0Q6|B0Y0Q6_ASPFC	44.9	22.217	196	13	13	down	0.416976	cellular process;metabolic process	organelle part;macromolecular complex;cell part;organelle;cell	catalytic activity;transporter activity		Metabolic pathways;Oxidative phosphorylation	GO:0006123,mitochondrial electron transport, cytochrome c to oxygen;GO:0006091,generation of precursor metabolites and energy;GO:0006796,phosphate metabolic process;GO:0009987,cellular process;GO:0016310,phosphorylation;GO:0055114,oxidation reduction;GO:0045333,cellular respiration;GO:0022904,respiratory electron transport chain;GO:0015980,energy derivation by oxidation of organic compounds;GO:00…	GO:0044446,intracellular organelle part;GO:0044422,organelle part;GO:0005743,mitochondrial inner membrane;GO:0016021,integral to membrane;GO:0043227,membrane-bounded organelle;GO:0031967,organelle envelope;GO:0005623,cell;GO:0044455,mitochondrial membrane part;GO:0019866,organelle inner membrane;GO:0005622,intracellular;GO:0005746,mitochondrial respiratory chain;GO:0031090,organelle membrane;GO:0…	GO:0022892,substrate-specific transporter activity;GO:0016676,oxidoreductase activity, acting on heme group of donors, oxygen as acceptor;GO:0015075,ion transmembrane transporter activity;GO:0016675,oxidoreductase activity, acting on heme group of donors;GO:0016491,oxidoreductase activity;GO:0015002,heme-copper terminal oxidase activity;GO:0022891,substrate-specific transmembrane transporter acti…	ko00190,Oxidative phosphorylation;ko01100,Metabolic pathways
2062	tr|B0Y0R6|B0Y0R6_ASPFC	tr|B0Y0R6|B0Y0R6_ASPFC	11.3	139.44	1272	11	11	down	0.0424534	metabolic process;negative regulation of biological process;regulation of biological process;cellular process;biological regulation;cellular component organization or biogenesis	cell part;organelle part;cell;organelle	catalytic activity			GO:0032269,negative regulation of cellular protein metabolic process;GO:0010468,regulation of gene expression;GO:0031327,negative regulation of cellular biosynthetic process;GO:0010558,negative regulation of macromolecule biosynthetic process;GO:0051248,negative regulation of protein metabolic process;GO:0010605,negative regulation of macromolecule metabolic process;GO:0050794,regulation of cellu…	GO:0043226,organelle;GO:0016020,membrane;GO:0044424,intracellular part;GO:0044425,membrane part;GO:0043229,intracellular organelle;GO:0016021,integral to membrane;GO:0043227,membrane-bounded organelle;GO:0044446,intracellular organelle part;GO:0031301,integral to organelle membrane;GO:0044422,organelle part;GO:0005623,cell;GO:0031300,intrinsic to organelle membrane;GO:0005622,intracellular;GO:003…	GO:0016491,oxidoreductase activity;GO:0003824,catalytic activity
2074	tr|B0Y0T8|B0Y0T8_ASPFC	tr|B0Y0T8|B0Y0T8_ASPFC	30.8	100.11	896	23	23	up	2.09762		cell part;cell		Function unknown ;			GO:0016020,membrane;GO:0016021,integral to membrane;GO:0044464,cell part;GO:0031224,intrinsic to membrane;GO:0044425,membrane part;GO:0005623,cell
2081	tr|B0Y0U9|B0Y0U9_ASPFC	tr|B0Y0U9|B0Y0U9_ASPFC	39.8	37.711	342	12	12	down	0.257634	metabolic process;cellular process	cell;cell part	catalytic activity	Coenzyme transport and metabolism ;	Metabolic pathways;Biosynthesis of secondary metabolites;Pantothenate and CoA biosynthesis;beta-Alanine metabolism	GO:0015940,pantothenate biosynthetic process;GO:0009058,biosynthetic process;GO:0051186,cofactor metabolic process;GO:0008152,metabolic process;GO:0006519,cellular amino acid and derivative metabolic process;GO:0044237,cellular metabolic process;GO:0006732,coenzyme metabolic process;GO:0009987,cellular process;GO:0006752,group transfer coenzyme metabolic process;GO:0006575,cellular amino acid der…	GO:0044464,cell part;GO:0005737,cytoplasm;GO:0005829,cytosol;GO:0044424,intracellular part;GO:0005623,cell;GO:0044444,cytoplasmic part;GO:0005622,intracellular	GO:0016879,ligase activity, forming carbon-nitrogen bonds;GO:0016874,ligase activity;GO:0003824,catalytic activity	ko00770,Pantothenate and CoA biosynthesis;ko01110,Biosynthesis of secondary metabolites;ko00410,beta-Alanine metabolism;ko01100,Metabolic pathways
2097	tr|B0Y0Y9|B0Y0Y9_ASPFC	tr|B0Y0Y9|B0Y0Y9_ASPFC	70.2	41.413	382	23	23	up	2.67643	metabolic process;response to stimulus;cellular process	cell part;cell;organelle	binding;catalytic activity	Energy production and conversion ; General function prediction only ;		GO:0008152,metabolic process;GO:0042221,response to chemical stimulus;GO:0050896,response to stimulus;GO:0006979,response to oxidative stress;GO:0051716,cellular response to stimulus;GO:0006950,response to stress;GO:0033554,cellular response to stress;GO:0009987,cellular process;GO:0034599,cellular response to oxidative stress;GO:0055114,oxidation reduction	GO:0005622,intracellular;GO:0044464,cell part;GO:0043229,intracellular organelle;GO:0005829,cytosol;GO:0044444,cytoplasmic part;GO:0043231,intracellular membrane-bounded organelle;GO:0043227,membrane-bounded organelle;GO:0043226,organelle;GO:0005737,cytoplasm;GO:0044424,intracellular part;GO:0005634,nucleus;GO:0005623,cell	GO:0016491,oxidoreductase activity;GO:0016651,oxidoreductase activity, acting on NADH or NADPH;GO:0016627,oxidoreductase activity, acting on the CH-CH group of donors;GO:0016628,oxidoreductase activity, acting on the CH-CH group of donors, NAD or NADP as acceptor;GO:0046914,transition metal ion binding;GO:0003723,RNA binding;GO:0005488,binding;GO:0046872,metal ion binding;GO:0043169,cation bindin…
2100	tr|B0Y0Z3|B0Y0Z3_ASPFC	tr|B0Y0Z3|B0Y0Z3_ASPFC	4.9	28.251	284	1	1	down	0.159287	metabolic process;cellular process;cellular component organization or biogenesis	membrane-enclosed lumen;macromolecular complex;cell part;organelle part;cell;organelle	binding	Transcription ;	Basal transcription factors	GO:0044260,cellular macromolecule metabolic process;GO:0016043,cellular component organization;GO:0008152,metabolic process;GO:0044085,cellular component biogenesis;GO:0006996,organelle organization;GO:0065003,macromolecular complex assembly;GO:0006352,transcription initiation;GO:0006325,chromatin organization;GO:0006807,nitrogen compound metabolic process;GO:0044238,primary metabolic process;GO:…	GO:0070013,intracellular organelle lumen;GO:0032991,macromolecular complex;GO:0043229,intracellular organelle;GO:0043234,protein complex;GO:0043231,intracellular membrane-bounded organelle;GO:0000123,histone acetyltransferase complex;GO:0043226,organelle;GO:0000124,SAGA complex;GO:0031974,membrane-enclosed lumen;GO:0044428,nuclear part;GO:0044424,intracellular part;GO:0005634,nucleus;GO:0070461,S…	GO:0005488,binding	ko03022,Basal transcription factors
2102	tr|B0Y0Z8|B0Y0Z8_ASPFC	tr|B0Y0Z8|B0Y0Z8_ASPFC	8.2	89.422	817	5	5	up	2.0468	metabolic process;cellular process	cell;cell part	catalytic activity;binding	General function prediction only ; Signal transduction mechanisms ; Transcription ; Replication, recombination and repair ;		GO:0043170,macromolecule metabolic process;GO:0044237,cellular metabolic process;GO:0008152,metabolic process;GO:0044260,cellular macromolecule metabolic process;GO:0006793,phosphorus metabolic process;GO:0043412,biopolymer modification;GO:0044267,cellular protein metabolic process;GO:0016310,phosphorylation;GO:0009987,cellular process;GO:0006464,protein modification process;GO:0043687,post-trans…	GO:0044444,cytoplasmic part;GO:0005623,cell;GO:0044424,intracellular part;GO:0005829,cytosol;GO:0005737,cytoplasm;GO:0044464,cell part;GO:0005622,intracellular	GO:0017076,purine nucleotide binding;GO:0032559,adenyl ribonucleotide binding;GO:0016301,kinase activity;GO:0016740,transferase activity;GO:0016773,phosphotransferase activity, alcohol group as acceptor;GO:0030554,adenyl nucleotide binding;GO:0003824,catalytic activity;GO:0005524,ATP binding;GO:0001883,purine nucleoside binding;GO:0032555,purine ribonucleotide binding;GO:0032553,ribonucleotide bi…
2103	tr|B0Y100|B0Y100_ASPFC	tr|B0Y100|B0Y100_ASPFC	44.2	46.543	412	15	15	down	0.337298	metabolic process;cellular component organization or biogenesis;cellular process	cell;organelle;organelle part;cell part;membrane-enclosed lumen;macromolecular complex	structural molecule activity;binding	Translation, ribosomal structure and biogenesis ;	Ribosome	GO:0019538,protein metabolic process;GO:0034961,cellular biopolymer biosynthetic process;GO:0043284,biopolymer biosynthetic process;GO:0009059,macromolecule biosynthetic process;GO:0010467,gene expression;GO:0044249,cellular biosynthetic process;GO:0043283,biopolymer metabolic process;GO:0034960,cellular biopolymer metabolic process;GO:0044238,primary metabolic process;GO:0006412,translation;GO:0…	GO:0043229,intracellular organelle;GO:0005759,mitochondrial matrix;GO:0032991,macromolecular complex;GO:0070013,intracellular organelle lumen;GO:0031980,mitochondrial lumen;GO:0043232,intracellular non-membrane-bounded organelle;GO:0005737,cytoplasm;GO:0031974,membrane-enclosed lumen;GO:0000313,organellar ribosome;GO:0015935,small ribosomal subunit;GO:0005739,mitochondrion;GO:0044424,intracellula…	GO:0003676,nucleic acid binding;GO:0005198,structural molecule activity;GO:0003723,RNA binding;GO:0003735,structural constituent of ribosome;GO:0005488,binding	ko03010,Ribosome
2106	tr|B0Y105|B0Y105_ASPFC	tr|B0Y105|B0Y105_ASPFC	5.9	132.27	1199	5	5	down	0.336662	metabolic process;cellular process;biological regulation	cell part;macromolecular complex;organelle;cell	catalytic activity	Inorganic ion transport and metabolism ;Signal transduction mechanisms ;Energy production and conversion ;General function prediction only ;		GO:0006796,phosphate metabolic process;GO:0055082,cellular chemical homeostasis;GO:0019637,organophosphate metabolic process;GO:0019725,cellular homeostasis;GO:0044248,cellular catabolic process;GO:0065008,regulation of biological quality;GO:0065007,biological regulation;GO:0050801,ion homeostasis;GO:0044238,primary metabolic process;GO:0006650,glycerophospholipid metabolic process;GO:0044255,cel…	GO:0043229,intracellular organelle;GO:0005840,ribosome;GO:0030529,ribonucleoprotein complex;GO:0044464,cell part;GO:0044444,cytoplasmic part;GO:0005829,cytosol;GO:0032991,macromolecular complex;GO:0005622,intracellular;GO:0043232,intracellular non-membrane-bounded organelle;GO:0043228,non-membrane-bounded organelle;GO:0005737,cytoplasm;GO:0005623,cell;GO:0044424,intracellular part;GO:0043226,orga…	GO:0042578,phosphoric ester hydrolase activity;GO:0016787,hydrolase activity;GO:0016772,transferase activity, transferring phosphorus-containing groups;GO:0003824,catalytic activity;GO:0008081,phosphoric diester hydrolase activity;GO:0016301,kinase activity;GO:0016740,transferase activity;GO:0016788,hydrolase activity, acting on ester bonds
2107	tr|B0Y106|B0Y106_ASPFC	tr|B0Y106|B0Y106_ASPFC	19.6	90.65	838	10	10	up	3.31135	metabolic process;reproductive process;reproduction;developmental process;localization;cellular process	organelle;cell;organelle part;cell part;macromolecular complex	binding			GO:0043283,biopolymer metabolic process;GO:0034960,cellular biopolymer metabolic process;GO:0006403,RNA localization;GO:0051641,cellular localization;GO:0008104,protein localization;GO:0006139,nucleobase, nucleoside, nucleotide and nucleic acid metabolic process;GO:0048869,cellular developmental process;GO:0000003,reproduction;GO:0032505,reproduction of a single-celled organism;GO:0022413,reprodu…	GO:0005623,cell;GO:0044430,cytoskeletal part;GO:0043228,non-membrane-bounded organelle;GO:0043227,membrane-bounded organelle;GO:0044446,intracellular organelle part;GO:0005938,cell cortex;GO:0044422,organelle part;GO:0044444,cytoplasmic part;GO:0005829,cytosol;GO:0030529,ribonucleoprotein complex;GO:0044464,cell part;GO:0005844,polysome;GO:0005622,intracellular;GO:0032155,cell division site part;…	GO:0005488,binding;GO:0005515,protein binding;GO:0008092,cytoskeletal protein binding
2112	tr|B0Y113|B0Y113_ASPFC	tr|B0Y113|B0Y113_ASPFC	4	102.3	921	3	3	down	0.438408	metabolic process;cellular process	organelle;cell;cell part	catalytic activity		Microbial metabolism in diverse environments;Histidine metabolism;Selenoamino acid metabolism;Tyrosine metabolism	GO:0009119,ribonucleoside metabolic process;GO:0009987,cellular process;GO:0006807,nitrogen compound metabolic process;GO:0008033,tRNA processing;GO:0006730,one-carbon metabolic process;GO:0046128,purine ribonucleoside metabolic process;GO:0043412,biopolymer modification;GO:0044260,cellular macromolecule metabolic process;GO:0009451,RNA modification;GO:0006399,tRNA metabolic process;GO:0055086,nu…	GO:0043229,intracellular organelle;GO:0044464,cell part;GO:0044444,cytoplasmic part;GO:0005829,cytosol;GO:0005622,intracellular;GO:0005737,cytoplasm;GO:0005623,cell;GO:0005634,nucleus;GO:0044424,intracellular part;GO:0043231,intracellular membrane-bounded organelle;GO:0043226,organelle;GO:0043227,membrane-bounded organelle	GO:0016741,transferase activity, transferring one-carbon groups;GO:0008168,methyltransferase activity;GO:0008173,RNA methyltransferase activity;GO:0016740,transferase activity;GO:0003824,catalytic activity	ko00450,Selenoamino acid metabolism;ko00340,Histidine metabolism;ko01120,Microbial metabolism in diverse environments;ko00350,Tyrosine metabolism
2116	tr|B0Y120|B0Y120_ASPFC	tr|B0Y120|B0Y120_ASPFC	34.8	23.992	204	6	6	down	0.470487	cellular component organization or biogenesis;cellular process;metabolic process	organelle;cell;macromolecular complex;membrane-enclosed lumen;cell part;organelle part	binding;structural molecule activity			GO:0044267,cellular protein metabolic process;GO:0009987,cellular process;GO:0007005,mitochondrion organization;GO:0016043,cellular component organization;GO:0044237,cellular metabolic process;GO:0008152,metabolic process;GO:0006996,organelle organization;GO:0043170,macromolecule metabolic process;GO:0034645,cellular macromolecule biosynthetic process;GO:0009058,biosynthetic process;GO:0032543,mi…	GO:0005759,mitochondrial matrix;GO:0070013,intracellular organelle lumen;GO:0032991,macromolecular complex;GO:0031980,mitochondrial lumen;GO:0043232,intracellular non-membrane-bounded organelle;GO:0043229,intracellular organelle;GO:0044429,mitochondrial part;GO:0043231,intracellular membrane-bounded organelle;GO:0033279,ribosomal subunit;GO:0043226,organelle;GO:0005737,cytoplasm;GO:0031974,membra…	GO:0005488,binding;GO:0003723,RNA binding;GO:0003735,structural constituent of ribosome;GO:0005198,structural molecule activity;GO:0003676,nucleic acid binding
2122	tr|B0Y127|B0Y127_ASPFC	tr|B0Y127|B0Y127_ASPFC	30.1	16.479	153	3	3	down	0.459933	cellular process;cellular component organization or biogenesis;metabolic process	membrane-enclosed lumen;macromolecular complex;cell part;organelle part;organelle;cell	structural molecule activity;binding	Translation, ribosomal structure and biogenesis ;		GO:0006412,translation;GO:0022618,ribonucleoprotein complex assembly;GO:0034960,cellular biopolymer metabolic process;GO:0044249,cellular biosynthetic process;GO:0022607,cellular component assembly;GO:0043284,biopolymer biosynthetic process;GO:0042255,ribosome assembly;GO:0034622,cellular macromolecular complex assembly;GO:0009059,macromolecule biosynthetic process;GO:0043933,macromolecular compl…	GO:0070013,intracellular organelle lumen;GO:0032991,macromolecular complex;GO:0031980,mitochondrial lumen;GO:0043232,intracellular non-membrane-bounded organelle;GO:0005759,mitochondrial matrix;GO:0043229,intracellular organelle;GO:0043226,organelle;GO:0043231,intracellular membrane-bounded organelle;GO:0044429,mitochondrial part;GO:0033279,ribosomal subunit;GO:0005739,mitochondrion;GO:0000313,or…	GO:0019843,rRNA binding;GO:0003676,nucleic acid binding;GO:0003723,RNA binding;GO:0003735,structural constituent of ribosome;GO:0005488,binding;GO:0005198,structural molecule activity
2123	tr|B0Y128|B0Y128_ASPFC	tr|B0Y128|B0Y128_ASPFC	12	90.45	825	6	6	up	2.01069	cellular process;biological regulation;metabolic process;regulation of biological process;nitrogen utilization	cell part;cell	binding;catalytic activity	General function prediction only ; Signal transduction mechanisms ; Transcription ; Replication, recombination and repair ;		GO:0050789,regulation of biological process;GO:0006464,protein modification process;GO:0051171,regulation of nitrogen compound metabolic process;GO:0043687,post-translational protein modification;GO:0065007,biological regulation;GO:0044238,primary metabolic process;GO:0006796,phosphate metabolic process;GO:0043283,biopolymer metabolic process;GO:0034960,cellular biopolymer metabolic process;GO:00…	GO:0016020,membrane;GO:0005737,cytoplasm;GO:0044424,intracellular part;GO:0005623,cell;GO:0030427,site of polarized growth;GO:0005622,intracellular;GO:0051286,cell tip;GO:0044464,cell part;GO:0032153,cell division site;GO:0005829,cytosol;GO:0044444,cytoplasmic part	GO:0016301,kinase activity;GO:0016740,transferase activity;GO:0032559,adenyl ribonucleotide binding;GO:0017076,purine nucleotide binding;GO:0016773,phosphotransferase activity, alcohol group as acceptor;GO:0030554,adenyl nucleotide binding;GO:0003824,catalytic activity;GO:0005524,ATP binding;GO:0001883,purine nucleoside binding;GO:0032555,purine ribonucleotide binding;GO:0032553,ribonucleotide bi…
2135	tr|B0Y187|B0Y187_ASPFC	tr|B0Y187|B0Y187_ASPFC	9.5	39.546	348	2	2	down	0.193284	metabolic process		catalytic activity			GO:0008152,metabolic process		GO:0003824,catalytic activity
2137	tr|B0Y193|B0Y193_ASPFC	tr|B0Y193|B0Y193_ASPFC	52.9	38.248	340	19	19	down	0.198627
2138	tr|B0Y196|B0Y196_ASPFC	tr|B0Y196|B0Y196_ASPFC	40.9	41.361	362	10	10	up	11.7658
2141	tr|B0Y1A5|B0Y1A5_ASPFC	tr|B0Y1A5|B0Y1A5_ASPFC	9.6	14.429	135	1	1	down	0.330696	metabolic process	cell part;cell	catalytic activity			GO:0008152,metabolic process	GO:0005623,cell;GO:0044425,membrane part;GO:0031224,intrinsic to membrane;GO:0044464,cell part;GO:0016021,integral to membrane;GO:0016020,membrane	GO:0003824,catalytic activity
2154	tr|B0Y1D8|B0Y1D8_ASPFC	tr|B0Y1D8|B0Y1D8_ASPFC	2	125.11	1160	2	2	up	2.07761
2155	tr|B0Y1D9|B0Y1D9_ASPFC	tr|B0Y1D9|B0Y1D9_ASPFC	21.9	21.006	187	3	3	up	2.79751
2157	tr|B0Y1E3|B0Y1E3_ASPFC	tr|B0Y1E3|B0Y1E3_ASPFC	28.6	41.347	377	8	8	down	0.290597	establishment of localization;localization	organelle;cell;cell part;organelle part	transporter activity			GO:0015849,organic acid transport;GO:0046942,carboxylic acid transport;GO:0051179,localization;GO:0051234,establishment of localization;GO:0006810,transport;GO:0006835,dicarboxylic acid transport	GO:0044425,membrane part;GO:0031966,mitochondrial membrane;GO:0043229,intracellular organelle;GO:0044424,intracellular part;GO:0005739,mitochondrion;GO:0005737,cytoplasm;GO:0031975,envelope;GO:0043226,organelle;GO:0043231,intracellular membrane-bounded organelle;GO:0005740,mitochondrial envelope;GO:0044429,mitochondrial part;GO:0016020,membrane;GO:0031224,intrinsic to membrane;GO:0044444,cytoplas…	GO:0015291,secondary active transmembrane transporter activity;GO:0005215,transporter activity;GO:0022857,transmembrane transporter activity;GO:0015103,inorganic anion transmembrane transporter activity;GO:0046943,carboxylic acid transmembrane transporter activity;GO:0022892,substrate-specific transporter activity;GO:0015075,ion transmembrane transporter activity;GO:0005342,organic acid transmemb…
2162	tr|B0Y1F3|B0Y1F3_ASPFC	tr|B0Y1F3|B0Y1F3_ASPFC	50.2	47.076	426	14	14	up	4.17825	metabolic process;cellular process		catalytic activity	General function prediction only ;	Metabolic pathways;Tryptophan metabolism	GO:0006568,tryptophan metabolic process;GO:0046483,heterocycle metabolic process;GO:0044262,cellular carbohydrate metabolic process;GO:0006586,indolalkylamine metabolic process;GO:0009308,amine metabolic process;GO:0044238,primary metabolic process;GO:0009072,aromatic amino acid family metabolic process;GO:0044106,cellular amine metabolic process;GO:0043648,dicarboxylic acid metabolic process;GO:…		GO:0016829,lyase activity;GO:0016787,hydrolase activity;GO:0016831,carboxy-lyase activity;GO:0003824,catalytic activity;GO:0016830,carbon-carbon lyase activity	ko00380,Tryptophan metabolism;ko01100,Metabolic pathways
2163	tr|B0Y1F4|B0Y1F4_ASPFC	tr|B0Y1F4|B0Y1F4_ASPFC	44.4	39.3	354	10	10	up	2.72048	metabolic process		catalytic activity;binding	General function prediction only ;		GO:0055114,oxidation reduction;GO:0008152,metabolic process		GO:0046914,transition metal ion binding;GO:0016491,oxidoreductase activity;GO:0043167,ion binding;GO:0003824,catalytic activity;GO:0046872,metal ion binding;GO:0005488,binding;GO:0005506,iron ion binding;GO:0043169,cation binding
2172	tr|B0Y1H5|B0Y1H5_ASPFC	tr|B0Y1H5|B0Y1H5_ASPFC	58.3	63.652	604	25	25	up	6.82658	cellular process;metabolic process	cell;cell part	catalytic activity;binding	Carbohydrate transport and metabolism ;	Metabolic pathways;Methane metabolism;Glycerolipid metabolism;Microbial metabolism in diverse environments	GO:0019405,alditol catabolic process;GO:0044238,primary metabolic process;GO:0016052,carbohydrate catabolic process;GO:0046174,polyol catabolic process;GO:0044248,cellular catabolic process;GO:0044262,cellular carbohydrate metabolic process;GO:0019400,alditol metabolic process;GO:0046164,alcohol catabolic process;GO:0009057,macromolecule catabolic process;GO:0044275,cellular carbohydrate cataboli…	GO:0016020,membrane;GO:0044424,intracellular part;GO:0005623,cell;GO:0005737,cytoplasm;GO:0005622,intracellular;GO:0005829,cytosol;GO:0044444,cytoplasmic part;GO:0044464,cell part	GO:0005524,ATP binding;GO:0003824,catalytic activity;GO:0030554,adenyl nucleotide binding;GO:0001882,nucleoside binding;GO:0000166,nucleotide binding;GO:0005488,binding;GO:0016772,transferase activity, transferring phosphorus-containing groups;GO:0032555,purine ribonucleotide binding;GO:0032553,ribonucleotide binding;GO:0016773,phosphotransferase activity, alcohol group as acceptor;GO:0017076,pur…	ko00680,Methane metabolism;ko01100,Metabolic pathways;ko00561,Glycerolipid metabolism;ko01120,Microbial metabolism in diverse environments
2174	tr|B0Y1J3|B0Y1J3_ASPFC	tr|B0Y1J3|B0Y1J3_ASPFC	49.6	36.641	337	13	12	down	0.362068	cellular process;metabolic process	cell;cell part	catalytic activity;binding	Carbohydrate transport and metabolism ;	Microbial metabolism in diverse environments;Metabolic pathways;Biosynthesis of secondary metabolites;Glycolysis / Gluconeogenesis	GO:0016052,carbohydrate catabolic process;GO:0006096,glycolysis;GO:0044238,primary metabolic process;GO:0019320,hexose catabolic process;GO:0046164,alcohol catabolic process;GO:0006091,generation of precursor metabolites and energy;GO:0005975,carbohydrate metabolic process;GO:0006066,alcohol metabolic process;GO:0006007,glucose catabolic process;GO:0009056,catabolic process;GO:0044237,cellular me…	GO:0005737,cytoplasm;GO:0044464,cell part;GO:0005623,cell;GO:0044424,intracellular part;GO:0005622,intracellular	GO:0016620,oxidoreductase activity, acting on the aldehyde or oxo group of donors, NAD or NADP as acceptor;GO:0016491,oxidoreductase activity;GO:0051287,NAD or NADH binding;GO:0050661,NADP or NADPH binding;GO:0008943,glyceraldehyde-3-phosphate dehydrogenase activity;GO:0048037,cofactor binding;GO:0005488,binding;GO:0000166,nucleotide binding;GO:0004365,glyceraldehyde-3-phosphate dehydrogenase (ph…	ko01120,Microbial metabolism in diverse environments;ko01100,Metabolic pathways;ko01110,Biosynthesis of secondary metabolites;ko00010,Glycolysis / Gluconeogenesis
2185	tr|B0Y1Q8|B0Y1Q8_ASPFC	tr|B0Y1Q8|B0Y1Q8_ASPFC	41.7	28.645	252	9	9	down	0.388335	metabolic process;cellular component organization or biogenesis;cellular process	organelle;cell;cell part;membrane-enclosed lumen;macromolecular complex;organelle part	structural molecule activity	Translation, ribosomal structure and biogenesis ;		GO:0009059,macromolecule biosynthetic process;GO:0010467,gene expression;GO:0019538,protein metabolic process;GO:0034961,cellular biopolymer biosynthetic process;GO:0043284,biopolymer biosynthetic process;GO:0034960,cellular biopolymer metabolic process;GO:0044249,cellular biosynthetic process;GO:0043283,biopolymer metabolic process;GO:0044238,primary metabolic process;GO:0006412,translation;GO:0…	GO:0005759,mitochondrial matrix;GO:0043232,intracellular non-membrane-bounded organelle;GO:0032991,macromolecular complex;GO:0070013,intracellular organelle lumen;GO:0031980,mitochondrial lumen;GO:0043229,intracellular organelle;GO:0033279,ribosomal subunit;GO:0043231,intracellular membrane-bounded organelle;GO:0044429,mitochondrial part;GO:0043226,organelle;GO:0031974,membrane-enclosed lumen;GO:…	GO:0005198,structural molecule activity;GO:0003735,structural constituent of ribosome
2186	tr|B0Y1Q9|B0Y1Q9_ASPFC	tr|B0Y1Q9|B0Y1Q9_ASPFC	24.8	47.966	419	8	8	down	0.393095	cellular component organization or biogenesis;cellular process;metabolic process	organelle;cell;cell part;membrane-enclosed lumen;macromolecular complex;organelle part	structural molecule activity			GO:0044260,cellular macromolecule metabolic process;GO:0032543,mitochondrial translation;GO:0009058,biosynthetic process;GO:0034645,cellular macromolecule biosynthetic process;GO:0043170,macromolecule metabolic process;GO:0006996,organelle organization;GO:0016043,cellular component organization;GO:0007005,mitochondrion organization;GO:0044237,cellular metabolic process;GO:0008152,metabolic proces…	GO:0043229,intracellular organelle;GO:0043232,intracellular non-membrane-bounded organelle;GO:0070013,intracellular organelle lumen;GO:0032991,macromolecular complex;GO:0031980,mitochondrial lumen;GO:0005759,mitochondrial matrix;GO:0044424,intracellular part;GO:0000315,organellar large ribosomal subunit;GO:0005739,mitochondrion;GO:0000313,organellar ribosome;GO:0031974,membrane-enclosed lumen;GO:…	GO:0003735,structural constituent of ribosome;GO:0005198,structural molecule activity
2188	tr|B0Y1R2|B0Y1R2_ASPFC	tr|B0Y1R2|B0Y1R2_ASPFC	62.2	27.334	246	13	13	up	2.04721	cellular component organization or biogenesis;cellular process;metabolic process	cell;organelle;organelle part;cell part;membrane-enclosed lumen;macromolecular complex	catalytic activity	General function prediction only ;	Pyruvate metabolism	GO:0032787,monocarboxylic acid metabolic process;GO:0043283,biopolymer metabolic process;GO:0000470,maturation of LSU-rRNA;GO:0034660,ncRNA metabolic process;GO:0010467,gene expression;GO:0000479,endonucleolytic cleavage of tricistronic rRNA transcript (SSU-rRNA, 5.8S rRNA, LSU-rRNA);GO:0006081,cellular aldehyde metabolic process;GO:0000466,maturation of 5.8S rRNA from tricistronic rRNA transcrip…	GO:0043229,intracellular organelle;GO:0030684,preribosome;GO:0032991,macromolecular complex;GO:0070013,intracellular organelle lumen;GO:0043232,intracellular non-membrane-bounded organelle;GO:0005737,cytoplasm;GO:0044428,nuclear part;GO:0031974,membrane-enclosed lumen;GO:0044424,intracellular part;GO:0005634,nucleus;GO:0005730,nucleolus;GO:0030687,preribosome, large subunit precursor;GO:0043231,i…	GO:0003824,catalytic activity;GO:0016787,hydrolase activity;GO:0016788,hydrolase activity, acting on ester bonds	ko00620,Pyruvate metabolism
2194	tr|B0Y1S8|B0Y1S8_ASPFC	tr|B0Y1S8|B0Y1S8_ASPFC	8.3	45.394	408	3	3	up	2.11741	developmental process;metabolic process;regulation of biological process;cellular process;positive regulation of biological process;cellular component organization or biogenesis;biological regulation	cell;organelle;organelle part;membrane-enclosed lumen;cell part;macromolecular complex	binding;catalytic activity;enzyme regulator activity	General function prediction only ;		GO:0010468,regulation of gene expression;GO:0006111,regulation of gluconeogenesis;GO:0007569,cell aging;GO:0051171,regulation of nitrogen compound metabolic process;GO:0050794,regulation of cellular process;GO:0051252,regulation of RNA metabolic process;GO:0009893,positive regulation of metabolic process;GO:0031326,regulation of cellular biosynthetic process;GO:0032502,developmental process;GO:00…	GO:0005634,nucleus;GO:0044424,intracellular part;GO:0031974,membrane-enclosed lumen;GO:0005886,plasma membrane;GO:0044428,nuclear part;GO:0005737,cytoplasm;GO:0031975,envelope;GO:0043226,organelle;GO:0005635,nuclear envelope;GO:0043231,intracellular membrane-bounded organelle;GO:0016020,membrane;GO:0012505,endomembrane system;GO:0043234,protein complex;GO:0043229,intracellular organelle;GO:003299…	GO:0016772,transferase activity, transferring phosphorus-containing groups;GO:0005488,binding;GO:0030554,adenyl nucleotide binding;GO:0005524,ATP binding;GO:0003824,catalytic activity;GO:0000166,nucleotide binding;GO:0001882,nucleoside binding;GO:0001883,purine nucleoside binding;GO:0017076,purine nucleotide binding;GO:0032559,adenyl ribonucleotide binding;GO:0016740,transferase activity;GO:00163…
[truncated: 351 more rows]
